# Supplementary material for: Quantitative phosphoproteomics reveals molecular pathway network in wheat resistance to stripe rust
Source: Stress Biol. 2024 Jul 1;4(1):32. doi: 10.1007/s44154-024-00170-0 (PMC11214938; doi:10.1007/s44154-024-00170-0)
Supplement: Supplementary file 2 — Additional file 2. Supplementary table 1. The gene ID list of DAPs identified in wheat-Pst interaction, as well as the peptides detected at each time point [file 44154_2024_170_MOESM2_ESM.xlsx]

## Sheet: Sheet1
queryItem	preferredName	annotation
TraesCS1A02G379000.1	A0A3B5Y5K9	ATP synthase subunit beta; Produces ATP from ADP in the presence of a proton gradient across the membrane.
TraesCS1B02G400300.2	A0A3B5Y5K9	ATP synthase subunit beta; Produces ATP from ADP in the presence of a proton gradient across the membrane.
TraesCS1B02G400300.1	A0A3B5Z4D7	ATP synthase subunit beta; Produces ATP from ADP in the presence of a proton gradient across the membrane.
TraesCS1D02G136000.1	A0A3B5ZRJ0	ATP synthase subunit beta, chloroplastic [UniProtKB/Swiss-Prot:A1EA15]
TraesCS2D02G584400.2	A0A3B6DPM4	ATP synthase subunit beta; Produces ATP from ADP in the presence of a proton gradient across the membrane.
TraesCS3A02G238700.1	Q2XP43_WHEAT	Vacuolar proton ATPase subunit E.
TraesCS3A02G264700.1	A0A3B6EIN4	ATP synthase subunit beta; Produces ATP from ADP in the presence of a proton gradient across the membrane.
TraesCS3B02G280000.2	A0A3B6FRR6	V-type proton ATPase subunit B 2 [UniProtKB/Swiss-Prot:Q40079]
TraesCS3B02G298000.1	A0A3B6FP86	ATP synthase subunit beta; Produces ATP from ADP in the presence of a proton gradient across the membrane.
TraesCS3B02G267400.2	Q2XP43_WHEAT	Vacuolar proton ATPase subunit E.
TraesCS3B02G267400.1	A0A3B6FRW4	V-type proton ATPase subunit E [UniProtKB/Swiss-Prot:Q9SWE7]
TraesCS3D02G239100.1	A0A3B6GWW9	V-type proton ATPase subunit E [UniProtKB/Swiss-Prot:Q9SWE7]
TraesCS3D02G264800.2	A0A3B6GYF7	ATP synthase subunit beta; Produces ATP from ADP in the presence of a proton gradient across the membrane.
TraesCS7B02G265500.1	W5HK74_WHEAT	Vacuolar proton pump subunit B; Non-catalytic subunit of the peripheral V1 complex of vacuolar ATPase; Belongs to the ATPase alpha/beta chains family.
TraesCS7B02G265500.2	W5HK74_WHEAT	Vacuolar proton pump subunit B; Non-catalytic subunit of the peripheral V1 complex of vacuolar ATPase; Belongs to the ATPase alpha/beta chains family.
TraesCS7D02G361000.1	W5HK74_WHEAT	Vacuolar proton pump subunit B; Non-catalytic subunit of the peripheral V1 complex of vacuolar ATPase; Belongs to the ATPase alpha/beta chains family.
TraesCS2B02G272300.1	A0A3B6C5F2	Photosystem I reaction center subunit psaK, chloroplastic [UniProtKB/Swiss-Prot:P36886]
TraesCS1B02G163800.1	A0A3B5YWJ3	Photosystem I P700 chlorophyll a apoprotein A1 [UniProtKB/Swiss-Prot:A1E9J1]
TraesCS2D02G253200.1	A0A3B6DBR9	Photosystem I reaction center subunit psaK, chloroplastic [UniProtKB/Swiss-Prot:P36886]
TraesCS2A02G252600.1	A0A3B6AYC0	Photosystem I reaction center subunit psaK, chloroplastic [UniProtKB/Swiss-Prot:P36886]
TraesCS5A02G482800.1	A0A3B6N134	Photosystem I reaction center subunit IV, chloroplastic [UniProtKB/Swiss-Prot:P13194]
TraesCS5B02G496000.1	A0A3B6LWV1	Photosystem I reaction center subunit IV, chloroplastic [UniProtKB/Swiss-Prot:P13194]
TraesCS2D02G573000.1	A0A3B6DMK0	Photosystem II CP43 reaction center protein [UniProtKB/Swiss-Prot:P11095]
TraesCS1D02G146500.1	IF4E2_WHEAT	Eukaryotic translation initiation factor isoform 4E-2; Recognizes and binds the 7-methylguanosine-containing mRNA cap during an early step in the initiation of protein synthesis and facilitates ribosome binding by inducing the unwinding of the mRNAs secondary structures; Belongs to the eukaryotic initiation factor 4E family.
TraesCS7A02G419400.1	A0A0C4BKH5	Eukaryotic initiation factor eIF4A; Belongs to the DEAD box helicase family.
TraesCS2A02G209100.1	A0A3B6AX40	MI domain-containing protein.
TraesCS7D02G412200.1	A0A3B6TVN9	Uncharacterized protein; Belongs to the DEAD box helicase family.
TraesCS2D02G215300.1	A0A2X0TRX7	MI domain-containing protein.
TraesCS5A02G014400.2	A0A3B6KBC7	Enolase [UniProtKB/Swiss-Prot:Q42971]
TraesCS2D02G138100.1	A0A3B6I1U1	Protein HUA2-LIKE 3 [UniProtKB/Swiss-Prot:F4IZM8]
TraesCS3D02G268700.2	A0A3B6KAJ3	30S ribosomal protein S20, chloroplastic [UniProtKB/Swiss-Prot:P82130]
TraesCS3D02G542300.1	A0A3B6LF92	Probable LRR receptor-like serine/threonine-protein kinase At1g06840 [UniProtKB/Swiss-Prot:C0LGD7]
TraesCS4A02G246900.1	A0A3B6LEZ6	Protein phosphatase inhibitor 2 [UniProtKB/Swiss-Prot:Q9LTK0]
TraesCS4A02G146400.1	A0A3B6MII9	Apoptotic chromatin condensation inducer in the nucleus [UniProtKB/Swiss-Prot:Q9UKV3]
TraesCS4A02G123300.3	A0A3B6MJW6	Protein SUPPRESSOR OF QUENCHING 1, chloroplastic [UniProtKB/Swiss-Prot:Q8VZ10]
TraesCS5B02G036800.1	A0A3B6TCT1	Chloroplast stem-loop binding protein of 41 kDa b, chloroplastic [UniProtKB/Swiss-Prot:Q9SA52]
TraesCS2A02G272400.1	A0A3B6KRY2	Phototropin-2 [UniProtKB/Swiss-Prot:Q9ST27]
TraesCS2B02G290500.1	A0A3B6LVQ2	Phototropin-2 [UniProtKB/Swiss-Prot:Q9ST27]
TraesCS2A02G252600.1	A0A3B6DBR9	Photosystem I reaction center subunit psaK, chloroplastic [UniProtKB/Swiss-Prot:P36886]
TraesCS5A02G414400.1	A0A3B6KNK6	Photosystem I reaction center subunit III, chloroplastic [UniProtKB/Swiss-Prot:P13192]
TraesCS5A02G414400.1	A0A3B6LU40	Photosystem I reaction center subunit III, chloroplastic [UniProtKB/Swiss-Prot:P13192]
TraesCS5A02G414400.1	A0A3B6MXE7	Photosystem I reaction center subunit III, chloroplastic [UniProtKB/Swiss-Prot:P13192]
TraesCS1B02G163800.1	A0A3B5YWJ3	Photosystem I reaction center subunit III, chloroplastic [UniProtKB/Swiss-Prot:P13192]
TraesCS1D02G181100.1	A0A3B5ZT69	Photosystem I P700 chlorophyll a apoprotein A1 [UniProtKB/Swiss-Prot:A1E9J1]
TraesCS2A02G252600.1	A0A3B6AYC0	Photosystem I P700 chlorophyll a apoprotein A2 [UniProtKB/Swiss-Prot:P58386]
TraesCS2B02G487400.1	A0A3B6CD48	Photosystem I P700 chlorophyll a apoprotein A2 [UniProtKB/Swiss-Prot:P58386]
TraesCS2B02G272300.1	A0A3B6C5F2	Photosystem I reaction center subunit psaK, chloroplastic [UniProtKB/Swiss-Prot:P36886]
TraesCS5A02G482800.2	A0A3B6N134	Photosystem I reaction center subunit IV, chloroplastic [UniProtKB/Swiss-Prot:P13194]
TraesCS5B02G496000.1	A0A3B6LWV1	Photosystem I reaction center subunit IV, chloroplastic [UniProtKB/Swiss-Prot:P13194]
TraesCS5A02G188100.1	A0A3B6KG51	Enolase 1, chloroplastic [UniProtKB/Swiss-Prot:Q9C9C4]
TraesCS5A02G014400.2	A0A3B6KBC7	Enolase [UniProtKB/Swiss-Prot:Q42971]
TraesCS5A02G014500.1	A0A3B6KAJ3	Enolase [UniProtKB/Swiss-Prot:Q42971]
TraesCS5B02G012300.1	A0A3B6LF92	Enolase [UniProtKB/Swiss-Prot:Q42971]
TraesCS5B02G195500.1	A0A3B6LK51	Enolase 1, chloroplastic [UniProtKB/Swiss-Prot:Q9C9C4]
TraesCS5D02G019800.1	A0A3B6MII9	Enolase [UniProtKB/Swiss-Prot:Q42971]
TraesCS5D02G020100.1	A0A3B6MJW6	Enolase [UniProtKB/Swiss-Prot:Q42971]
TraesCS5D02G202900.1	A0A3B6MPZ1	Enolase 1, chloroplastic [UniProtKB/Swiss-Prot:Q9C9C4]
TraesCS1A02G138800.1	A0A3B5XXQ5	ATP synthase subunit gamma, mitochondrial [UniProtKB/Swiss-Prot:P26360]
TraesCS1B02G148500.1	A0A3B5YVX6	ATP synthase subunit gamma, mitochondrial [UniProtKB/Swiss-Prot:P26360]
TraesCS1D02G136000.1	A0A3B5ZRJ0	ATP synthase subunit beta, chloroplastic [UniProtKB/Swiss-Prot:A1EA15]
TraesCS3B02G298000.1	A0A3B6FP86	ATP synthase subunit beta, mitochondrial [UniProtKB/Swiss-Prot:Q01859]
TraesCS1D02G132700.1	AOA3B5ZT15	ATP synthase subunit gamma, mitochondrial [UniProtKB/Swiss-Prot:P26360]
TraesCS4B02G180700.1	A0A3B6IPT8	Probable NADH dehydrogenase [ubiquinone] 1 alpha subcomplex subunit 5, mitochondrial [UniProtKB/Swiss-Prot:Q9FLX7]
TraesCS4D02G182200.1	A0A3B6JKK6	Probable NADH dehydrogenase [ubiquinone] 1 alpha subcomplex subunit 5, mitochondrial [UniProtKB/Swiss-Prot:Q9FLX7]
TraesCS5A02G096100.1	A0A3B6KEA6	Acyl carrier protein 1, chloroplastic [UniProtKB/Swiss-Prot:P02902]
TraesCS5B02G102000.1	A0A3B6LHY3	Acyl carrier protein 1, chloroplastic [UniProtKB/Swiss-Prot:P02902]
TraesCS5D02G108700.1	A0A3B6MML0	Acyl carrier protein 1, chloroplastic [UniProtKB/Swiss-Prot:P02902]
TraesCS1D02G182600.1	A0A3B5ZTS4	Photosystem II CP47 reaction center protein [UniProtKB/Swiss-Prot:P10900]
TraesCS1D02G071400.1	A0A3B5ZP89	Photosystem II protein D1 [UniProtKB/Swiss-Prot:P12463]
TraesCS2A02G207900.1	A0A3B6AV65	Cytochrome b6-f complex iron-sulfur subunit, chloroplastic [UniProtKB/Swiss-Prot:Q7X9A6]
TraesCS2B02G234500.1	A0A3B6C6F4	Cytochrome b6-f complex iron-sulfur subunit, chloroplastic [UniProtKB/Swiss-Prot:Q7X9A6]
TraesCS2D02G214700.1	petC	Cytochrome b6-f complex iron-sulfur subunit, chloroplastic [UniProtKB/Swiss-Prot:Q7X9A6]
TraesCS2D02G573000.1	A0A3B6DMK0	Photosystem II CP43 reaction center protein [UniProtKB/Swiss-Prot:P11095]
TraesCS3D02G053400.1	A0A3B6GPT0	Photosystem II CP47 reaction center protein [UniProtKB/Swiss-Prot:A8Y9B2]
TraesCS3D02G447200.1	A0A3B6H1Y4	Photosystem II reaction center protein H [UniProtKB/Swiss-Prot:P69555]
TraesCS5A02G420900.1	A0A3B6KN25	Photosystem II protein D1 [UniProtKB/Swiss-Prot:P12463]

## Sheet: CYR23 6 hpi up-regulation
up 23_6H vs M_6h Fold change cutoff: 2.0 Pvalue cutoff: 0.05 Column A: protein_id, the UniProt protein identifier. Column B-C: annotation informations of protein. Column D-I: statistical results, including fold change, log2 fold change, Pvalue, regulation and averaged intensities of each group. Column J-O: quantile normalized intensities of each sample by limma package. Column P-U: raw intensitie…
Annotations			Statistical results						Normalized intensities						Raw intensities
protein_id	genename	Majority protein IDs	Fold change	Log2 Fold change	Pvalue	Regulation	23_6H	M_6h	23_6H-1	23_6H-2	23_6H-3	M_6h-1	M_6h-2	M_6h-3	23_6H-1	23_6H-2	23_6H-3	M_6h-1	M_6h-2	M_6h-3
TraesCS1D02G101600.1;TraesCS1B02G120600.1;TraesCS1A02G092900.1	TraesCS1D02G101600.1;TraesCS1B02G120600.1;TraesCS1A02G092900.1	TraesCS1D02G101600.1;TraesCS1B02G120600.1;TraesCS1A02G092900.1	18.0989	4.17783	1.04476e-08	up	8.65422	4.47639	8.61617	8.70025	8.64624	4.45429	4.48556	4.48932	1201900000	1269400000	1148600000	0	0	0
TraesCS1B02G181800.1;TraesCS1A02G164800.1;TraesCS1D02G161900.1;TraesCS1B02G181800.2;TraesCS1A02G164800.2	TraesCS1B02G181800.1;TraesCS1A02G164800.1;TraesCS1D02G161900.1;TraesCS1B02G181800.2;TraesCS1A02G164800.2	TraesCS1B02G181800.1;TraesCS1A02G164800.1;TraesCS1D02G161900.1;TraesCS1B02G181800.2;TraesCS1A02G164800.2	2.7992	1.48502	5.37648e-06	up	5.96141	4.47639	5.88171	5.96736	6.03515	4.45429	4.48556	4.48932	394110000	457910000	541040000	0	0	0
TraesCS1A02G165800.1	TraesCS1A02G165800.1	TraesCS1A02G165800.1	2.8904	1.53127	1.01878e-07	up	6.00766	4.47639	5.98838	6.03368	6.00092	4.45429	4.48556	4.48932	473890000	523430000	516180000	0	0	0
TraesCS1A02G230900.1	TraesCS1A02G230900.1	TraesCS1A02G230900.1	12.4845	3.64206	0.0209877	up	8.11845	4.47639	9.3754	8.80702	6.17294	4.45429	4.48556	4.48932	4895400000	1591100000	823730000	0	0	0
TraesCS1A02G379000.1;TraesCS1B02G400300.2;TraesCS1B02G400300.1	TraesCS1A02G379000.1;TraesCS1B02G400300.2;TraesCS1B02G400300.1	TraesCS1A02G379000.1;TraesCS1B02G400300.2;TraesCS1B02G400300.1	21.6957	4.43934	3.07146e-08	up	8.91573	4.47639	8.84576	8.93696	8.96447	4.45429	4.48556	4.48932	1790300000	2139900000	2233600000	0	0	0
TraesCS1D02G420500.1;TraesCS1B02G443200.1;TraesCS1A02G412900.1;TraesCS1A02G412900.2	TraesCS1D02G420500.1;TraesCS1B02G443200.1;TraesCS1A02G412900.1;TraesCS1A02G412900.2	TraesCS1D02G420500.1;TraesCS1B02G443200.1;TraesCS1A02G412900.1;TraesCS1A02G412900.2	2.82644	1.49899	4.88459e-08	up	5.97538	4.47639	5.96047	5.9913	5.97436	4.45429	4.48556	4.48932	451660000	472820000	482000000	0	0	0
TraesCS1B02G151300.1	TraesCS1B02G151300.1	TraesCS1B02G151300.1	13.9573	3.80295	0.00217954	up	8.83278	5.02982	8.83491	8.81766	8.84576	6.11459	4.48556	4.48932	1739400000	1718300000	1685200000	172240000	0	0
TraesCS1B02G367700.1;TraesCS1B02G367500.1;TraesCS1B02G367800.1;TraesCS1B02G367600.2;TraesCS1B02G367500.2;TraesCS1B02G367600.1;TraesCS4A02G300700.1;TraesCS5B02G036700.1.cds1	TraesCS1B02G367700.1;TraesCS1B02G367500.1;TraesCS1B02G367800.1;TraesCS1B02G367600.2;TraesCS1B02G367500.2;TraesCS1B02G367600.1	TraesCS1B02G367700.1;TraesCS1B02G367500.1;TraesCS1B02G367800.1;TraesCS1B02G367600.2;TraesCS1B02G367500.2;TraesCS1B02G367600.1	3.18401	1.67084	2.07738e-08	up	6.14724	4.47639	6.1567	6.14997	6.13503	4.45429	4.48556	4.48932	739100000	683430000	732420000	0	0	0
TraesCS1B02G405200.1.cds1	TraesCS1B02G405200.1.cds1	TraesCS1B02G405200.1.cds1	20.148	4.33257	1.42485e-07	up	8.80896	4.47639	8.71374	8.89547	8.81766	4.45429	4.48556	4.48932	1484800000	1864000000	1591600000	0	0	0
TraesCS1D02G022500.1;TraesCS1D02G021000.1	TraesCS1D02G022500.1;TraesCS1D02G021000.1	TraesCS1D02G022500.1;TraesCS1D02G021000.1	17.9672	4.16729	2.64464e-06	up	8.64368	4.47639	8.43126	8.77115	8.72864	4.45429	4.48556	4.48932	954570000	1462500000	1382500000	0	0	0
TraesCS1D02G136000.1	TraesCS1D02G136000.1	TraesCS1D02G136000.1	2.95562	1.56346	3.1823e-07	up	6.03985	4.47639	5.99812	6.05698	6.06446	4.45429	4.48556	4.48932	480120000	551290000	578790000	0	0	0
TraesCS1D02G175000.1;TraesCS1D02G175000.2	TraesCS1D02G175000.1;TraesCS1D02G175000.2	TraesCS1D02G175000.1;TraesCS1D02G175000.2	2.73611	1.45212	1.31101e-07	up	5.92852	4.47639	5.9048	5.92839	5.95236	4.45429	4.48556	4.48932	409640000	421860000	453840000	0	0	0
TraesCS1D02G179900.1.cds1;TraesCS4A02G153400.1.cds1;TraesCS5A02G103300.1.cds1	TraesCS1D02G179900.1.cds1	TraesCS1D02G179900.1.cds1	6.83136	2.77217	2.57758e-07	up	7.24856	4.47639	7.24307	7.31756	7.18506	4.45429	4.48556	4.48932	797610000	891100000	837250000	0	0	0
TraesCS5D02G221600.1.cds1;TraesCS6A02G192500.1.cds1;TraesCS1D02G183000.1.cds1	TraesCS5D02G221600.1.cds1;TraesCS6A02G192500.1.cds1;TraesCS1D02G183000.1.cds1	TraesCS5D02G221600.1.cds1;TraesCS6A02G192500.1.cds1;TraesCS1D02G183000.1.cds1	22.48	4.49057	4.49879e-08	up	8.96696	4.47639	8.88769	9.0191	8.9941	4.45429	4.48556	4.48932	2263600000	2656800000	2331200000	0	0	0
TraesCS2D02G034400.1.cds1;TraesCS2B02G048200.1.cds1;TraesCS2A02G035100.1.cds1	TraesCS2D02G034400.1.cds1;TraesCS2B02G048200.1.cds1;TraesCS2A02G035100.1.cds1	TraesCS2D02G034400.1.cds1;TraesCS2B02G048200.1.cds1;TraesCS2A02G035100.1.cds1	12.2876	3.61913	0.0470148	up	10.0761	6.45697	9.93075	10.2878	10.0097	6.04667	8.83491	4.48932	13731000000	39067000000	14921000000	117580000	210920000	0
TraesCS2A02G082100.1;TraesCS2D02G080000.1;TraesCS2B02G096200.1	TraesCS2A02G082100.1;TraesCS2D02G080000.1;TraesCS2B02G096200.1	TraesCS2A02G082100.1;TraesCS2D02G080000.1;TraesCS2B02G096200.1	2.05605	1.03988	0.0471501	up	5.51627	4.47639	4.7828	5.87642	5.88959	4.45429	4.48556	4.48932	366960000	376430000	422450000	0	0	0
TraesCS2A02G109500.2;TraesCS2D02G109700.1;TraesCS2A02G109500.1	TraesCS2A02G109500.2;TraesCS2D02G109700.1	TraesCS2A02G109500.2;TraesCS2D02G109700.1	4.14564	2.0516	0.00457795	up	6.52799	4.47639	6.17044	6.17044	7.24307	4.45429	4.48556	4.48932	752290000	779200000	853090000	0	0	0
TraesCS2A02G112600.1	TraesCS2A02G112600.1	TraesCS2A02G112600.1	2.93287	1.55231	1.44647e-06	up	6.0287	4.47639	5.96736	6.04032	6.07843	4.45429	4.48556	4.48932	455230000	531270000	606360000	0	0	0
TraesCS2D02G237800.1;TraesCS2B02G262700.1;TraesCS2A02G228800.1	TraesCS2D02G237800.1;TraesCS2B02G262700.1;TraesCS2A02G228800.1	TraesCS2D02G237800.1;TraesCS2B02G262700.1;TraesCS2A02G228800.1	2.86396	1.51801	5.3763e-07	up	5.9944	4.47639	6.04032	5.98242	5.96047	4.45429	4.48556	4.48932	526870000	467070000	454820000	0	0	0
TraesCS2A02G237200.1;TraesCS2A02G237200.2	TraesCS2A02G237200.1;TraesCS2A02G237200.2	TraesCS2A02G237200.1;TraesCS2A02G237200.2	12.4983	3.64366	0.000835121	up	8.12005	4.47639	7.31327	8.50039	8.54648	4.45429	4.48556	4.48932	841320000	954340000	996790000	0	0	0
TraesCS2D02G251800.2;TraesCS2A02G250800.1;TraesCS2B02G264100.2;TraesCS2D02G251800.1;TraesCS2B02G264100.1;TraesCS2A02G250800.2;TraesCS2B02G490700.2;TraesCS2D02G467700.1;TraesCS2B02G490700.1;TraesCS2A02G467700.1	TraesCS2D02G251800.2;TraesCS2A02G250800.1;TraesCS2B02G264100.2;TraesCS2D02G251800.1;TraesCS2B02G264100.1;TraesCS2A02G250800.2	TraesCS2D02G251800.2;TraesCS2A02G250800.1;TraesCS2B02G264100.2;TraesCS2D02G251800.1;TraesCS2B02G264100.1;TraesCS2A02G250800.2	2.98525	1.57785	1.8218e-07	up	6.05424	4.47639	6.01905	6.07372	6.06995	4.45429	4.48556	4.48932	492480000	565640000	598020000	0	0	0
TraesCS2A02G308600.6;TraesCS2A02G308600.5;TraesCS2A02G308600.1;TraesCS2A02G308600.2;TraesCS2A02G308600.4;TraesCS2D02G306800.1;TraesCS2A02G308600.3	TraesCS2A02G308600.6;TraesCS2A02G308600.5;TraesCS2A02G308600.1;TraesCS2A02G308600.2;TraesCS2A02G308600.4;TraesCS2D02G306800.1	TraesCS2A02G308600.6;TraesCS2A02G308600.5;TraesCS2A02G308600.1;TraesCS2A02G308600.2;TraesCS2A02G308600.4;TraesCS2D02G306800.1	19.791	4.30677	1.76677e-09	up	8.78316	4.47639	8.75866	8.78381	8.80702	4.45429	4.48556	4.48932	1542800000	1516800000	1589400000	0	0	0
TraesCS2D02G346900.1;TraesCS2A02G348500.1;TraesCS2B02G366900.1;TraesCS2D02G346900.2;TraesCS2B02G366900.2;TraesCS5D02G175000.1;TraesCS5B02G167300.1;TraesCS5A02G170500.1	TraesCS2D02G346900.1;TraesCS2A02G348500.1;TraesCS2B02G366900.1;TraesCS2D02G346900.2;TraesCS2B02G366900.2	TraesCS2D02G346900.1;TraesCS2A02G348500.1;TraesCS2B02G366900.1;TraesCS2D02G346900.2;TraesCS2B02G366900.2	12.438	3.63668	0.00104158	up	8.11308	4.47639	7.26239	8.47863	8.59821	4.45429	4.48556	4.48932	818090000	947520000	1031600000	0	0	0
TraesCS2A02G427100.1;TraesCS2B02G447500.1	TraesCS2A02G427100.1;TraesCS2B02G447500.1	TraesCS2A02G427100.1;TraesCS2B02G447500.1	16.2096	4.01878	0.00122037	up	8.99723	4.97845	9.04937	8.96447	8.97785	5.96047	4.48556	4.48932	2735100000	2321900000	2250800000	62882000	0	0
TraesCS2A02G437700.1	TraesCS2A02G437700.1	TraesCS2A02G437700.1	3.12811	1.64529	1.59021e-08	up	6.12168	4.47639	6.11667	6.11877	6.12961	4.45429	4.48556	4.48932	669510000	653050000	704810000	0	0	0
TraesCS2A02G487900.1;TraesCS2A02G487900.2	TraesCS2A02G487900.1;TraesCS2A02G487900.2	TraesCS2A02G487900.1;TraesCS2A02G487900.2	2.10791	1.07581	0.0481984	up	5.5522	4.47639	5.91931	4.78768	5.94961	4.45429	4.48556	4.48932	421780000	367990000	452710000	0	0	0
TraesCS2A02G500400.2;TraesCS2D02G500600.1;TraesCS2A02G500400.1	TraesCS2A02G500400.2;TraesCS2D02G500600.1;TraesCS2A02G500400.1	TraesCS2A02G500400.2;TraesCS2D02G500600.1;TraesCS2A02G500400.1	15.6557	3.96861	0.00174177	up	8.98904	5.02042	8.9941	8.9539	9.0191	6.08639	4.48556	4.48932	2651400000	2257700000	2542300000	153160000	0	0
TraesCS2B02G079500.1	TraesCS2B02G079500.1	TraesCS2B02G079500.1	27.1097	4.76073	5.32915e-07	up	9.23713	4.47639	9.13409	9.17932	9.39797	4.45429	4.48556	4.48932	3418300000	3485800000	4825900000	0	0	0
TraesCS2B02G320000.1	TraesCS2B02G320000.1	TraesCS2B02G320000.1	16.5655	4.05011	2.13866e-09	up	8.5265	4.47639	8.50039	8.54648	8.53264	4.45429	4.48556	4.48932	1055600000	999670000	972040000	0	0	0
TraesCS2B02G325100.3;TraesCS2B02G325100.1;TraesCS2B02G325100.2	TraesCS2B02G325100.3;TraesCS2B02G325100.1;TraesCS2B02G325100.2	TraesCS2B02G325100.3;TraesCS2B02G325100.1;TraesCS2B02G325100.2	3.06424	1.61553	5.84571e-08	up	6.09192	4.47639	6.08479	6.07638	6.11459	4.45429	4.48556	4.48932	599670000	566290000	652080000	0	0	0
TraesCS2B02G440200.2;TraesCS2B02G440200.3;TraesCS2B02G440200.4;TraesCS2B02G440200.1	TraesCS2B02G440200.2;TraesCS2B02G440200.3;TraesCS2B02G440200.4;TraesCS2B02G440200.1	TraesCS2B02G440200.2;TraesCS2B02G440200.3;TraesCS2B02G440200.4;TraesCS2B02G440200.1	2.83417	1.50293	1.42203e-05	up	5.97932	4.47639	5.88448	6.08479	5.96868	4.45429	4.48556	4.48932	395400000	575060000	468580000	0	0	0
TraesCS2D02G284400.1.cds1;TraesCS5D02G010300.1;TraesCS1D02G171700.1.cds1;TraesCS5D02G077500.1.cds1;TraesCS6D02G181900.1;TraesCS4A02G151900.1	TraesCS2D02G284400.1.cds1	TraesCS2D02G284400.1.cds1	12.3014	3.62075	0.00217601	up	8.6241	5.00335	8.5875	8.64624	8.63856	6.03515	4.48556	4.48932	1153600000	1130100000	1067300000	109380000	0	0
TraesCS2D02G584400.2	TraesCS2D02G584400.2	TraesCS2D02G584400.2	2.85244	1.5122	7.19372e-06	up	5.98859	4.47639	6.08298	5.91931	5.96348	4.45429	4.48556	4.48932	594890000	411180000	455370000	0	0	0
TraesCS3A02G185800.1	TraesCS3A02G185800.1	TraesCS3A02G185800.1	2.74558	1.45711	1.06333e-07	up	5.9335	4.47639	5.90952	5.95236	5.93862	4.45429	4.48556	4.48932	418990000	445530000	448410000	0	0	0
TraesCS3B02G037000.1;TraesCS3B02G037000.2	TraesCS3B02G037000.1;TraesCS3B02G037000.2	TraesCS3B02G037000.1;TraesCS3B02G037000.2	2.68004	1.42225	5.60547e-06	up	5.89864	4.47639	5.97702	5.88959	5.82933	4.45429	4.48556	4.48932	463930000	395440000	390940000	0	0	0
TraesCS3D02G237500.1;TraesCS3B02G265700.1	TraesCS3D02G237500.1;TraesCS3B02G265700.1	TraesCS3D02G237500.1;TraesCS3B02G265700.1	12.1404	3.60175	0.00230985	up	8.61065	5.0089	8.64624	8.59821	8.5875	6.05182	4.48556	4.48932	1244800000	1071900000	1020500000	122380000	0	0
TraesCS3B02G400700.1;TraesCS7D02G156300.1;TraesCS7B02G060000.2;TraesCS7A02G155900.1;TraesCS7B02G060000.1	TraesCS3B02G400700.1;TraesCS7D02G156300.1;TraesCS7B02G060000.2;TraesCS7A02G155900.1;TraesCS7B02G060000.1	TraesCS3B02G400700.1;TraesCS7D02G156300.1;TraesCS7B02G060000.2;TraesCS7A02G155900.1;TraesCS7B02G060000.1	2.09939	1.06997	0.0485382	up	5.54636	4.47639	4.78392	5.92677	5.92839	4.45429	4.48556	4.48932	369420000	418010000	442110000	0	0	0
TraesCS3D02G338200.1;TraesCS5B02G468500.1;TraesCS5A02G458900.1;TraesCS3B02G376600.1;TraesCS3A02G366100.1;TraesCS5D02G470000.1	TraesCS3D02G338200.1;TraesCS5B02G468500.1;TraesCS5A02G458900.1;TraesCS3B02G376600.1;TraesCS3A02G366100.1;TraesCS5D02G470000.1	TraesCS3D02G338200.1;TraesCS5B02G468500.1;TraesCS5A02G458900.1;TraesCS3B02G376600.1;TraesCS3A02G366100.1;TraesCS5D02G470000.1	2.09136	1.06444	0.0499428	up	5.54083	4.47639	4.7747	5.92103	5.92677	4.45429	4.48556	4.48932	356390000	416790000	436750000	0	0	0
TraesCS3D02G516800.1	TraesCS3D02G516800.1	TraesCS3D02G516800.1	3.00925	1.5894	6.12904e-08	up	6.0658	4.47639	6.05698	6.05182	6.08859	4.45429	4.48556	4.48932	546030000	549520000	613020000	0	0	0
TraesCS4B02G292100.1;TraesCS4A02G012200.1	TraesCS4B02G292100.1;TraesCS4A02G012200.1	TraesCS4B02G292100.1;TraesCS4A02G012200.1	2.94632	1.55891	2.48862e-07	up	6.0353	4.47639	6.07372	6.01313	6.01905	4.45429	4.48556	4.48932	579160000	494720000	527530000	0	0	0
TraesCS4A02G120600.1.cds1	TraesCS4A02G120600.1.cds1	TraesCS4A02G120600.1.cds1	20.3307	4.34559	8.86397e-08	up	8.82198	4.47639	8.73555	8.83491	8.89547	4.45429	4.48556	4.48932	1497500000	1736100000	1883400000	0	0	0
TraesCS4D02G159500.1;TraesCS4B02G157700.1;TraesCS4A02G159700.1;TraesCS4D02G159500.2;TraesCS4A02G159700.2	TraesCS4D02G159500.1;TraesCS4B02G157700.1;TraesCS4A02G159700.1;TraesCS4D02G159500.2;TraesCS4A02G159700.2	TraesCS4D02G159500.1;TraesCS4B02G157700.1;TraesCS4A02G159700.1;TraesCS4D02G159500.2;TraesCS4A02G159700.2	3.09662	1.6307	6.43946e-08	up	6.10709	4.47639	6.1237	6.11459	6.08298	4.45429	4.48556	4.48932	670720000	649310000	610100000	0	0	0
TraesCS4A02G431300.1;TraesCSU02G092300.1	TraesCS4A02G431300.1;TraesCSU02G092300.1	TraesCS4A02G431300.1;TraesCSU02G092300.1	3.16051	1.66016	1.28997e-08	up	6.13655	4.47639	6.13503	6.13387	6.14073	4.45429	4.48556	4.48932	711800000	670560000	765440000	0	0	0
TraesCS4A02G472500.1	TraesCS4A02G472500.1	TraesCS4A02G472500.1	7.00492	2.80837	0.0473396	up	7.78782	4.97945	8.6305	6.06446	8.66851	5.96348	4.48556	4.48932	1217200000	553760000	1180700000	64144000	0	0
TraesCS4D02G199500.1.cds1;TraesCS4B02G198600.1.cds1	TraesCS4D02G199500.1.cds1;TraesCS4B02G198600.1.cds1	TraesCS4D02G199500.1.cds1;TraesCS4B02G198600.1.cds1	2.81091	1.49103	2.62286e-06	up	5.96743	4.47639	6.00324	6.00509	5.89395	4.45429	4.48556	4.48932	487050000	487330000	425320000	0	0	0
TraesCS4B02G204500.1.cds1;TraesCS4D02G205400.1.cds1;TraesCS4A02G099800.1.cds1	TraesCS4B02G204500.1.cds1;TraesCS4D02G205400.1.cds1;TraesCS4A02G099800.1.cds1	TraesCS4B02G204500.1.cds1;TraesCS4D02G205400.1.cds1;TraesCS4A02G099800.1.cds1	22.028	4.46127	0.00108619	up	9.47669	5.01543	9.39797	9.51606	9.51606	6.0714	4.48556	4.48932	5839700000	6140400000	5996300000	138950000	0	0
TraesCS4B02G278900.1;TraesCS4A02G025200.1;TraesCS4B02G278900.2	TraesCS4B02G278900.1;TraesCS4A02G025200.1;TraesCS4B02G278900.2	TraesCS4B02G278900.1;TraesCS4A02G025200.1;TraesCS4B02G278900.2	3.04723	1.6075	2.50633e-08	up	6.08389	4.47639	6.0714	6.08639	6.09389	4.45429	4.48556	4.48932	574000000	583280000	619830000	0	0	0
TraesCS4B02G323000.1	TraesCS4B02G323000.1	TraesCS4B02G323000.1	12.224	3.61165	0.000732116	up	8.08804	4.47639	8.37224	7.32321	8.56866	4.45429	4.48556	4.48932	945750000	894130000	1007000000	0	0	0
TraesCS4B02G325800.1;TraesCS4D02G322700.1;TraesCS4D02G322700.2	TraesCS4B02G325800.1;TraesCS4D02G322700.1;TraesCS4D02G322700.2	TraesCS4B02G325800.1;TraesCS4D02G322700.1;TraesCS4D02G322700.2	18.5437	4.21285	0.00992598	up	9.61326	5.4004	9.58532	9.62722	9.62722	7.22632	4.48556	4.48932	6966500000	6472500000	6969500000	220390000	0	0
TraesCS4B02G332800.1	TraesCS4B02G332800.1	TraesCS4B02G332800.1	2.74934	1.45908	2.45116e-06	up	5.93547	4.47639	5.98242	5.95748	5.86653	4.45429	4.48556	4.48932	465130000	447700000	404700000	0	0	0
TraesCS4D02G223500.1;TraesCS4B02G223100.1;TraesCS4A02G080900.1	TraesCS4D02G223500.1;TraesCS4B02G223100.1;TraesCS4A02G080900.1	TraesCS4D02G223500.1;TraesCS4B02G223100.1;TraesCS4A02G080900.1	4.20013	2.07043	0.00580884	up	6.54683	4.47639	6.14997	6.17294	7.31756	4.45429	4.48556	4.48932	738930000	789760000	906060000	0	0	0
TraesCS4D02G263200.1	TraesCS4D02G263200.1	TraesCS4D02G263200.1	13.5315	3.75825	0.00180339	up	8.23465	4.47639	8.9539	7.24964	8.50039	4.45429	4.48556	4.48932	2502300000	832880000	969410000	0	0	0
TraesCS5A02G024600.1.cds1	TraesCS5A02G024600.1.cds1	TraesCS5A02G024600.1.cds1	2.96394	1.56752	2.0762e-07	up	6.04391	4.47639	6.01313	6.04221	6.07638	4.45429	4.48556	4.48932	491670000	537250000	604330000	0	0	0
TraesCS5D02G118500.1;TraesCS5B02G111800.1;TraesCS5A02G110300.1	TraesCS5D02G118500.1;TraesCS5B02G111800.1;TraesCS5A02G110300.1	TraesCS5D02G118500.1;TraesCS5B02G111800.1;TraesCS5A02G110300.1	18.9916	4.24729	4.03734e-10	up	8.72368	4.47639	8.72864	8.72864	8.71374	4.45429	4.48556	4.48932	1493800000	1381400000	1264300000	0	0	0
TraesCS5D02G169900.2;TraesCS5D02G169600.2;TraesCS5B02G162800.1;TraesCS5B02G162600.1;TraesCS5A02G165700.1;TraesCS5A02G165400.2;TraesCS5D02G169900.1;TraesCS5D02G169600.1;TraesCS5B02G162600.2;TraesCS5A02G165400.1	TraesCS5D02G169900.2;TraesCS5D02G169600.2;TraesCS5B02G162800.1;TraesCS5B02G162600.1;TraesCS5A02G165700.1;TraesCS5A02G165400.2;TraesCS5D02G169900.1;TraesCS5D02G169600.1;TraesCS5B02G162600.2;TraesCS5A02G165400.1	TraesCS5D02G169900.2;TraesCS5D02G169600.2;TraesCS5B02G162800.1;TraesCS5B02G162600.1;TraesCS5A02G165700.1;TraesCS5A02G165400.2;TraesCS5D02G169900.1;TraesCS5D02G169600.1;TraesCS5B02G162600.2;TraesCS5A02G165400.1	29.7619	4.8954	5.59664e-09	up	9.37179	4.47639	9.4126	9.3754	9.32736	4.45429	4.48556	4.48932	5922700000	4540300000	4390800000	0	0	0
TraesCS5B02G374800.1;TraesCS5A02G372700.2;TraesCS5B02G374800.2;TraesCS5A02G372700.1	TraesCS5B02G374800.1;TraesCS5A02G372700.2;TraesCS5B02G374800.2;TraesCS5A02G372700.1	TraesCS5B02G374800.1;TraesCS5A02G372700.2;TraesCS5B02G374800.2;TraesCS5A02G372700.1	2.05232	1.03725	0.0470014	up	5.51364	4.47639	5.87642	5.88171	4.7828	4.45429	4.48556	4.48932	390310000	384960000	373330000	0	0	0
TraesCS5D02G432900.1;TraesCS5A02G424400.1;TraesCS5D02G432900.2;TraesCS5B02G426500.2	TraesCS5D02G432900.1;TraesCS5A02G424400.1;TraesCS5D02G432900.2;TraesCS5B02G426500.2	TraesCS5D02G432900.1;TraesCS5A02G424400.1;TraesCS5D02G432900.2;TraesCS5B02G426500.2	3.77241	1.91549	0.0350884	up	6.89032	4.97483	7.32921	7.18506	6.1567	5.94961	4.48556	4.48932	867620000	791420000	795070000	56219000	0	0
TraesCS5A02G482800.1;TraesCS5A02G482800.2	TraesCS5A02G482800.1;TraesCS5A02G482800.2	TraesCS5A02G482800.1;TraesCS5A02G482800.2	7.02278	2.81204	8.39879e-09	up	7.28843	4.47639	7.30447	7.26239	7.29844	4.45429	4.48556	4.48932	824890000	850080000	872420000	0	0	0
TraesCS5A02G505000.2;TraesCS5A02G505000.1;TraesCS4B02G335100.1	TraesCS5A02G505000.2;TraesCS5A02G505000.1;TraesCS4B02G335100.1	TraesCS5A02G505000.2;TraesCS5A02G505000.1;TraesCS4B02G335100.1	3.06069	1.61386	4.13168e-08	up	6.09025	4.47639	6.07843	6.08298	6.10934	4.45429	4.48556	4.48932	591600000	569230000	643290000	0	0	0
TraesCS5B02G099300.2;TraesCS5B02G099300.1	TraesCS5B02G099300.2;TraesCS5B02G099300.1	TraesCS5B02G099300.2;TraesCS5B02G099300.1	6.67486	2.73874	0.0114024	up	7.70112	4.96238	7.29844	7.31327	8.49165	5.91226	4.48556	4.48932	822990000	861060000	962890000	40478000	0	0
TraesCS5B02G115300.1	TraesCS5B02G115300.1	TraesCS5B02G115300.1	3.13338	1.64772	1.66785e-06	up	6.12411	4.47639	6.05182	6.1567	6.16382	4.45429	4.48556	4.48932	544130000	697180000	799170000	0	0	0
TraesCS5D02G177200.1;TraesCS5B02G170100.1;TraesCS7D02G352900.1;TraesCS7B02G258300.1;TraesCS7A02G370200.1	TraesCS5D02G177200.1;TraesCS5B02G170100.1;TraesCS7D02G352900.1;TraesCS7B02G258300.1;TraesCS7A02G370200.1	TraesCS5D02G177200.1;TraesCS5B02G170100.1;TraesCS7D02G352900.1;TraesCS7B02G258300.1;TraesCS7A02G370200.1	3.06878	1.61767	1.95958e-06	up	6.09406	4.47639	6.02004	6.13503	6.1271	4.45429	4.48556	4.48932	493190000	670590000	702500000	0	0	0
TraesCS5B02G394200.1;TraesCS5B02G394200.3;TraesCS5B02G394200.2;TraesCS5D02G398500.1;TraesCS5B02G393800.1	TraesCS5B02G394200.1;TraesCS5B02G394200.3;TraesCS5B02G394200.2	TraesCS5B02G394200.1;TraesCS5B02G394200.3;TraesCS5B02G394200.2	2.78201	1.47613	8.7139e-08	up	5.95252	4.47639	5.95236	5.93215	5.97304	4.45429	4.48556	4.48932	449610000	427930000	479790000	0	0	0
TraesCS5D02G431700.1;TraesCS5B02G425100.1	TraesCS5D02G431700.1;TraesCS5B02G425100.1	TraesCS5D02G431700.1;TraesCS5B02G425100.1	3.23312	1.69293	1.11629e-08	up	6.16932	4.47639	6.16875	6.16875	6.17044	4.45429	4.48556	4.48932	749780000	767140000	819160000	0	0	0
TraesCS5D02G495000.1;TraesCS5B02G494600.2;TraesCS5B02G494600.1	TraesCS5D02G495000.1;TraesCS5B02G494600.2;TraesCS5B02G494600.1	TraesCS5D02G495000.1;TraesCS5B02G494600.2;TraesCS5B02G494600.1	2.04083	1.02916	0.048997	up	5.50555	4.47639	4.77101	5.90952	5.8361	4.45429	4.48556	4.48932	353580000	401590000	392780000	0	0	0
TraesCS6A02G143300.2;TraesCS6A02G143300.1	TraesCS6A02G143300.2;TraesCS6A02G143300.1	TraesCS6A02G143300.2;TraesCS6A02G143300.1	2.90124	1.53667	4.44877e-07	up	6.01306	4.47639	5.96868	6.04439	6.02611	4.45429	4.48556	4.48932	455380000	540210000	533060000	0	0	0
TraesCS6D02G137000.1;TraesCS6B02G175800.1;TraesCS6A02G147700.1	TraesCS6D02G137000.1;TraesCS6B02G175800.1;TraesCS6A02G147700.1	TraesCS6D02G137000.1;TraesCS6B02G175800.1;TraesCS6A02G147700.1	19.0191	4.24938	8.41043e-09	up	8.72577	4.47639	8.69241	8.71374	8.77115	4.45429	4.48556	4.48932	1352300000	1321300000	1463400000	0	0	0
TraesCS6D02G196300.2;TraesCS6A02G213700.1;TraesCS6B02G243700.1;TraesCS6B02G243700.2;TraesCS6D02G196300.1;TraesCS7B02G234400.1	TraesCS6D02G196300.2;TraesCS6A02G213700.1;TraesCS6B02G243700.1;TraesCS6B02G243700.2;TraesCS6D02G196300.1	TraesCS6D02G196300.2;TraesCS6A02G213700.1;TraesCS6B02G243700.1;TraesCS6B02G243700.2;TraesCS6D02G196300.1	4.08579	2.03062	0.00485478	up	6.50701	4.47639	6.14473	7.22632	6.14997	4.45429	4.48556	4.48932	720590000	794420000	792280000	0	0	0
TraesCS6D02G209200.1;TraesCS6B02G255800.1;TraesCS6A02G225900.1;TraesCS6D02G209200.2	TraesCS6D02G209200.1;TraesCS6B02G255800.1;TraesCS6A02G225900.1;TraesCS6D02G209200.2	TraesCS6D02G209200.1;TraesCS6B02G255800.1;TraesCS6A02G225900.1;TraesCS6D02G209200.2	11.9674	3.58104	0.000843946	up	8.05743	4.47639	8.47863	8.43126	7.26239	4.45429	4.48556	4.48932	1021300000	932520000	864300000	0	0	0
TraesCS6D02G283300.1.cds1;TraesCS6A02G303800.1.cds1	TraesCS6D02G283300.1.cds1;TraesCS6A02G303800.1.cds1	TraesCS6D02G283300.1.cds1;TraesCS6A02G303800.1.cds1	26.8349	4.74604	1.21195e-09	up	9.22243	4.47639	9.23646	9.23646	9.19437	4.45429	4.48556	4.48932	3637400000	3942100000	3651800000	0	0	0
TraesCS6A02G402400.1;TraesCS6A02G402400.2;TraesCS6B02G444800.1	TraesCS6A02G402400.1;TraesCS6A02G402400.2;TraesCS6B02G444800.1	TraesCS6A02G402400.1;TraesCS6A02G402400.2;TraesCS6B02G444800.1	3.03625	1.60229	7.29723e-07	up	6.07868	4.47639	6.13387	6.0452	6.05698	4.45429	4.48556	4.48932	705180000	541830000	575710000	0	0	0
TraesCS6D02G001700.1;TraesCS6B02G004400.1;TraesCS6A02G000400.1;TraesCS5B02G226200.1	TraesCS6D02G001700.1;TraesCS6B02G004400.1;TraesCS6A02G000400.1	TraesCS6D02G001700.1;TraesCS6B02G004400.1;TraesCS6A02G000400.1	2.90658	1.53932	3.66507e-07	up	6.01571	4.47639	6.02611	5.97436	6.04667	4.45429	4.48556	4.48932	513860000	464040000	558430000	0	0	0
TraesCS6B02G015000.1;TraesCS6D02G012200.1	TraesCS6B02G015000.1;TraesCS6D02G012200.1	TraesCS6B02G015000.1;TraesCS6D02G012200.1	15.2495	3.93069	0.00123151	up	8.8997	4.96901	8.86845	8.94296	8.88769	5.93215	4.48556	4.48932	1894700000	2198000000	1871800000	48505000	0	0
TraesCS6B02G024900.1	TraesCS6B02G024900.1	TraesCS6B02G024900.1	2.92577	1.54881	1.55166e-06	up	6.02521	4.47639	6.06995	5.96047	6.0452	4.45429	4.48556	4.48932	572790000	448390000	556060000	0	0	0
TraesCS6B02G190100.1	TraesCS6B02G190100.1	TraesCS6B02G190100.1	9.31259	3.21918	0.0136768	up	7.69557	4.47639	6.16382	8.49165	8.43126	4.45429	4.48556	4.48932	744010000	949510000	951660000	0	0	0
TraesCS6B02G192200.1;TraesCS6D02G153400.1;TraesCS6A02G159100.1	TraesCS6B02G192200.1;TraesCS6D02G153400.1;TraesCS6A02G159100.1	TraesCS6B02G192200.1;TraesCS6D02G153400.1;TraesCS6A02G159100.1	3.06887	1.61771	5.60828e-08	up	6.0941	4.47639	6.10378	6.10711	6.0714	4.45429	4.48556	4.48932	628980000	641700000	599850000	0	0	0
TraesCS6B02G197100.1.cds1;TraesCS6D02G158500.1.cds1;TraesCS6A02G169100.1.cds1	TraesCS6B02G197100.1.cds1;TraesCS6D02G158500.1.cds1;TraesCS6A02G169100.1.cds1	TraesCS6B02G197100.1.cds1;TraesCS6D02G158500.1.cds1;TraesCS6A02G169100.1.cds1	3.16123	1.66048	1.08345e-07	up	6.13687	4.47639	6.10934	6.16382	6.13746	4.45429	4.48556	4.48932	646280000	748170000	750780000	0	0	0
TraesCS6B02G251100.1;TraesCS6D02G204200.1;TraesCS6A02G230900.1	TraesCS6B02G251100.1;TraesCS6D02G204200.1;TraesCS6A02G230900.1	TraesCS6B02G251100.1;TraesCS6D02G204200.1;TraesCS6A02G230900.1	2.81354	1.49238	4.0423e-07	up	5.96877	4.47639	5.92839	6.00092	5.97702	4.45429	4.48556	4.48932	422330000	483680000	483390000	0	0	0
TraesCS6B02G263600.1.cds1;TraesCS6D02G217500.1.cds1	TraesCS6B02G263600.1.cds1;TraesCS6D02G217500.1.cds1	TraesCS6B02G263600.1.cds1;TraesCS6D02G217500.1.cds1	29.4738	4.88136	1.06245e-08	up	9.35775	4.47639	9.29989	9.39797	9.3754	4.45429	4.48556	4.48932	4221700000	4642300000	4682300000	0	0	0
TraesCS6B02G278200.1;TraesCS6D02G228700.5;TraesCS6D02G228700.3;TraesCS6A02G246300.1;TraesCS6D02G228700.1;TraesCS6A02G246300.2;TraesCS6D02G228700.4;TraesCS6D02G228700.2	TraesCS6B02G278200.1;TraesCS6D02G228700.5;TraesCS6D02G228700.3;TraesCS6A02G246300.1;TraesCS6D02G228700.1;TraesCS6A02G246300.2;TraesCS6D02G228700.4;TraesCS6D02G228700.2	TraesCS6B02G278200.1;TraesCS6D02G228700.5;TraesCS6D02G228700.3;TraesCS6A02G246300.1;TraesCS6D02G228700.1;TraesCS6A02G246300.2;TraesCS6D02G228700.4;TraesCS6D02G228700.2	2.69415	1.42983	1.61716e-07	up	5.90622	4.47639	5.93215	5.9048	5.88171	4.45429	4.48556	4.48932	424360000	400810000	414500000	0	0	0
TraesCS6B02G344600.1	TraesCS6B02G344600.1	TraesCS6B02G344600.1	3.00185	1.58585	1.33844e-07	up	6.06224	4.47639	6.06446	6.08859	6.03368	4.45429	4.48556	4.48932	550370000	584270000	536460000	0	0	0
TraesCS6B02G409800.1.cds1	TraesCS6B02G409800.1.cds1	TraesCS6B02G409800.1.cds1	17.948	4.16575	4.68711e-08	up	8.64214	4.47639	8.56866	8.69241	8.66535	4.45429	4.48556	4.48932	1133800000	1253700000	1168600000	0	0	0
TraesCS6D02G212000.1	TraesCS6D02G212000.1	TraesCS6D02G212000.1	2.77258	1.47123	3.00147e-08	up	5.94762	4.47639	5.95748	5.93862	5.94677	4.45429	4.48556	4.48932	450770000	433950000	450820000	0	0	0
TraesCS6D02G293900.1	TraesCS6D02G293900.1	TraesCS6D02G293900.1	2.91749	1.54473	1.00086e-07	up	6.02112	4.47639	6.0452	6.02004	5.99812	4.45429	4.48556	4.48932	530640000	497920000	513640000	0	0	0
TraesCS7A02G020500.1	TraesCS7A02G020500.1	TraesCS7A02G020500.1	6.97777	2.80277	5.31353e-07	up	7.27916	4.47639	7.18506	7.32921	7.32321	4.45429	4.48556	4.48932	765790000	900350000	925870000	0	0	0
TraesCS7A02G071100.2;TraesCS7A02G071100.1;TraesCS2B02G090100.1;TraesCS2D02G073900.1;TraesCS2A02G075200.1	TraesCS7A02G071100.2;TraesCS7A02G071100.1	TraesCS7A02G071100.2;TraesCS7A02G071100.1	2.91556	1.54377	5.36787e-08	up	6.02016	4.47639	6.0382	6.01905	6.00324	4.45429	4.48556	4.48932	523200000	495120000	516630000	0	0	0
TraesCS7A02G190700.1	TraesCS7A02G190700.1	TraesCS7A02G190700.1	12.1704	3.6053	0.000978232	up	8.08169	4.47639	7.24964	8.51681	8.47863	4.45429	4.48556	4.48932	804990000	976490000	956280000	0	0	0
TraesCS7D02G278100.1;TraesCS7B02G176100.1;TraesCS7A02G278300.1	TraesCS7D02G278100.1;TraesCS7B02G176100.1;TraesCS7A02G278300.1	TraesCS7D02G278100.1;TraesCS7B02G176100.1;TraesCS7A02G278300.1	2.77892	1.47453	3.32511e-07	up	5.95092	4.47639	5.96348	5.97702	5.91226	4.45429	4.48556	4.48932	453790000	466630000	434560000	0	0	0
TraesCS7B02G197300.1;TraesCS7A02G292100.1	TraesCS7B02G197300.1;TraesCS7A02G292100.1	TraesCS7B02G197300.1;TraesCS7A02G292100.1	23.751	4.56992	4.7191e-07	up	9.04631	4.47639	8.89547	9.10936	9.13409	4.45429	4.48556	4.48932	2329200000	3079100000	3370300000	0	0	0
TraesCS7B02G186500.2;TraesCS7D02G289900.2;TraesCS7B02G186500.3;TraesCS7A02G294200.2;TraesCS7D02G289900.1;TraesCS7B02G186500.1;TraesCS7A02G294200.1	TraesCS7B02G186500.2;TraesCS7D02G289900.2;TraesCS7B02G186500.3;TraesCS7A02G294200.2;TraesCS7D02G289900.1;TraesCS7B02G186500.1;TraesCS7A02G294200.1	TraesCS7B02G186500.2;TraesCS7D02G289900.2;TraesCS7B02G186500.3;TraesCS7A02G294200.2;TraesCS7D02G289900.1;TraesCS7B02G186500.1;TraesCS7A02G294200.1	2.0371	1.02652	0.0471611	up	5.50291	4.47639	5.88959	4.77935	5.83979	4.45429	4.48556	4.48932	402240000	354860000	398970000	0	0	0
TraesCS7D02G313800.1;TraesCS7B02G217900.1;TraesCS7A02G316300.1	TraesCS7D02G313800.1;TraesCS7B02G217900.1;TraesCS7A02G316300.1	TraesCS7D02G313800.1;TraesCS7B02G217900.1;TraesCS7A02G316300.1	2.99218	1.5812	7.14835e-07	up	6.05759	4.47639	6.09628	6.0714	6.00509	4.45429	4.48556	4.48932	616560000	560480000	518050000	0	0	0
TraesCS7D02G322000.1.cds1;TraesCS7B02G226100.1.cds1;TraesCS7A02G325400.1.cds1	TraesCS7D02G322000.1.cds1;TraesCS7B02G226100.1.cds1;TraesCS7A02G325400.1.cds1	TraesCS7D02G322000.1.cds1;TraesCS7B02G226100.1.cds1;TraesCS7A02G325400.1.cds1	7.28523	2.86497	0.0176001	up	10.122	7.25705	10.1878	10.0891	10.0891	5.95748	7.31327	8.50039	22837000000	22132000000	21127000000	60552000	44295000	46366000
TraesCS7D02G322100.1.cds1;TraesCS7B02G226200.1.cds1;TraesCS7A02G325500.1.cds1	TraesCS7D02G322100.1.cds1;TraesCS7B02G226200.1.cds1;TraesCS7A02G325500.1.cds1	TraesCS7D02G322100.1.cds1;TraesCS7B02G226200.1.cds1;TraesCS7A02G325500.1.cds1	6.94311	2.79558	6.02074e-08	up	7.27197	4.47639	7.32321	7.24307	7.24964	4.45429	4.48556	4.48932	861980000	803680000	854420000	0	0	0
TraesCS7D02G549100.1;TraesCS7B02G486500.1;TraesCS7A02G560200.1	TraesCS7D02G549100.1;TraesCS7B02G486500.1;TraesCS7A02G560200.1	TraesCS7D02G549100.1;TraesCS7B02G486500.1;TraesCS7A02G560200.1	3.11352	1.63854	2.35155e-07	up	6.11494	4.47639	6.07638	6.14473	6.1237	4.45429	4.48556	4.48932	590480000	683130000	700950000	0	0	0
TraesCS7B02G148000.1	TraesCS7B02G148000.1	TraesCS7B02G148000.1	15.8264	3.98426	0.00123099	up	8.96001	4.97575	8.94296	8.9941	8.94296	5.95236	4.48556	4.48932	2481800000	2459000000	2070800000	56956000	0	0
TraesCS7D02G283900.1;TraesCS7B02G197000.2;TraesCS7D02G283900.2;TraesCS7B02G197000.1	TraesCS7D02G283900.1;TraesCS7B02G197000.2;TraesCS7D02G283900.2;TraesCS7B02G197000.1	TraesCS7D02G283900.1;TraesCS7B02G197000.2;TraesCS7D02G283900.2;TraesCS7B02G197000.1	2.85549	1.51374	1.13516e-06	up	5.99013	4.47639	5.9398	5.98838	6.04221	4.45429	4.48556	4.48932	431980000	470650000	548780000	0	0	0
TraesCS7B02G313800.1	TraesCS7B02G313800.1	TraesCS7B02G313800.1	2.97314	1.57199	1.63527e-07	up	6.04838	4.47639	6.04667	6.07843	6.02004	4.45429	4.48556	4.48932	532380000	566990000	530770000	0	0	0
TraesCS7B02G366700.1;TraesCS7D02G453100.1	TraesCS7B02G366700.1;TraesCS7D02G453100.1	TraesCS7B02G366700.1;TraesCS7D02G453100.1	4.03996	2.01434	0.00541919	up	6.49073	4.47639	6.11877	6.1271	7.22632	4.45429	4.48556	4.48932	669620000	664610000	841860000	0	0	0
TraesCS7D02G333900.1;TraesCS7B02G237900.1;TraesCS7A02G345400.1;TraesCS6D02G183200.2;TraesCS6D02G183200.1;TraesCS6B02G223100.1;TraesCS6A02G195600.1;TraesCS6D02G183200.3	TraesCS7D02G333900.1;TraesCS7B02G237900.1;TraesCS7A02G345400.1	TraesCS7D02G333900.1;TraesCS7B02G237900.1;TraesCS7A02G345400.1	2.79802	1.48441	1.1758e-06	up	5.9608	4.47639	5.97436	6.00324	5.9048	4.45429	4.48556	4.48932	463730000	484270000	427610000	0	0	0

## Sheet: CYR23 6 hpi down-regulation
down unpaired 23_6H vs M_6h Fold change cutoff: 2.0 Pvalue cutoff: 0.05 Column A: protein_id, the UniProt protein identifier. Column B-C: annotation informations of protein. Column D-I: statistical results, including fold change, log2 fold change, Pvalue, regulation and averaged intensities of each group. Column J-O: quantile normalized intensities of each sample by limma package. Column P-U: raw…
Annotations			Statistical results						Normalized intensities						Raw intensities
protein_id	genename	Majority protein IDs	Fold change	Log2 Fold change	Pvalue	Regulation	23_6H	M_6h	23_6H-1	23_6H-2	23_6H-3	M_6h-1	M_6h-2	M_6h-3	23_6H-1	23_6H-2	23_6H-3	M_6h-1	M_6h-2	M_6h-3
TraesCS1A02G254400.1;TraesCS1D02G253800.1;TraesCS1B02G263900.1	TraesCS1A02G254400.1;TraesCS1D02G253800.1;TraesCS1B02G263900.1	TraesCS1A02G254400.1;TraesCS1D02G253800.1;TraesCS1B02G263900.1	-22.6054	-4.49859	6.99041e-07	down	4.62779	9.12638	4.68321	4.62555	4.57459	9.28041	9.04937	9.04937	226050000	175430000	145570000	1408400000	372610000	371930000
TraesCS1D02G400100.1;TraesCS1B02G420100.1;TraesCS1A02G392000.1	TraesCS1D02G400100.1;TraesCS1B02G420100.1;TraesCS1A02G392000.1	TraesCS1D02G400100.1;TraesCS1B02G420100.1;TraesCS1A02G392000.1	-85.1822	-6.41248	0.0122974	down	1	7.41248	1	1	1	4.45429	8.89547	8.88769	0	0	0	0	240540000	224370000
TraesCS1D02G146500.1;TraesCS1B02G167100.1	TraesCS1D02G146500.1;TraesCS1B02G167100.1	TraesCS1D02G146500.1;TraesCS1B02G167100.1	-2.23367	-1.15941	0.0354392	down	3.31698	4.47639	4.05902	2.96217	2.92975	4.45429	4.48556	4.48932	10675000	7046600	6024200	0	0	0
TraesCS1B02G461900.1	TraesCS1B02G461900.1	TraesCS1B02G461900.1	-40.1491	-5.3273	0.0102952	down	1	6.3273	1	1	1	6.00092	8.49165	4.48932	0	0	0	83531000	70391000	0
TraesCSU02G271100.1.cds1;TraesCS5D02G196700.1.cds1;TraesCS5B02G052700.1.cds1;TraesCS1D02G180800.1.cds1	TraesCSU02G271100.1.cds1;TraesCS5D02G196700.1.cds1;TraesCS5B02G052700.1.cds1;TraesCS1D02G180800.1.cds1	TraesCSU02G271100.1.cds1;TraesCS5D02G196700.1.cds1;TraesCS5B02G052700.1.cds1;TraesCS1D02G180800.1.cds1	-81.2781	-6.3448	0.0118125	down	1	7.3448	1	1	1	4.45429	8.88769	8.69241	0	0	0	0	235260000	135760000
TraesCS1D02G327200.1	TraesCS1D02G327200.1	TraesCS1D02G327200.1	-2.25256	-1.17156	0.0279294	down	3.30483	4.47639	3.99858	2.97495	2.94096	4.45429	4.48556	4.48932	7632000	8186000	6698300	0	0	0
TraesCS2A02G042100.2;TraesCS2A02G042100.1	TraesCS2A02G042100.2;TraesCS2A02G042100.1	TraesCS2A02G042100.2;TraesCS2A02G042100.1	-2.26364	-1.17865	0.0367652	down	3.29774	4.47639	4.06161	2.9114	2.92022	4.45429	4.48556	4.48932	10717000	5626400	5506600	0	0	0
TraesCS2D02G136200.1;TraesCS2A02G134000.1;TraesCS2B02G157600.1	TraesCS2D02G136200.1;TraesCS2A02G134000.1;TraesCS2B02G157600.1	TraesCS2D02G136200.1;TraesCS2A02G134000.1;TraesCS2B02G157600.1	-2.25482	-1.17301	0.0304765	down	3.30338	4.47639	4.0181	2.94785	2.94418	4.45429	4.48556	4.48932	8549200	6900400	6742100	0	0	0
TraesCS2D02G220800.1;TraesCS2B02G240000.1;TraesCS2A02G215000.1	TraesCS2D02G220800.1;TraesCS2B02G240000.1;TraesCS2A02G215000.1	TraesCS2D02G220800.1;TraesCS2B02G240000.1;TraesCS2A02G215000.1	-10.0014	-3.32213	3.22418e-06	down	6.0293	9.35144	6.00092	6.04667	6.04032	9.51606	9.21089	9.32736	485610000	545140000	546320000	3451400000	609470000	798870000
TraesCS2A02G251900.1;TraesCS2B02G271800.1;TraesCS2A02G251900.3;TraesCS2D02G252700.1;TraesCS2A02G251900.2	TraesCS2A02G251900.1;TraesCS2B02G271800.1;TraesCS2A02G251900.3;TraesCS2D02G252700.1;TraesCS2A02G251900.2	TraesCS2A02G251900.1;TraesCS2B02G271800.1;TraesCS2A02G251900.3;TraesCS2D02G252700.1;TraesCS2A02G251900.2	-116.466	-6.86377	0.00127757	down	1	7.86377	1	1	1	6.16382	8.71374	8.71374	0	0	0	216110000	143040000	138280000
TraesCS2D02G280600.1;TraesCS2B02G299000.1;TraesCS2A02G281700.1	TraesCS2D02G280600.1;TraesCS2B02G299000.1;TraesCS2A02G281700.1	TraesCS2D02G280600.1;TraesCS2B02G299000.1;TraesCS2A02G281700.1	-257.432	-8.00805	6.55619e-06	down	1	9.00805	1	1	1	8.51681	9.39797	9.10936	0	0	0	312280000	919980000	449850000
TraesCS2D02G337300.1;TraesCS2A02G325400.1;TraesCS2B02G356500.1	TraesCS2D02G337300.1;TraesCS2A02G325400.1;TraesCS2B02G356500.1	TraesCS2D02G337300.1;TraesCS2A02G325400.1;TraesCS2B02G356500.1	-22.269	-4.47696	0.00172766	down	3.69796	8.17492	4.1857	3.92876	2.97942	8.70025	7.22632	8.59821	22045000	9399500	8882400	388340000	20132000	95382000
TraesCS2D02G300000.1.cds1	TraesCS2D02G300000.1.cds1	TraesCS2D02G300000.1.cds1	-2.23228	-1.15852	0.0391817	down	3.31787	4.47639	4.0849	2.93321	2.9355	4.45429	4.48556	4.48932	12883000	6511800	6247500	0	0	0
TraesCS3B02G206400.1;TraesCS3A02G178700.1;TraesCS3B02G206400.2;TraesCS3A02G178700.2	TraesCS3B02G206400.1;TraesCS3A02G178700.1;TraesCS3B02G206400.2;TraesCS3A02G178700.2	TraesCS3B02G206400.1;TraesCS3A02G178700.1;TraesCS3B02G206400.2;TraesCS3A02G178700.2	-232.926	-7.86373	5.41769e-08	down	1	8.86373	1	1	1	8.86845	8.9941	8.72864	0	0	0	510710000	320660000	139630000
TraesCS3B02G476100.4;TraesCS3D02G435000.3;TraesCS3B02G476100.2;TraesCS3A02G442300.1;TraesCS3D02G435000.2;TraesCS3B02G476100.3;TraesCS3D02G435000.1;TraesCS3B02G476100.1;TraesCS3A02G442300.2	TraesCS3B02G476100.4;TraesCS3D02G435000.3;TraesCS3B02G476100.2;TraesCS3A02G442300.1;TraesCS3D02G435000.2;TraesCS3B02G476100.3;TraesCS3D02G435000.1;TraesCS3B02G476100.1;TraesCS3A02G442300.2	TraesCS3B02G476100.4;TraesCS3D02G435000.3;TraesCS3B02G476100.2;TraesCS3A02G442300.1;TraesCS3D02G435000.2;TraesCS3B02G476100.3;TraesCS3D02G435000.1;TraesCS3B02G476100.1;TraesCS3A02G442300.2	-83.6169	-6.38572	0.0116939	down	1	7.38572	1	1	1	8.72864	4.48556	8.94296	0	0	0	409860000	0	263220000
TraesCS3B02G137100.3;TraesCS3B02G137100.1;TraesCS3B02G137100.2	TraesCS3B02G137100.3;TraesCS3B02G137100.1;TraesCS3B02G137100.2	TraesCS3B02G137100.3;TraesCS3B02G137100.1;TraesCS3B02G137100.2	-4.54389	-2.18393	0.0278127	down	2.29246	4.47639	1	2.94418	2.93321	4.45429	4.48556	4.48932	0	6859700	6102900	0	0	0
TraesCS3B02G602700.3;TraesCS3B02G602700.2;TraesCS3B02G602700.1;TraesCS3D02G542300.1	TraesCS3B02G602700.3;TraesCS3B02G602700.2;TraesCS3B02G602700.1;TraesCS3D02G542300.1	TraesCS3B02G602700.3;TraesCS3B02G602700.2;TraesCS3B02G602700.1;TraesCS3D02G542300.1	-81.4817	-6.3484	0.0118207	down	1	7.3484	1	1	1	4.45429	8.73555	8.85537	0	0	0	0	147670000	206990000
TraesCS3B02G603600.1	TraesCS3B02G603600.1	TraesCS3B02G603600.1	-14.2572	-3.83362	0.00164776	down	4.49739	8.33101	4.54796	4.46891	4.4753	7.31756	8.80702	8.86845	121720000	86573000	89081000	263270000	182230000	212420000
TraesCS3D02G378300.1	TraesCS3D02G378300.1	TraesCS3D02G378300.1	-4.56182	-2.18961	0.0272211	down	2.28678	4.47639	1	2.94895	2.9114	4.45429	4.48556	4.48932	0	6955800	5226200	0	0	0
TraesCS3D02G510100.1	TraesCS3D02G510100.1	TraesCS3D02G510100.1	-41.3876	-5.37113	0.0108865	down	1	6.37113	1	1	1	6.04032	4.48556	8.5875	0	0	0	114140000	0	94009000
TraesCS4D02G283800.1;TraesCS4B02G285000.1;TraesCS4A02G019100.1	TraesCS4D02G283800.1;TraesCS4B02G285000.1;TraesCS4A02G019100.1	TraesCS4D02G283800.1;TraesCS4B02G285000.1;TraesCS4A02G019100.1	-12.2331	-3.61272	0.00153656	down	4.56797	8.18069	4.52217	4.56918	4.61257	7.24307	8.66851	8.6305	109670000	137110000	174020000	222510000	123960000	108460000
TraesCS4B02G255500.1;TraesCS4A02G049300.1;TraesCS4D02G255500.1	TraesCS4B02G255500.1;TraesCS4A02G049300.1;TraesCS4D02G255500.1	TraesCS4B02G255500.1;TraesCS4A02G049300.1;TraesCS4D02G255500.1	-86.4341	-6.43353	0.0124677	down	1	7.43353	1	1	1	4.45429	8.86845	8.97785	0	0	0	0	233380000	274820000
TraesCS4A02G137900.4;TraesCS4A02G137900.8;TraesCS4A02G137900.7;TraesCS4A02G137900.1;TraesCS4A02G137900.5;TraesCS4A02G137900.3;TraesCS4A02G137900.6;TraesCS4D02G153300.5;TraesCS4B02G148100.1;TraesCS4B02G148100.2;TraesCS4A02G137900.2;TraesCS4B02G148100.4;TraesCS4D02G153300.2;TraesCS4B02G148100.3;TraesCS4D02G153300.1;TraesCS4D02G153300.4;TraesCS4D02G153300.3	TraesCS4A02G137900.4;TraesCS4A02G137900.8;TraesCS4A02G137900.7;TraesCS4A02G137900.1;TraesCS4A02G137900.5;TraesCS4A02G137900.3;TraesCS4A02G137900.6;TraesCS4D02G153300.5;TraesCS4B02G148100.1;TraesCS4B02G148100.2;TraesCS4A02G137900.2;TraesCS4B02G148100.4;TraesCS4D02G153300.2;TraesCS4B02G148100.3;TraesCS4D02G153300.1;TraesCS4D02G153300.4;TraesCS4D02G153300.3	TraesCS4A02G137900.4;TraesCS4A02G137900.8;TraesCS4A02G137900.7;TraesCS4A02G137900.1;TraesCS4A02G137900.5;TraesCS4A02G137900.3;TraesCS4A02G137900.6;TraesCS4D02G153300.5;TraesCS4B02G148100.1;TraesCS4B02G148100.2;TraesCS4A02G137900.2;TraesCS4B02G148100.4;TraesCS4D02G153300.2;TraesCS4B02G148100.3;TraesCS4D02G153300.1;TraesCS4D02G153300.4;TraesCS4D02G153300.3	-2.33042	-1.22059	0.0267512	down	3.2558	4.47639	3.96899	2.90238	2.89603	4.45429	4.48556	4.48932	5522800	5164000	4887500	0	0	0
TraesCS4D02G159800.1;TraesCS4B02G161900.1;TraesCS4A02G146900.1	TraesCS4D02G159800.1;TraesCS4B02G161900.1;TraesCS4A02G146900.1	TraesCS4D02G159800.1;TraesCS4B02G161900.1;TraesCS4A02G146900.1	-4.57198	-2.19282	0.0270187	down	2.28357	4.47639	1	2.9907	2.86002	4.45429	4.48556	4.48932	0	9248400	4544100	0	0	0
TraesCS4A02G192900.1;TraesCS4D02G120400.1;TraesCS4B02G122300.1	TraesCS4A02G192900.1;TraesCS4D02G120400.1;TraesCS4B02G122300.1	TraesCS4A02G192900.1;TraesCS4D02G120400.1;TraesCS4B02G122300.1	-105.754	-6.72457	0.0148586	down	1	7.72457	1	1	1	4.45429	9.13409	9.58532	0	0	0	0	457630000	1593200000
TraesCS4D02G086400.1;TraesCS4B02G089500.1;TraesCS4A02G226900.1;TraesCS4A02G226900.2;TraesCS4A02G226900.3	TraesCS4D02G086400.1;TraesCS4B02G089500.1;TraesCS4A02G226900.1;TraesCS4A02G226900.2;TraesCS4A02G226900.3	TraesCS4D02G086400.1;TraesCS4B02G089500.1;TraesCS4A02G226900.1;TraesCS4A02G226900.2;TraesCS4A02G226900.3	-8.02267	-3.00408	0.0207683	down	4.74381	7.74789	4.75523	4.74242	4.73377	6.1271	8.50039	8.61617	331980000	303150000	303040000	181930000	71355000	97191000
TraesCS4A02G298600.1	TraesCS4A02G298600.1	TraesCS4A02G298600.1	-120.092	-6.90799	0.0016277	down	1	7.90799	1	1	1	6.08479	8.85537	8.78381	0	0	0	153000000	228210000	183770000
TraesCS4B02G052300.1	TraesCS4B02G052300.1	TraesCS4B02G052300.1	-2.30251	-1.20321	0.0254727	down	3.27318	4.47639	3.96536	2.92975	2.92444	4.45429	4.48556	4.48932	5321200	6289300	5622200	0	0	0
TraesCS4B02G199500.1	TraesCS4B02G199500.1	TraesCS4B02G199500.1	-46.3419	-5.53424	0.0130312	down	1	6.53424	1	1	1	6.17044	8.94296	4.48932	0	0	0	219410000	282140000	0
TraesCS4B02G261900.1;TraesCS4A02G041000.3;TraesCS4B02G261900.2;TraesCS4A02G041000.1;TraesCS4A02G041000.2;TraesCS4D02G261900.1	TraesCS4B02G261900.1;TraesCS4A02G041000.3;TraesCS4B02G261900.2;TraesCS4A02G041000.1;TraesCS4A02G041000.2;TraesCS4D02G261900.1	TraesCS4B02G261900.1;TraesCS4A02G041000.3;TraesCS4B02G261900.2;TraesCS4A02G041000.1;TraesCS4A02G041000.2;TraesCS4D02G261900.1	-53.586	-5.74378	0.00859126	down	1	6.74378	1	1	1	4.45429	7.29844	8.47863	0	0	0	0	42058000	41134000
TraesCS4B02G271800.1.cds1;TraesCS4D02G270900.1.cds1	TraesCS4B02G271800.1.cds1;TraesCS4D02G270900.1.cds1	TraesCS4B02G271800.1.cds1;TraesCS4D02G270900.1.cds1	-2.23977	-1.16335	0.0349926	down	3.31304	4.47639	4.05467	2.9355	2.94895	4.45429	4.48556	4.48932	10389000	6566100	7101100	0	0	0
TraesCS4D02G178000.1;TraesCS4B02G176200.1;TraesCS4A02G128600.1	TraesCS4D02G178000.1;TraesCS4B02G176200.1;TraesCS4A02G128600.1	TraesCS4D02G178000.1;TraesCS4B02G176200.1;TraesCS4A02G128600.1	-70.4923	-6.13939	0.0102465	down	1	7.13939	1	1	1	4.45429	8.43126	8.53264	0	0	0	0	66008000	64357000
TraesCS4D02G200600.1	TraesCS4D02G200600.1	TraesCS4D02G200600.1	-80.646	-6.33353	0.0117027	down	1	7.33353	1	1	1	4.45429	8.72864	8.81766	0	0	0	0	144200000	194930000
TraesCS4D02G314300.1.cds1	TraesCS4D02G314300.1.cds1	TraesCS4D02G314300.1.cds1	-27.5277	-4.78281	4.04378e-05	down	4.64887	9.43168	4.62104	4.66316	4.66241	8.94296	9.67604	9.67604	170540000	212530000	216890000	542090000	2147700000	2181900000
TraesCS5A02G105100.1	TraesCS5A02G105100.1	TraesCS5A02G105100.1	-4.61323	-2.20578	0.0255529	down	2.27061	4.47639	1	2.89603	2.91581	4.45429	4.48556	4.48932	0	4865100	5415600	0	0	0
TraesCS5A02G198100.1;TraesCS5A02G198100.3;TraesCS5A02G198100.2;TraesCS5B02G185500.2;TraesCS5B02G185500.3;TraesCS5B02G185500.1;TraesCS5B02G185500.4	TraesCS5A02G198100.1;TraesCS5A02G198100.3;TraesCS5A02G198100.2;TraesCS5B02G185500.2;TraesCS5B02G185500.3;TraesCS5B02G185500.1;TraesCS5B02G185500.4	TraesCS5A02G198100.1;TraesCS5A02G198100.3;TraesCS5A02G198100.2;TraesCS5B02G185500.2;TraesCS5B02G185500.3;TraesCS5B02G185500.1;TraesCS5B02G185500.4	-136.168	-7.08925	0.00186125	down	1	8.08925	1	1	1	6.1567	8.91667	9.19437	0	0	0	212680000	248510000	587670000
TraesCS5A02G269800.1	TraesCS5A02G269800.1	TraesCS5A02G269800.1	-294.026	-8.1998	8.90485e-08	down	1	9.1998	1	1	1	9.0191	9.29989	9.28041	0	0	0	612240000	726780000	719220000
TraesCS5D02G284800.1;TraesCS5B02G277200.1;TraesCS5A02G277500.1	TraesCS5D02G284800.1;TraesCS5B02G277200.1;TraesCS5A02G277500.1	TraesCS5D02G284800.1;TraesCS5B02G277200.1;TraesCS5A02G277500.1	-77.0228	-6.26721	0.0111949	down	1	7.26721	1	1	1	4.45429	8.682	8.66535	0	0	0	0	129200000	128610000
TraesCS5A02G355000.1.cds1	TraesCS5A02G355000.1.cds1	TraesCS5A02G355000.1.cds1	-11.9206	-3.57539	0.0196762	down	4.32348	7.89887	4.2523	4.46257	4.25558	6.00509	8.84576	8.84576	31385000	82877000	31747000	86702000	225500000	202880000
TraesCS5A02G372100.1;TraesCS5A02G372100.2	TraesCS5A02G372100.1;TraesCS5A02G372100.2	TraesCS5A02G372100.1;TraesCS5A02G372100.2	-20.0318	-4.32422	1.68803e-06	down	4.7476	9.07182	4.77335	4.7698	4.69965	9.25942	9.0191	8.93696	355940000	339120000	260270000	1278700000	359150000	263090000
TraesCS5A02G443800.1	TraesCS5A02G443800.1	TraesCS5A02G443800.1	-70.3614	-6.13671	0.0182198	down	2.15997	8.29668	4.4799	1	1	6.11667	9.3754	9.39797	91684000	0	0	173810000	904110000	994370000
TraesCS5B02G448500.1;TraesCS5A02G443900.2;TraesCS5A02G443900.1	TraesCS5B02G448500.1;TraesCS5A02G443900.2;TraesCS5A02G443900.1	TraesCS5B02G448500.1;TraesCS5A02G443900.2;TraesCS5A02G443900.1	-86.3946	-6.43287	0.0125384	down	1	7.43287	1	1	1	4.45429	9.08566	8.75866	0	0	0	0	408980000	164300000
TraesCS5B02G270200.1	TraesCS5B02G270200.1	TraesCS5B02G270200.1	-21.5434	-4.42917	5.31806e-08	down	4.483	8.91217	4.54044	4.44551	4.46304	8.85537	8.96447	8.91667	117950000	76344000	84783000	496240000	295920000	250640000
TraesCS5D02G341400.1;TraesCS5B02G335700.1	TraesCS5D02G341400.1;TraesCS5B02G335700.1	TraesCS5D02G341400.1;TraesCS5B02G335700.1	-30.0355	-4.9086	0.00354019	down	1	5.9086	1	1	1	5.98683	7.24964	4.48932	0	0	0	76564000	24456000	0
TraesCS5B02G357200.1.cds1	TraesCS5B02G357200.1.cds1	TraesCS5B02G357200.1.cds1	-12.4081	-3.63321	0.0184769	down	4.40778	8.04099	4.48123	4.36334	4.37879	6.14997	8.9539	9.0191	92249000	53430000	57354000	198460000	284990000	324110000
TraesCS5B02G374200.1;TraesCS5B02G374200.2;TraesCS5B02G374200.3	TraesCS5B02G374200.1;TraesCS5B02G374200.2;TraesCS5B02G374200.3	TraesCS5B02G374200.1;TraesCS5B02G374200.2;TraesCS5B02G374200.3	-7.90494	-2.98275	0.0146649	down	4.32698	7.30973	4.30099	4.31878	4.36116	6.0452	7.32921	8.55479	39884000	43694000	52685000	116790000	47063000	73770000
TraesCS5B02G448200.1;TraesCS5B02G448200.2	TraesCS5B02G448200.1;TraesCS5B02G448200.2	TraesCS5B02G448200.1;TraesCS5B02G448200.2	-143.223	-7.16212	0.00197165	down	1	8.16212	1	1	1	6.17294	9.17932	9.13409	0	0	0	219650000	558060000	463350000
TraesCS5B02G449000.1	TraesCS5B02G449000.1	TraesCS5B02G449000.1	-80.5715	-6.3322	0.0116862	down	1	7.3322	1	1	1	4.45429	8.77115	8.77115	0	0	0	0	173020000	167780000
TraesCS5D02G035200.1	TraesCS5D02G035200.1	TraesCS5D02G035200.1	-17.4375	-4.12412	1.91358e-05	down	4.70625	8.83037	4.71389	4.70385	4.70101	9.17932	8.67324	8.63856	262550000	252330000	261850000	960970000	125780000	110650000
TraesCS5D02G277900.1	TraesCS5D02G277900.1	TraesCS5D02G277900.1	-26.1709	-4.70989	1.828e-06	down	4.57529	9.28518	4.57988	4.60329	4.54271	9.06756	9.4126	9.3754	141200000	160450000	124510000	676190000	979300000	971790000
TraesCS5D02G381600.1;TraesCS5D02G381600.2	TraesCS5D02G381600.1;TraesCS5D02G381600.2	TraesCS5D02G381600.1;TraesCS5D02G381600.2	-9.32138	-3.22054	5.64854e-07	down	6.02006	9.2406	6.03515	6.0382	5.98683	9.34812	9.19437	9.17932	522110000	526950000	492820000	1796300000	563890000	549980000
TraesCS5D02G383200.1.cds1;TraesCS5B02G375700.1.cds1	TraesCS5D02G383200.1.cds1;TraesCS5B02G375700.1.cds1	TraesCS5D02G383200.1.cds1;TraesCS5B02G375700.1.cds1	-2.28183	-1.19019	0.0281907	down	3.2862	4.47639	3.99331	2.94096	2.92433	4.45429	4.48556	4.48932	7523300	6603600	5615900	0	0	0
TraesCS5D02G451200.1	TraesCS5D02G451200.1	TraesCS5D02G451200.1	-68.2005	-6.09171	0.0185451	down	2.17614	8.26785	4.52842	1	1	6.13503	9.43205	9.23646	112590000	0	0	184770000	983000000	643870000
TraesCS6A02G231400.4;TraesCS6A02G231400.1;TraesCS6A02G231400.3;TraesCS6A02G231400.2	TraesCS6A02G231400.4;TraesCS6A02G231400.1;TraesCS6A02G231400.3;TraesCS6A02G231400.2	TraesCS6A02G231400.4;TraesCS6A02G231400.1;TraesCS6A02G231400.3;TraesCS6A02G231400.2	-76.3091	-6.25378	0.0110942	down	1	7.25378	1	1	1	4.45429	8.63856	8.66851	0	0	0	0	116750000	129620000
TraesCS6A02G350300.1	TraesCS6A02G350300.1	TraesCS6A02G350300.1	-2.29728	-1.19992	0.0304442	down	3.27647	4.47639	4.00735	2.91102	2.91102	4.45429	4.48556	4.48932	7862500	5619400	5205400	0	0	0
TraesCS6A02G354400.1;TraesCS6D02G336700.1.cds1	TraesCS6A02G354400.1	TraesCS6A02G354400.1	-16.41	-4.0365	1.49113e-08	down	6.02615	10.0626	6.00509	6.03515	6.0382	10.0097	10.0891	10.0891	490110000	525990000	543910000	6588200000	6776200000	6437400000
TraesCS6D02G389400.1;TraesCS6B02G450000.1;TraesCS6A02G405600.1	TraesCS6D02G389400.1;TraesCS6B02G450000.1;TraesCS6A02G405600.1	TraesCS6D02G389400.1;TraesCS6B02G450000.1;TraesCS6A02G405600.1	-2.23941	-1.16312	0.0438153	down	3.31327	4.47639	4.11312	2.92433	2.90238	4.45429	4.48556	4.48932	14183000	6259400	5026500	0	0	0
TraesCS6B02G249900.1	TraesCS6B02G249900.1	TraesCS6B02G249900.1	-77.383	-6.27394	0.0113195	down	1	7.27394	1	1	1	4.45429	8.53264	8.83491	0	0	0	0	74158000	197150000
TraesCS6B02G315700.1	TraesCS6B02G315700.1	TraesCS6B02G315700.1	-116.718	-6.86688	0.00127221	down	1	7.86688	1	1	1	6.16875	8.75866	8.67324	0	0	0	219200000	154590000	132970000
TraesCS6D02G267400.1	TraesCS6D02G267400.1	TraesCS6D02G267400.1	-204.667	-7.67714	1.57299e-09	down	1	8.67714	1	1	1	8.66535	8.6305	8.73555	0	0	0	356620000	116090000	147740000
TraesCS6D02G291600.1;TraesCS6D02G291600.2	TraesCS6D02G291600.1;TraesCS6D02G291600.2	TraesCS6D02G291600.1;TraesCS6D02G291600.2	-3.1874	-1.67238	0.0282186	down	8.25524	9.92762	8.77115	8.66535	7.32921	9.58532	10.0097	10.1878	1554100000	1163000000	932020000	3595100000	6521100000	10335000000
TraesCS6D02G336800.1	TraesCS6D02G336800.1	TraesCS6D02G336800.1	-236.426	-7.88524	5.91762e-07	down	1	8.88524	1	1	1	8.9539	8.61617	9.08566	0	0	0	559670000	111620000	388710000
TraesCS7A02G178300.1.cds1;TraesCS7D02G180200.1.cds1;TraesCS7B02G084000.1.cds1;TraesCS2B02G090300.1.cds1	TraesCS7A02G178300.1.cds1;TraesCS7D02G180200.1.cds1;TraesCS7B02G084000.1.cds1	TraesCS7A02G178300.1.cds1;TraesCS7D02G180200.1.cds1;TraesCS7B02G084000.1.cds1	-92.3987	-6.5298	0.0131968	down	1	7.5298	1	1	1	4.45429	9.06756	9.06756	0	0	0	0	378980000	372390000
TraesCS7D02G252800.1;TraesCS7B02G150500.1;TraesCS7A02G254300.1	TraesCS7D02G252800.1;TraesCS7B02G150500.1;TraesCS7A02G254300.1	TraesCS7D02G252800.1;TraesCS7B02G150500.1;TraesCS7A02G254300.1	-105.147	-6.71627	0.00108337	down	1	7.71627	1	1	1	6.1237	8.47863	8.54648	0	0	0	177790000	67400000	70507000
TraesCS7D02G253100.2;TraesCS7B02G150700.2;TraesCS7D02G253100.1;TraesCS7A02G254500.1;TraesCS7B02G150700.1	TraesCS7D02G253100.2;TraesCS7B02G150700.2;TraesCS7D02G253100.1;TraesCS7A02G254500.1;TraesCS7B02G150700.1	TraesCS7D02G253100.2;TraesCS7B02G150700.2;TraesCS7D02G253100.1;TraesCS7A02G254500.1;TraesCS7B02G150700.1	-40.761	-5.34912	0.0107468	down	1	6.34912	1	1	1	6.00324	8.55479	4.48932	0	0	0	85819000	78652000	0
TraesCS7B02G221500.1	TraesCS7B02G221500.1	TraesCS7B02G221500.1	-2.29442	-1.19813	0.000125021	down	8.60518	9.80331	8.55479	8.5875	8.67324	9.67604	9.80313	9.93075	1123300000	1045100000	1193600000	4142600000	3868100000	5126200000

## Sheet: CYR23 12 hpi up-regulation
up unpaired 23_12h vs M_12H Fold change cutoff: 2.0 Pvalue cutoff: 0.05 Column A: protein_id, the UniProt protein identifier. Column B-C: annotation informations of protein. Column D-I: statistical results, including fold change, log2 fold change, Pvalue, regulation and averaged intensities of each group. Column J-O: quantile normalized intensities of each sample by limma package. Column P-U: raw…
Annotations			Statistical results						Normalized intensities						Raw intensities
protein_id	genename	Majority protein IDs	Fold change	Log2 Fold change	Pvalue	Regulation	23_12h	M_12H	23_12h_1	23_12h_2	23_12h_3	M_12H-1	M_12H-2	M_12H-3	23_12h_1	23_12h_2	23_12h_3	M_12H-1	M_12H-2	M_12H-3
TraesCS1A02G030100.1;TraesCS1D02G030600.1;TraesCS1B02G037100.1	TraesCS1A02G030100.1;TraesCS1D02G030600.1;TraesCS1B02G037100.1	TraesCS1A02G030100.1;TraesCS1D02G030600.1;TraesCS1B02G037100.1	27.0022	4.755	0.00519869	up	7.36093	2.60592	7.35646	7.36316	7.36316	3.93588	2.88188	1	16774000	17180000	17172000	5489000	3960900	0
TraesCS1D02G041200.1;TraesCS1B02G053600.1;TraesCS1A02G040600.1	TraesCS1D02G041200.1;TraesCS1B02G053600.1;TraesCS1A02G040600.1	TraesCS1D02G041200.1;TraesCS1B02G053600.1;TraesCS1A02G040600.1	65.2499	6.0279	9.33519e-11	up	7.0279	1	7.05185	7.01593	7.01593	1	1	1	6295000	5050100	5046500	0	0	0
TraesCS1D02G109600.1;TraesCS1B02G131300.1;TraesCS1A02G105600.1	TraesCS1D02G109600.1;TraesCS1B02G131300.1;TraesCS1A02G105600.1	TraesCS1D02G109600.1;TraesCS1B02G131300.1;TraesCS1A02G105600.1	8.74003	3.12764	5.23784e-09	up	7.13052	4.00288	7.13052	7.13052	7.13052	4.03495	3.99661	3.97707	7353100	8115700	8109900	10408000	10654000	9511000
TraesCS1A02G155200.1;TraesCS1D02G153900.1;TraesCS1B02G172400.1	TraesCS1A02G155200.1;TraesCS1D02G153900.1;TraesCS1B02G172400.1	TraesCS1A02G155200.1;TraesCS1D02G153900.1;TraesCS1B02G172400.1	26.3539	4.71995	0.0271832	up	5.71995	1	2.94657	7.10663	7.10663	1	1	1	0	7474600	7469300	0	0	0
TraesCS1A02G217200.1;TraesCS1B02G230300.1;TraesCS1D02G219000.1	TraesCS1A02G217200.1;TraesCS1B02G230300.1;TraesCS1D02G219000.1	TraesCS1A02G217200.1;TraesCS1B02G230300.1;TraesCS1D02G219000.1	98.1192	6.61646	9.21033e-11	up	7.61646	1	7.59053	7.63263	7.62623	1	1	1	33633000	35787000	35762000	0	0	0
TraesCS1A02G268500.2;TraesCS1A02G268500.1	TraesCS1A02G268500.2;TraesCS1A02G268500.1	TraesCS1A02G268500.2;TraesCS1A02G268500.1	28.5337	4.8346	0.0286212	up	5.8346	1	2.94657	7.27861	7.27861	1	1	1	0	13518000	13509000	0	0	0
TraesCS1A02G379000.1;TraesCS1B02G400300.2;TraesCS1B02G400300.1;TraesCS3B02G298000.1;TraesCS3A02G264700.1;TraesCS3D02G264800.2;TraesCS3B02G298000.2;TraesCS3D02G264800.1	TraesCS1A02G379000.1;TraesCS1B02G400300.2;TraesCS1B02G400300.1;TraesCS3B02G298000.1;TraesCS3A02G264700.1;TraesCS3D02G264800.2	TraesCS1A02G379000.1;TraesCS1B02G400300.2;TraesCS1B02G400300.1;TraesCS3B02G298000.1;TraesCS3A02G264700.1;TraesCS3D02G264800.2	13.4723	3.75192	1.07521e-10	up	7.8236	4.07167	7.8091	7.83085	7.83085	4.07217	4.07601	4.06684	56308000	57219000	57179000	13819000	14252000	13824000
TraesCS1B02G186300.1;TraesCS1D02G168700.1;TraesCS1D02G168700.2	TraesCS1B02G186300.1;TraesCS1D02G168700.1;TraesCS1D02G168700.2	TraesCS1B02G186300.1;TraesCS1D02G168700.1;TraesCS1D02G168700.2	65.7541	6.03901	1.08551e-11	up	7.03901	1	7.025	7.04601	7.04601	1	1	1	5645300	5778800	5776800	0	0	0
TraesCS2A02G082100.1;TraesCS2D02G080000.1;TraesCS2B02G096200.1	TraesCS2A02G082100.1;TraesCS2D02G080000.1;TraesCS2B02G096200.1	TraesCS2A02G082100.1;TraesCS2D02G080000.1;TraesCS2B02G096200.1	17.7895	4.15295	0.0131524	up	7.10698	2.95403	7.12164	7.09965	7.09965	1	3.93298	3.92909	7232500	7329600	7324400	0	8741500	8522600
TraesCS2B02G137300.1;TraesCS2D02G117900.1;TraesCS2B02G137300.2;TraesCS2A02G117300.1	TraesCS2B02G137300.1;TraesCS2D02G117900.1;TraesCS2B02G137300.2;TraesCS2A02G117300.1	TraesCS2B02G137300.1;TraesCS2D02G117900.1;TraesCS2B02G137300.2;TraesCS2A02G117300.1	85.4361	6.41677	4.6821e-08	up	7.41677	1	7.53741	7.35646	7.35646	1	1	1	28804000	16826000	16814000	0	0	0
TraesCS2A02G121200.2;TraesCS2D02G123300.1;TraesCS2A02G121200.1	TraesCS2A02G121200.2;TraesCS2D02G123300.1;TraesCS2A02G121200.1	TraesCS2A02G121200.2;TraesCS2D02G123300.1;TraesCS2A02G121200.1	24.3611	4.60651	0.00203749	up	6.89706	2.29055	6.89706	6.89706	6.89706	1	2.91719	2.95447	3235300	3088000	3086900	0	4538500	7833000
TraesCS2D02G220800.1;TraesCS2B02G240000.1;TraesCS2A02G215000.1	TraesCS2D02G220800.1;TraesCS2B02G240000.1;TraesCS2A02G215000.1	TraesCS2D02G220800.1;TraesCS2B02G240000.1;TraesCS2A02G215000.1	2.13224	1.09237	6.02041e-06	up	8.67658	7.58421	8.6195	8.70512	8.70512	7.54611	7.5951	7.61141	418990000	508830000	508470000	40303000	46308000	51103000
TraesCS2D02G251800.1;TraesCS2B02G264100.1;TraesCS2A02G250800.2;TraesCS2D02G251800.2;TraesCS2A02G250800.1;TraesCS2B02G264100.2	TraesCS2D02G251800.1;TraesCS2B02G264100.1;TraesCS2A02G250800.2;TraesCS2D02G251800.2;TraesCS2A02G250800.1;TraesCS2B02G264100.2	TraesCS2D02G251800.1;TraesCS2B02G264100.1;TraesCS2A02G250800.2;TraesCS2D02G251800.2;TraesCS2A02G250800.1;TraesCS2B02G264100.2	17.4757	4.12728	0.000427236	up	7.83049	3.70321	7.74624	7.87261	7.87261	4.08812	4.0828	2.9387	47789000	61282000	61239000	14620000	14722000	7541500
TraesCS2A02G252600.1;TraesCS2B02G272300.1;TraesCS2D02G253200.1	TraesCS2A02G252600.1;TraesCS2B02G272300.1;TraesCS2D02G253200.1	TraesCS2A02G252600.1;TraesCS2B02G272300.1;TraesCS2D02G253200.1	15.1669	3.92285	3.96676e-05	up	7.89569	3.97284	7.49888	8.0941	8.0941	4.00349	3.927	3.98803	25247000	115070000	114990000	8787000	8518000	10211000
TraesCS2D02G261500.1;TraesCS2B02G279600.1;TraesCS2A02G262500.1	TraesCS2D02G261500.1;TraesCS2B02G279600.1;TraesCS2A02G262500.1	TraesCS2D02G261500.1;TraesCS2B02G279600.1;TraesCS2A02G262500.1	43.2577	5.43488	0.0054429	up	7.42852	1.99363	7.48372	7.40092	7.40092	1	1	3.9809	24501000	19418000	19404000	0	0	9675300
TraesCS2D02G267800.1.cds1;TraesCS2B02G287600.1.cds1;TraesCS2A02G268800.2.cds1;TraesCS2A02G268800.1	TraesCS2D02G267800.1.cds1;TraesCS2B02G287600.1.cds1;TraesCS2A02G268800.2.cds1;TraesCS2A02G268800.1	TraesCS2D02G267800.1.cds1;TraesCS2B02G287600.1.cds1;TraesCS2A02G268800.2.cds1;TraesCS2A02G268800.1	20.4113	4.3513	0.00686761	up	6.95075	2.59945	6.96905	6.9416	6.9416	3.89373	2.90463	1	4374500	4086800	4085300	3669900	4398800	0
TraesCS2D02G320900.1;TraesCS2B02G340300.1;TraesCS2A02G342600.1	TraesCS2D02G320900.1;TraesCS2B02G340300.1;TraesCS2A02G342600.1	TraesCS2D02G320900.1;TraesCS2B02G340300.1;TraesCS2A02G342600.1	126.083	6.97823	2.94129e-07	up	7.97823	1	7.77049	8.08211	8.08211	1	1	1	49609000	114690000	114610000	0	0	0
TraesCS2D02G361100.2;TraesCS2D02G361100.1;TraesCS2B02G381500.1;TraesCS2A02G363500.1;TraesCS2B02G381500.2	TraesCS2D02G361100.2;TraesCS2D02G361100.1;TraesCS2B02G381500.1;TraesCS2A02G363500.1;TraesCS2B02G381500.2	TraesCS2D02G361100.2;TraesCS2D02G361100.1;TraesCS2B02G381500.1;TraesCS2A02G363500.1;TraesCS2B02G381500.2	16.3636	4.03242	0.0160477	up	7.04523	3.01282	7.01593	7.05989	7.05989	1	4.03495	4.00349	5618200	6028100	6025300	0	12756000	10988000
TraesCS2A02G466800.1	TraesCS2A02G466800.1	TraesCS2A02G466800.1	125.169	6.96773	3.45027e-09	up	7.96773	1	8.03589	7.93071	7.9366	1	1	1	86448000	74800000	74774000	0	0	0
TraesCS2B02G540100.1;TraesCS2A02G512100.1;TraesCS2D02G513600.1;TraesCS2B02G540100.2	TraesCS2B02G540100.1;TraesCS2A02G512100.1;TraesCS2D02G513600.1;TraesCS2B02G540100.2	TraesCS2B02G540100.1;TraesCS2A02G512100.1;TraesCS2D02G513600.1;TraesCS2B02G540100.2	10.7909	3.43174	1.04755e-09	up	7.55944	4.1277	7.5763	7.55101	7.55101	4.12146	4.11583	4.1458	32029000	29749000	29733000	17041000	17212000	18966000
TraesCS2D02G592100.4;TraesCS2D02G592100.3;TraesCS2A02G580800.1;TraesCS2D02G592100.2;TraesCS2D02G592100.1;TraesCS2A02G580800.2	TraesCS2D02G592100.4;TraesCS2D02G592100.3;TraesCS2A02G580800.1;TraesCS2D02G592100.2;TraesCS2D02G592100.1;TraesCS2A02G580800.2	TraesCS2D02G592100.4;TraesCS2D02G592100.3;TraesCS2A02G580800.1;TraesCS2D02G592100.2;TraesCS2D02G592100.1;TraesCS2A02G580800.2	79.2316	6.308	2.68101e-09	up	7.308	1	7.25	7.33701	7.33701	1	1	1	10543000	15736000	15730000	0	0	0
TraesCS2B02G233400.1	TraesCS2B02G233400.1	TraesCS2B02G233400.1	93.3456	6.54451	3.09316e-11	up	7.54451	1	7.56423	7.53465	7.53465	1	1	1	31132000	28256000	28236000	0	0	0
TraesCS2B02G325100.3;TraesCS2B02G325100.1;TraesCS2B02G325100.2	TraesCS2B02G325100.3;TraesCS2B02G325100.1;TraesCS2B02G325100.2	TraesCS2B02G325100.3;TraesCS2B02G325100.1;TraesCS2B02G325100.2	89.6355	6.486	3.08844e-10	up	7.486	1	7.52074	7.46862	7.46862	1	1	1	26775000	23242000	23234000	0	0	0
TraesCS2B02G608300.1	TraesCS2B02G608300.1	TraesCS2B02G608300.1	74.2969	6.21523	6.64327e-11	up	7.21523	1	7.19255	7.22657	7.22657	1	1	1	9175500	11938000	11934000	0	0	0
TraesCS2D02G366300.2;TraesCS2D02G366300.1;TraesCS2A02G369800.1;TraesCS2A02G369800.2	TraesCS2D02G366300.2;TraesCS2D02G366300.1;TraesCS2A02G369800.1	TraesCS2D02G366300.2;TraesCS2D02G366300.1;TraesCS2A02G369800.1	74.607	6.22124	2.71126e-09	up	7.22124	1	7.27861	7.19255	7.19255	1	1	1	11825000	10254000	10247000	0	0	0
TraesCS3D02G239100.1;TraesCS3B02G267400.2;TraesCS3A02G238700.1;TraesCS3B02G267400.1	TraesCS3D02G239100.1;TraesCS3B02G267400.2;TraesCS3A02G238700.1;TraesCS3B02G267400.1	TraesCS3D02G239100.1;TraesCS3B02G267400.2;TraesCS3A02G238700.1;TraesCS3B02G267400.1	84.4383	6.39983	1.2281e-09	up	7.39983	1	7.44824	7.37562	7.37562	1	1	1	21498000	18236000	18229000	0	0	0
TraesCS7D02G361000.1;TraesCS7B02G265500.1;TraesCS7A02G362000.1;TraesCS6D02G173400.1;TraesCS6B02G218100.1;TraesCS6A02G186300.1;TraesCS3D02G250900.1;TraesCS3B02G280000.1;TraesCS3A02G250500.1;TraesCS3B02G280000.2;TraesCS7B02G265500.2	TraesCS7D02G361000.1;TraesCS7B02G265500.1;TraesCS7A02G362000.1;TraesCS6D02G173400.1;TraesCS6B02G218100.1;TraesCS6A02G186300.1;TraesCS3D02G250900.1;TraesCS3B02G280000.1;TraesCS3A02G250500.1;TraesCS3B02G280000.2;TraesCS7B02G265500.2	TraesCS7D02G361000.1;TraesCS7B02G265500.1;TraesCS7A02G362000.1;TraesCS6D02G173400.1;TraesCS6B02G218100.1;TraesCS6A02G186300.1;TraesCS3D02G250900.1;TraesCS3B02G280000.1;TraesCS3A02G250500.1;TraesCS3B02G280000.2;TraesCS7B02G265500.2	87.1195	6.44492	2.94645e-08	up	7.44492	1	7.33701	7.49888	7.49888	1	1	1	15888000	25272000	25254000	0	0	0
TraesCS3D02G264000.1;TraesCS3B02G297300.1;TraesCS3A02G263900.1	TraesCS3D02G264000.1;TraesCS3B02G297300.1;TraesCS3A02G263900.1	TraesCS3D02G264000.1;TraesCS3B02G297300.1;TraesCS3A02G263900.1	25.2667	4.65917	0.00542721	up	7.25427	2.5951	7.27415	7.24433	7.24433	3.90878	1	2.87652	11688000	12411000	12402000	4188900	0	4853600
TraesCS3D02G268700.2;TraesCS3A02G268600.2;TraesCS3D02G268700.1;TraesCS3B02G303000.1;TraesCS3A02G268600.1	TraesCS3D02G268700.2;TraesCS3A02G268600.2;TraesCS3D02G268700.1;TraesCS3B02G303000.1;TraesCS3A02G268600.1	TraesCS3D02G268700.2;TraesCS3A02G268600.2;TraesCS3D02G268700.1;TraesCS3B02G303000.1;TraesCS3A02G268600.1	10.1301	3.34058	2.95176e-08	up	7.29059	3.95001	7.29059	7.29059	7.29059	3.99661	3.89988	3.95355	12430000	14119000	14112000	8334700	8012100	9013200
TraesCS3D02G271800.1;TraesCS3B02G306000.1;TraesCS3A02G272200.1	TraesCS3D02G271800.1;TraesCS3B02G306000.1;TraesCS3A02G272200.1	TraesCS3D02G271800.1;TraesCS3B02G306000.1;TraesCS3A02G272200.1	76.6976	6.26111	8.44933e-10	up	7.26111	1	7.30425	7.23954	7.23954	1	1	1	13610000	12261000	12252000	0	0	0
TraesCS3B02G373000.1;TraesCS3D02G334500.1;TraesCS3A02G341000.1	TraesCS3B02G373000.1;TraesCS3D02G334500.1;TraesCS3A02G341000.1	TraesCS3B02G373000.1;TraesCS3D02G334500.1;TraesCS3A02G341000.1	19.1039	4.25579	0.0149212	up	7.33449	3.0787	7.31403	7.34472	7.34472	1	4.1281	4.108	14234000	16039000	16027000	0	18264000	16907000
TraesCS4B02G278900.1;TraesCS4A02G025200.1;TraesCS4D02G277400.1;TraesCS4D02G277400.2;TraesCS4B02G278900.2	TraesCS4B02G278900.1;TraesCS4A02G025200.1;TraesCS4D02G277400.1;TraesCS4D02G277400.2;TraesCS4B02G278900.2	TraesCS4B02G278900.1;TraesCS4A02G025200.1;TraesCS4D02G277400.1;TraesCS4D02G277400.2;TraesCS4B02G278900.2	91.2501	6.51175	1.16631e-07	up	7.51175	1	7.6655	7.431	7.43876	1	1	1	37288000	20896000	21584000	0	0	0
TraesCS5D02G095400.1;TraesCS5B02G088900.1;TraesCS5A02G082800.1;TraesCS4D02G123700.1;TraesCS4B02G128700.1;TraesCS4A02G189200.1	TraesCS5D02G095400.1;TraesCS5B02G088900.1;TraesCS5A02G082800.1;TraesCS4D02G123700.1;TraesCS4B02G128700.1;TraesCS4A02G189200.1	TraesCS5D02G095400.1;TraesCS5B02G088900.1;TraesCS5A02G082800.1;TraesCS4D02G123700.1;TraesCS4B02G128700.1;TraesCS4A02G189200.1	51.4839	5.68605	0.000858947	up	7.32065	1.6346	7.29704	7.33245	7.33245	1	1	2.9038	12770000	15566000	15555000	0	0	6022700
TraesCS5B02G018700.4;TraesCS5B02G018700.2;TraesCS5A02G022200.1;TraesCS5B02G018700.3;TraesCS5B02G018700.1	TraesCS5B02G018700.4;TraesCS5B02G018700.2;TraesCS5A02G022200.1;TraesCS5B02G018700.3;TraesCS5B02G018700.1	TraesCS5B02G018700.4;TraesCS5B02G018700.2;TraesCS5A02G022200.1;TraesCS5B02G018700.3;TraesCS5B02G018700.1	90.9913	6.50766	1.26485e-11	up	7.50766	1	7.49197	7.5155	7.5155	1	1	1	24613000	26664000	26645000	0	0	0
TraesCS5D02G044400.1;TraesCS5B02G036800.1;TraesCS5A02G036200.1	TraesCS5D02G044400.1;TraesCS5B02G036800.1;TraesCS5A02G036200.1	TraesCS5D02G044400.1;TraesCS5B02G036800.1;TraesCS5A02G036200.1	11.9871	3.58341	1.90393e-09	up	7.714	4.1306	7.68393	7.72904	7.72904	4.12763	4.13085	4.13331	41027000	45331000	45298000	17759000	18448000	18579000
TraesCS5B02G098300.1;TraesCS5B02G098300.2;TraesCS5D02G104600.1;TraesCS5A02G092400.2;TraesCS5D02G104600.2;TraesCS5A02G092400.1	TraesCS5B02G098300.1;TraesCS5B02G098300.2;TraesCS5D02G104600.1;TraesCS5A02G092400.2;TraesCS5D02G104600.2;TraesCS5A02G092400.1	TraesCS5B02G098300.1;TraesCS5B02G098300.2;TraesCS5D02G104600.1;TraesCS5A02G092400.2;TraesCS5D02G104600.2;TraesCS5A02G092400.1	134.924	7.076	1.60377e-11	up	8.076	1	8.0941	8.06695	8.06695	1	1	1	108660000	108910000	108830000	0	0	0
TraesCS5D02G118500.1;TraesCS5B02G111800.1;TraesCS5A02G110300.1	TraesCS5D02G118500.1;TraesCS5B02G111800.1;TraesCS5A02G110300.1	TraesCS5D02G118500.1;TraesCS5B02G111800.1;TraesCS5A02G110300.1	110.437	6.78708	3.14149e-12	up	7.78708	1	7.79863	7.78131	7.78131	1	1	1	55950000	52022000	52003000	0	0	0
TraesCS5D02G169900.2;TraesCS5D02G169600.2;TraesCS5B02G162800.1;TraesCS5B02G162600.1;TraesCS5A02G165700.1;TraesCS5A02G165400.2	TraesCS5D02G169900.2;TraesCS5D02G169600.2;TraesCS5B02G162800.1;TraesCS5B02G162600.1;TraesCS5A02G165700.1;TraesCS5A02G165400.2	TraesCS5D02G169900.2;TraesCS5D02G169600.2;TraesCS5B02G162800.1;TraesCS5B02G162600.1;TraesCS5A02G165700.1;TraesCS5A02G165400.2	189.4	7.56529	1.66901e-10	up	8.56529	1	8.5316	8.57477	8.5895	1	1	1	336340000	341440000	341190000	0	0	0
TraesCS5D02G238300.1;TraesCS5B02G227900.1;TraesCS5A02G229300.1	TraesCS5D02G238300.1;TraesCS5B02G227900.1;TraesCS5A02G229300.1	TraesCS5D02G238300.1;TraesCS5B02G227900.1;TraesCS5A02G229300.1	81.1322	6.3422	2.88967e-10	up	7.3422	1	7.37562	7.3255	7.3255	1	1	1	17801000	15525000	15519000	0	0	0
TraesCS5A02G269800.1	TraesCS5A02G269800.1	TraesCS5A02G269800.1	140.066	7.12996	5.46027e-11	up	8.12996	1	8.1052	8.14235	8.14235	1	1	1	116990000	129520000	129430000	0	0	0
TraesCS5D02G329200.1;TraesCS5B02G322900.1;TraesCS5A02G322500.1	TraesCS5D02G329200.1;TraesCS5B02G322900.1;TraesCS5A02G322500.1	TraesCS5D02G329200.1;TraesCS5B02G322900.1;TraesCS5A02G322500.1	71.9791	6.16951	2.51081e-11	up	7.16951	1	7.18715	7.16068	7.16068	1	1	1	9162200	9088200	9085000	0	0	0
TraesCS5A02G324200.1	TraesCS5A02G324200.1	TraesCS5A02G324200.1	57.2076	5.83813	0.000632551	up	7.43984	1.6017	7.47363	7.42294	7.42294	1	2.8051	1	23430000	20601000	20586000	0	1495100	0
TraesCS5D02G378000.1;TraesCS5A02G368400.1;TraesCS5B02G370700.1	TraesCS5D02G378000.1;TraesCS5A02G368400.1;TraesCS5B02G370700.1	TraesCS5D02G378000.1;TraesCS5A02G368400.1;TraesCS5B02G370700.1	83.7171	6.38745	4.09108e-10	up	7.38745	1	7.35074	7.40581	7.40581	1	1	1	16706000	19552000	19545000	0	0	0
TraesCS5B02G412500.2;TraesCS5A02G407700.2;TraesCS5D02G417600.1;TraesCS5B02G412500.3;TraesCS5A02G407700.3;TraesCS5D02G019700.1;TraesCS5B02G012400.1;TraesCS5A02G014300.1;TraesCS5B02G412500.1;TraesCS5A02G407700.1	TraesCS5B02G412500.2;TraesCS5A02G407700.2;TraesCS5D02G417600.1;TraesCS5B02G412500.3;TraesCS5A02G407700.3;TraesCS5D02G019700.1;TraesCS5B02G012400.1;TraesCS5A02G014300.1;TraesCS5B02G412500.1;TraesCS5A02G407700.1	TraesCS5B02G412500.2;TraesCS5A02G407700.2;TraesCS5D02G417600.1;TraesCS5B02G412500.3;TraesCS5A02G407700.3;TraesCS5D02G019700.1;TraesCS5B02G012400.1;TraesCS5A02G014300.1;TraesCS5B02G412500.1;TraesCS5A02G407700.1	87.1133	6.44482	3.74923e-11	up	7.44482	1	7.4647	7.43876	7.431	1	1	1	22716000	21275000	21268000	0	0	0
TraesCS5A02G424400.1;TraesCS5D02G432900.2;TraesCS5B02G426500.2;TraesCS5B02G426500.1;TraesCS2B02G490700.2;TraesCS2D02G467700.1;TraesCS2B02G490700.1;TraesCS2A02G467700.1	TraesCS5A02G424400.1;TraesCS5D02G432900.2;TraesCS5B02G426500.2;TraesCS5B02G426500.1	TraesCS5A02G424400.1;TraesCS5D02G432900.2;TraesCS5B02G426500.2;TraesCS5B02G426500.1	11.1575	3.47994	7.56023e-09	up	7.56956	4.08961	7.55607	7.5763	7.5763	4.12875	4.07217	4.06792	30132000	30724000	30702000	17863000	13912000	13899000
TraesCS5D02G465300.1;TraesCS5B02G464100.1;TraesCS5A02G454900.1;TraesCS5B02G464100.2	TraesCS5D02G465300.1;TraesCS5B02G464100.1;TraesCS5A02G454900.1;TraesCS5B02G464100.2	TraesCS5D02G465300.1;TraesCS5B02G464100.1;TraesCS5A02G454900.1;TraesCS5B02G464100.2	107.106	6.74289	3.66473e-13	up	7.74289	1	7.73618	7.74624	7.74624	1	1	1	47625000	47997000	47979000	0	0	0
TraesCS5D02G492400.1;TraesCS5A02G478900.1	TraesCS5D02G492400.1;TraesCS5A02G478900.1	TraesCS5D02G492400.1;TraesCS5A02G478900.1	57.4592	5.84447	8.00042e-64	up	6.84447	1	6.84447	6.84447	6.84447	1	1	1	2692700	2383300	2382500	0	0	0
TraesCS5A02G498000.1	TraesCS5A02G498000.1	TraesCS5A02G498000.1	25.5827	4.6771	0.0107002	up	7.73947	3.06237	7.9366	7.6409	7.6409	4.07601	1	4.11109	70702000	37507000	37481000	13966000	0	17149000
TraesCS5B02G353200.1.cds1;TraesCS5D02G357600.1.cds1;TraesCS5A02G350600.1.cds1;TraesCS5B02G353200.2	TraesCS5B02G353200.1.cds1;TraesCS5D02G357600.1.cds1;TraesCS5A02G350600.1.cds1	TraesCS5B02G353200.1.cds1;TraesCS5D02G357600.1.cds1;TraesCS5A02G350600.1.cds1	20.61	4.36528	0.0123943	up	7.38219	3.01691	7.40581	7.37038	7.37038	1	3.96082	4.08991	20106000	17802000	17794000	0	9554900	15538000
TraesCS5D02G502900.1.cds1;TraesCS5B02G501800.1.cds1;TraesCS5A02G488000.1.cds1	TraesCS5D02G502900.1.cds1;TraesCS5B02G501800.1.cds1;TraesCS5A02G488000.1.cds1	TraesCS5D02G502900.1.cds1;TraesCS5B02G501800.1.cds1;TraesCS5A02G488000.1.cds1	92.8282	6.53649	2.36813e-15	up	7.53649	1	7.53465	7.53741	7.53741	1	1	1	28177000	28273000	28263000	0	0	0
TraesCS5D02G007900.1.cds1;TraesCS2D02G572800.1.cds1;TraesCS3D02G523300.1.cds1	TraesCS5D02G007900.1.cds1;TraesCS2D02G572800.1.cds1	TraesCS5D02G007900.1.cds1;TraesCS2D02G572800.1.cds1	72.3179	6.17628	0.00316163	up	8.14653	1.97024	7.98698	8.22201	8.23059	1	1	3.91073	83948000	159610000	159490000	0	0	8430300
TraesCS5D02G010900.1.cds1;TraesCS1B02G163800.1;TraesCS6B02G234800.1.cds1;TraesCS6B02G208100.1.cds1;TraesCS1B02G189100.1.cds1	TraesCS5D02G010900.1.cds1;TraesCS1B02G163800.1;TraesCS6B02G234800.1.cds1;TraesCS6B02G208100.1.cds1;TraesCS1B02G189100.1.cds1	TraesCS5D02G010900.1.cds1;TraesCS1B02G163800.1;TraesCS6B02G234800.1.cds1;TraesCS6B02G208100.1.cds1;TraesCS1B02G189100.1.cds1	93.4104	6.54551	4.01428e-10	up	7.54551	1	7.50807	7.56423	7.56423	1	1	1	25280000	30158000	30137000	0	0	0
TraesCS6D02G122800.1;TraesCS6B02G161600.1;TraesCS6A02G133100.1	TraesCS6D02G122800.1;TraesCS6B02G161600.1;TraesCS6A02G133100.1	TraesCS6D02G122800.1;TraesCS6B02G161600.1;TraesCS6A02G133100.1	80.6059	6.33281	4.64102e-10	up	7.33281	1	7.37038	7.31403	7.31403	1	1	1	17558000	14696000	14690000	0	0	0
TraesCS6B02G187500.1;TraesCS6D02G148700.1;TraesCS6B02G187500.2;TraesCS6A02G158300.1;TraesCS6D02G148700.2;TraesCS7B02G375300.1;TraesCS7D02G460700.2;TraesCS7D02G460700.1	TraesCS6B02G187500.1;TraesCS6D02G148700.1;TraesCS6B02G187500.2;TraesCS6A02G158300.1;TraesCS6D02G148700.2;TraesCS7B02G375300.1;TraesCS7D02G460700.2	TraesCS6B02G187500.1;TraesCS6D02G148700.1;TraesCS6B02G187500.2;TraesCS6A02G158300.1;TraesCS6D02G148700.2;TraesCS7B02G375300.1;TraesCS7D02G460700.2	9.51594	3.25035	1.75979e-08	up	7.27	4.01965	7.31	7.25	7.25	4.0446	4.00013	4.01423	14054000	12791000	12782000	11044000	10656000	11529000
TraesCS6D02G152700.1;TraesCS6B02G191500.1;TraesCS6A02G159800.1	TraesCS6D02G152700.1;TraesCS6B02G191500.1;TraesCS6A02G159800.1	TraesCS6D02G152700.1;TraesCS6B02G191500.1;TraesCS6A02G159800.1	69.5704	6.1204	3.58327e-09	up	7.1204	1	7.05989	7.15066	7.15066	1	1	1	6372500	8704600	8701500	0	0	0
TraesCS6D02G158500.1.cds1;TraesCS6B02G197100.1.cds1;TraesCS6A02G169100.1.cds1;TraesCS7B02G296300.1.cds1;TraesCS7D02G389700.1.cds1;TraesCS7A02G394300.1.cds1	TraesCS6D02G158500.1.cds1;TraesCS6B02G197100.1.cds1;TraesCS6A02G169100.1.cds1	TraesCS6D02G158500.1.cds1;TraesCS6B02G197100.1.cds1;TraesCS6A02G169100.1.cds1	107.374	6.7465	6.71112e-12	up	7.7465	1	7.76037	7.73956	7.73956	1	1	1	48797000	46504000	46471000	0	0	0
TraesCS6D02G209200.1;TraesCS6B02G255800.1;TraesCS6A02G225900.1;TraesCS6D02G209200.2	TraesCS6D02G209200.1;TraesCS6B02G255800.1;TraesCS6A02G225900.1;TraesCS6D02G209200.2	TraesCS6D02G209200.1;TraesCS6B02G255800.1;TraesCS6A02G225900.1;TraesCS6D02G209200.2	75.9754	6.24746	1.49984e-11	up	7.24746	1	7.23175	7.25532	7.25532	1	1	1	9952800	12793000	12784000	0	0	0
TraesCS6D02G262700.1;TraesCS6A02G282200.1	TraesCS6D02G262700.1;TraesCS6A02G282200.1	TraesCS6D02G262700.1;TraesCS6A02G282200.1	24.0769	4.58958	0.00933463	up	7.54252	2.95294	7.61141	7.50807	7.50807	1	3.89373	3.96509	34657000	26261000	26243000	0	7954400	9192800
TraesCS6D02G283300.1.cds1;TraesCS6A02G303800.1.cds1	TraesCS6D02G283300.1.cds1;TraesCS6A02G303800.1.cds1	TraesCS6D02G283300.1.cds1;TraesCS6A02G303800.1.cds1	172.606	7.43134	3.53163e-08	up	8.43134	1	8.56122	8.3585	8.37429	1	1	1	367420000	201550000	201410000	0	0	0
TraesCS6D02G286900.1;TraesCS6B02G336300.1;TraesCS6A02G307700.1	TraesCS6D02G286900.1;TraesCS6B02G336300.1;TraesCS6A02G307700.1	TraesCS6D02G286900.1;TraesCS6B02G336300.1;TraesCS6A02G307700.1	76.5772	6.25884	3.392e-11	up	7.25884	1	7.23954	7.26849	7.26849	1	1	1	10232000	13235000	13226000	0	0	0
TraesCS6D02G308400.1;TraesCS6B02G360300.1;TraesCS6A02G329500.1	TraesCS6D02G308400.1;TraesCS6B02G360300.1;TraesCS6A02G329500.1	TraesCS6D02G308400.1;TraesCS6B02G360300.1;TraesCS6A02G329500.1	88.269	6.46384	3.16441e-11	up	7.46384	1	7.44424	7.47363	7.47363	1	1	1	21484000	23580000	23571000	0	0	0
TraesCS6B02G019200.1.cds1	TraesCS6B02G019200.1.cds1	TraesCS6B02G019200.1.cds1	80.2064	6.32565	6.37576e-08	up	7.32565	1	7.19717	7.38988	7.38988	1	1	1	9326700	18729000	18722000	0	0	0
TraesCS6B02G343300.2;TraesCS6B02G343300.1;TraesCS6A02G313400.2;TraesCS6D02G292700.1;TraesCS6A02G313400.1	TraesCS6B02G343300.2;TraesCS6B02G343300.1;TraesCS6A02G313400.2;TraesCS6D02G292700.1;TraesCS6A02G313400.1	TraesCS6B02G343300.2;TraesCS6B02G343300.1;TraesCS6A02G313400.2;TraesCS6D02G292700.1;TraesCS6A02G313400.1	82.2297	6.36159	5.07309e-11	up	7.36159	1	7.38328	7.35074	7.35074	1	1	1	18312000	16583000	16571000	0	0	0
TraesCS6D02G061600.2;TraesCS6D02G061600.1	TraesCS6D02G061600.2;TraesCS6D02G061600.1	TraesCS6D02G061600.2;TraesCS6D02G061600.1	81.3478	6.34603	6.23238e-09	up	7.34603	1	7.41809	7.31	7.31	1	1	1	20135000	14558000	14553000	0	0	0
TraesCS7D02G041800.1;TraesCS7A02G047100.1	TraesCS7D02G041800.1;TraesCS7A02G047100.1	TraesCS7D02G041800.1;TraesCS7A02G047100.1	27.1288	4.76175	0.00171111	up	7.02959	2.26783	7.15066	6.96905	6.96905	1	2.92162	2.88188	8025900	4231100	4228800	0	4759300	4937300
TraesCS7D02G180200.1.cds1;TraesCS7B02G084000.1.cds1;TraesCS7A02G178300.1.cds1;TraesCS2B02G090300.1.cds1	TraesCS7D02G180200.1.cds1;TraesCS7B02G084000.1.cds1;TraesCS7A02G178300.1.cds1;TraesCS2B02G090300.1.cds1	TraesCS7D02G180200.1.cds1;TraesCS7B02G084000.1.cds1;TraesCS7A02G178300.1.cds1;TraesCS2B02G090300.1.cds1	172.842	7.43331	1.62629e-09	up	8.43331	1	8.37429	8.45202	8.47362	1	1	1	236960000	258390000	258210000	0	0	0
TraesCS7D02G353600.2;TraesCS7B02G258800.1;TraesCS7A02G369700.1;TraesCS7D02G353600.1;TraesCS6D02G197700.1;TraesCS6A02G215400.1	TraesCS7D02G353600.2;TraesCS7B02G258800.1;TraesCS7A02G369700.1;TraesCS7D02G353600.1;TraesCS6D02G197700.1;TraesCS6A02G215400.1	TraesCS7D02G353600.2;TraesCS7B02G258800.1;TraesCS7A02G369700.1;TraesCS7D02G353600.1;TraesCS6D02G197700.1;TraesCS6A02G215400.1	45.8895	5.52009	0.00100611	up	7.16215	1.64206	7.14402	7.17122	7.17122	1	2.92618	1	7623400	9243600	9237100	0	5042700	0
TraesCS7D02G549100.1;TraesCS7B02G486500.1;TraesCS7A02G560200.1	TraesCS7D02G549100.1;TraesCS7B02G486500.1;TraesCS7A02G560200.1	TraesCS7D02G549100.1;TraesCS7B02G486500.1;TraesCS7A02G560200.1	132.696	7.05198	7.62626e-12	up	8.05198	1	8.06695	8.04449	8.04449	1	1	1	97077000	105890000	105810000	0	0	0
TraesCS7B02G183600.3;TraesCS7B02G183600.2;TraesCS7B02G183600.1;TraesCS7D02G289200.1	TraesCS7B02G183600.3;TraesCS7B02G183600.2;TraesCS7B02G183600.1;TraesCS7D02G289200.1	TraesCS7B02G183600.3;TraesCS7B02G183600.2;TraesCS7B02G183600.1;TraesCS7D02G289200.1	73.708	6.20375	6.86217e-10	up	7.20375	1	7.24433	7.18346	7.18346	1	1	1	10503000	9763800	9756900	0	0	0
TraesCS7D02G283600.1;TraesCS7D02G283600.2;TraesCS7B02G199200.3;TraesCS7A02G286700.3;TraesCS7B02G199200.2;TraesCS7A02G286700.1;TraesCS7B02G199200.1;TraesCS7A02G286700.4;TraesCS7D02G283600.3;TraesCS7A02G286700.2	TraesCS7D02G283600.1;TraesCS7D02G283600.2;TraesCS7B02G199200.3;TraesCS7A02G286700.3;TraesCS7B02G199200.2;TraesCS7A02G286700.1;TraesCS7B02G199200.1;TraesCS7A02G286700.4;TraesCS7D02G283600.3;TraesCS7A02G286700.2	TraesCS7D02G283600.1;TraesCS7D02G283600.2;TraesCS7B02G199200.3;TraesCS7A02G286700.3;TraesCS7B02G199200.2;TraesCS7A02G286700.1;TraesCS7B02G199200.1;TraesCS7A02G286700.4;TraesCS7D02G283600.3;TraesCS7A02G286700.2	9.77442	3.28901	2.97902e-11	up	7.42531	4.1363	7.42294	7.4265	7.4265	4.1458	4.13227	4.13085	21141000	20836000	20825000	20578000	18500000	18278000

## Sheet: CYR23 12 hpi down-regulation
down unpaired 23_12h vs M_12H Fold change cutoff: 2.0 Pvalue cutoff: 0.05 Column A: protein_id, the UniProt protein identifier. Column B-C: annotation informations of protein. Column D-I: statistical results, including fold change, log2 fold change, Pvalue, regulation and averaged intensities of each group. Column J-O: quantile normalized intensities of each sample by limma package. Column P-U: r…
Annotations			Statistical results						Normalized intensities						Raw intensities
protein_id	genename	Majority protein IDs	Fold change	Log2 Fold change	Pvalue	Regulation	23_12h	M_12H	23_12h_1	23_12h_2	23_12h_3	M_12H-1	M_12H-2	M_12H-3	23_12h_1	23_12h_2	23_12h_3	M_12H-1	M_12H-2	M_12H-3
REV__TraesCS1A02G386700.1	REV__TraesCS1A02G386700.1	REV__TraesCS1A02G386700.1	-45.4157	-5.50512	6.29223e-09	down	2.94657	8.45169	2.94657	2.94657	2.94657	8.49155	8.47362	8.38989	0	0	0	307990000	301160000	301140000
TraesCS1D02G027400.1.cds1;TraesCS1B02G034000.1.cds1;TraesCS1A02G041400.1.cds1	TraesCS1D02G027400.1.cds1;TraesCS1B02G034000.1.cds1;TraesCS1A02G041400.1.cds1	TraesCS1D02G027400.1.cds1;TraesCS1B02G034000.1.cds1;TraesCS1A02G041400.1.cds1	-25.545	-4.67497	5.41409e-11	down	2.94657	7.62154	2.94657	2.94657	2.94657	7.62623	7.63263	7.60576	0	0	0	51255000	48785000	51060000
TraesCS1A02G093900.2;TraesCS1A02G093900.5;TraesCS1A02G093900.4;TraesCS1A02G093900.3;TraesCS1A02G093900.1	TraesCS1A02G093900.2;TraesCS1A02G093900.5;TraesCS1A02G093900.4;TraesCS1A02G093900.3;TraesCS1A02G093900.1	TraesCS1A02G093900.2;TraesCS1A02G093900.5;TraesCS1A02G093900.4;TraesCS1A02G093900.3;TraesCS1A02G093900.1	-8.88305	-3.15105	0.032409	down	2.94657	6.09762	2.94657	2.94657	2.94657	4.13791	7.07282	7.08214	0	0	0	19201000	21341000	21094000
TraesCS1A02G120200.3;TraesCS1D02G121200.2;TraesCS1D02G121200.1;TraesCS1A02G120200.1;TraesCS1D02G121200.3;TraesCS1B02G139500.2;TraesCS1A02G120100.3;TraesCS1A02G120200.4;TraesCS1B02G139500.1;TraesCS1D02G121000.1;TraesCS1A02G120100.4;TraesCS1B02G139600.2;TraesCS1B02G139600.1;TraesCS1A02G120200.2;TraesCS1A02G120100.1;TraesCS1A02G120100.2	TraesCS1A02G120200.3;TraesCS1D02G121200.2;TraesCS1D02G121200.1;TraesCS1A02G120200.1;TraesCS1D02G121200.3;TraesCS1B02G139500.2;TraesCS1A02G120100.3;TraesCS1A02G120200.4;TraesCS1B02G139500.1;TraesCS1D02G121000.1;TraesCS1A02G120100.4;TraesCS1B02G139600.2;TraesCS1B02G139600.1	TraesCS1A02G120200.3;TraesCS1D02G121200.2;TraesCS1D02G121200.1;TraesCS1A02G120200.1;TraesCS1D02G121200.3;TraesCS1B02G139500.2;TraesCS1A02G120100.3;TraesCS1A02G120200.4;TraesCS1B02G139500.1;TraesCS1D02G121000.1;TraesCS1A02G120100.4;TraesCS1B02G139600.2;TraesCS1B02G139600.1	-9.74116	-3.28409	0.0359289	down	2.94657	6.23066	2.94657	2.94657	2.94657	7.41809	4.12324	7.15066	0	0	0	32058000	18021000	22773000
TraesCS1D02G164300.1;TraesCS1A02G174700.1	TraesCS1D02G164300.1;TraesCS1A02G174700.1	TraesCS1D02G164300.1;TraesCS1A02G174700.1	-2.14185	-1.09886	2.91507e-08	down	2.94657	4.04543	2.94657	2.94657	2.94657	4.06375	4.03717	4.03536	0	0	0	13114000	12924000	12223000
TraesCS1D02G253800.1;TraesCS1B02G263900.1;TraesCS1A02G254400.1	TraesCS1D02G253800.1;TraesCS1B02G263900.1;TraesCS1A02G254400.1	TraesCS1D02G253800.1;TraesCS1B02G263900.1;TraesCS1A02G254400.1	-24.1328	-4.59292	8.71713e-09	down	2.94657	7.53949	2.94657	2.94657	2.94657	7.5763	7.48372	7.55846	0	0	0	43770000	39439000	45576000
TraesCS1D02G346200.2;TraesCS3B02G311900.1;TraesCS1B02G357000.1;TraesCS1D02G346200.1;TraesCS1A02G344000.1;TraesCS3B02G311900.2;TraesCS3A02G277700.1;TraesCS3D02G278000.1	TraesCS1D02G346200.2;TraesCS3B02G311900.1;TraesCS1B02G357000.1;TraesCS1D02G346200.1;TraesCS1A02G344000.1;TraesCS3B02G311900.2;TraesCS3A02G277700.1;TraesCS3D02G278000.1	TraesCS1D02G346200.2;TraesCS3B02G311900.1;TraesCS1B02G357000.1;TraesCS1D02G346200.1;TraesCS1A02G344000.1;TraesCS3B02G311900.2;TraesCS3A02G277700.1;TraesCS3D02G278000.1	-19.454	-4.28199	1.38074e-07	down	2.94657	7.22856	2.94657	2.94657	2.94657	7.16068	7.19255	7.33245	0	0	0	23752000	25237000	29269000
TraesCS1D02G108500.1	TraesCS1D02G108500.1	TraesCS1D02G108500.1	-8.8571	-3.14683	0.0371194	down	2.94657	6.0934	2.94657	2.94657	2.94657	7.19717	4.0487	7.03434	0	0	0	24349000	13430000	20561000
TraesCS1D02G183000.1.cds1;TraesCS5D02G221600.1.cds1;TraesCS5D02G009100.1.cds1	TraesCS1D02G183000.1.cds1;TraesCS5D02G221600.1.cds1;TraesCS5D02G009100.1.cds1	TraesCS1D02G183000.1.cds1;TraesCS5D02G221600.1.cds1;TraesCS5D02G009100.1.cds1	-58.427	-5.86856	6.75137e-10	down	2.94657	8.81513	2.94657	2.94657	2.94657	8.85336	8.79602	8.79602	0	0	0	617020000	606520000	625050000
TraesCS1D02G236500.1	TraesCS1D02G236500.1	TraesCS1D02G236500.1	-22.4393	-4.48796	1.00632e-08	down	2.94657	7.43453	2.94657	2.94657	2.94657	7.49197	7.40581	7.40581	0	0	0	37326000	35113000	32743000
TraesCS1D02G237300.1;TraesCS1D02G237300.2;TraesCS1A02G234900.1;TraesCS1B02G248800.3;TraesCS1B02G248800.2	TraesCS1D02G237300.1;TraesCS1D02G237300.2;TraesCS1A02G234900.1;TraesCS1B02G248800.3;TraesCS1B02G248800.2	TraesCS1D02G237300.1;TraesCS1D02G237300.2;TraesCS1A02G234900.1;TraesCS1B02G248800.3;TraesCS1B02G248800.2	-26.4088	-4.72295	2.92006e-09	down	2.94657	7.66952	2.94657	2.94657	2.94657	7.71319	7.65447	7.6409	0	0	0	59775000	54107000	53213000
TraesCS2A02G114400.2;TraesCS2D02G115200.1;TraesCS2B02G133500.1;TraesCS2A02G114400.1	TraesCS2A02G114400.2;TraesCS2D02G115200.1;TraesCS2B02G133500.1;TraesCS2A02G114400.1	TraesCS2A02G114400.2;TraesCS2D02G115200.1;TraesCS2B02G133500.1;TraesCS2A02G114400.1	-28.8969	-4.85284	9.0712e-12	down	2.94657	7.79941	2.94657	2.94657	2.94657	7.8091	7.79863	7.79051	0	0	0	78309000	71947000	71496000
TraesCS2D02G177300.1;TraesCS2B02G196100.1;TraesCS2A02G169800.1	TraesCS2D02G177300.1;TraesCS2B02G196100.1;TraesCS2A02G169800.1	TraesCS2D02G177300.1;TraesCS2B02G196100.1;TraesCS2A02G169800.1	-38.6774	-5.27342	2.13649e-09	down	2.94657	8.21999	2.94657	2.94657	2.94657	8.2429	8.2429	8.17417	0	0	0	184010000	165960000	164900000
TraesCS2A02G276100.1;TraesCS2B02G293800.1;TraesCS2B02G293800.2	TraesCS2A02G276100.1	TraesCS2A02G276100.1	-22.2706	-4.47707	4.55809e-09	down	2.94657	7.42364	2.94657	2.94657	2.94657	7.4647	7.38328	7.42294	0	0	0	35458000	34077000	33256000
TraesCS2A02G303400.1	TraesCS2A02G303400.1	TraesCS2A02G303400.1	-16.6872	-4.06067	2.69787e-07	down	2.94657	7.00724	2.94657	2.94657	2.94657	7.025	7.09965	6.89706	0	0	0	21226000	22474000	19264000
TraesCS2A02G448400.1	TraesCS2A02G448400.1	TraesCS2A02G448400.1	-20.3253	-4.3452	1.85816e-09	down	2.94657	7.29177	2.94657	2.94657	2.94657	7.31	7.31	7.25532	0	0	0	28067000	29892000	27218000
TraesCS2B02G114500.1;TraesCS2A02G098400.1;TraesCS2A02G098400.2;TraesCS2D02G097800.2;TraesCS2B02G114500.2;TraesCS2D02G097800.1	TraesCS2B02G114500.1;TraesCS2A02G098400.1;TraesCS2A02G098400.2;TraesCS2D02G097800.2;TraesCS2B02G114500.2;TraesCS2D02G097800.1	TraesCS2B02G114500.1;TraesCS2A02G098400.1;TraesCS2A02G098400.2;TraesCS2D02G097800.2;TraesCS2B02G114500.2;TraesCS2D02G097800.1	-69.4812	-6.11855	2.35546e-07	down	2.94657	9.06512	2.94657	2.94657	2.94657	8.95492	9.23493	9.0055	0	0	0	826980000	1064200000	903270000
TraesCS2B02G290700.1.cds1;TraesCS2D02G271800.1.cds1	TraesCS2B02G290700.1.cds1;TraesCS2D02G271800.1.cds1	TraesCS2B02G290700.1.cds1;TraesCS2D02G271800.1.cds1	-2.11349	-1.07962	1.39099e-08	down	2.94657	4.02619	2.94657	2.94657	2.94657	4.03773	4.01214	4.02872	0	0	0	10508000	11045000	11919000
TraesCS2B02G293800.3	TraesCS2B02G293800.3	TraesCS2B02G293800.3	-23.4618	-4.55224	2.21536e-10	down	2.94657	7.49881	2.94657	2.94657	2.94657	7.52074	7.49197	7.48372	0	0	0	39175000	40130000	37950000
TraesCS2B02G320000.1	TraesCS2B02G320000.1	TraesCS2B02G320000.1	-18.8138	-4.23372	1.58593e-05	down	2.94657	7.18029	2.94657	2.94657	2.94657	7.40581	7.29059	6.84447	0	0	0	30810000	28853000	19119000
TraesCS7A02G469100.1;TraesCS2B02G539700.1;TraesCS7B02G370800.1;TraesCS7A02G469100.2;TraesCS5D02G442100.1;TraesCS5B02G437200.1;TraesCS5A02G434200.1	TraesCS7A02G469100.1;TraesCS2B02G539700.1;TraesCS7B02G370800.1;TraesCS7A02G469100.2;TraesCS5D02G442100.1;TraesCS5B02G437200.1;TraesCS5A02G434200.1	TraesCS7A02G469100.1;TraesCS2B02G539700.1;TraesCS7B02G370800.1;TraesCS7A02G469100.2;TraesCS5D02G442100.1;TraesCS5B02G437200.1;TraesCS5A02G434200.1	-2.22601	-1.15446	1.5314e-07	down	2.94657	4.10103	2.94657	2.94657	2.94657	4.13016	4.08481	4.08812	0	0	0	17921000	14841000	15345000
TraesCS2B02G555400.2;TraesCS2B02G555400.3;TraesCS2B02G555400.1	TraesCS2B02G555400.2;TraesCS2B02G555400.3;TraesCS2B02G555400.1	TraesCS2B02G555400.2;TraesCS2B02G555400.3;TraesCS2B02G555400.1	-29.3097	-4.8733	5.56914e-08	down	2.94657	7.81987	2.94657	2.94657	2.94657	7.73618	7.82155	7.90189	0	0	0	61158000	74750000	92016000
TraesCS2D02G215300.1;TraesCS2A02G209100.1	TraesCS2D02G215300.1;TraesCS2A02G209100.1	TraesCS2D02G215300.1;TraesCS2A02G209100.1	-2.18062	-1.12474	2.9993e-07	down	2.94657	4.07131	2.94657	2.94657	2.94657	4.08991	4.03773	4.08628	0	0	0	14723000	12940000	15320000
TraesCS2D02G447500.1	TraesCS2D02G447500.1	TraesCS2D02G447500.1	-23.2943	-4.5419	1.53948e-10	down	2.94657	7.48847	2.94657	2.94657	2.94657	7.48372	7.47363	7.50807	0	0	0	36807000	39363000	40833000
TraesCS2D02G546500.2;TraesCS2D02G546500.1;TraesCS2B02G576100.1;TraesCS2D02G546500.3;TraesCS2A02G545600.3	TraesCS2D02G546500.2;TraesCS2D02G546500.1;TraesCS2B02G576100.1;TraesCS2D02G546500.3	TraesCS2D02G546500.2;TraesCS2D02G546500.1;TraesCS2B02G576100.1;TraesCS2D02G546500.3	-34.3679	-5.10299	7.92305e-09	down	2.94657	8.04956	2.94657	2.94657	2.94657	8.1052	8.04449	7.99899	0	0	0	130240000	117180000	116480000
TraesCS7A02G020200.2;TraesCS7A02G020200.1;TraesCS4A02G472200.1;TraesCS3D02G003800.1;TraesCS3D02G003200.1;TraesCS3B02G011900.1;TraesCS3B02G011300.1;TraesCS3B02G007200.1;TraesCS3B02G006500.1;TraesCS3A02G007300.1;TraesCS7D02G016500.1;TraesCS7D02G016500.2	TraesCS7A02G020200.2;TraesCS7A02G020200.1;TraesCS4A02G472200.1;TraesCS3D02G003800.1;TraesCS3D02G003200.1;TraesCS3B02G011900.1;TraesCS3B02G011300.1;TraesCS3B02G007200.1;TraesCS3B02G006500.1;TraesCS3A02G007300.1;TraesCS7D02G016500.1;TraesCS7D02G016500.2	TraesCS7A02G020200.2;TraesCS7A02G020200.1;TraesCS4A02G472200.1;TraesCS3D02G003800.1;TraesCS3D02G003200.1;TraesCS3B02G011900.1;TraesCS3B02G011300.1;TraesCS3B02G007200.1;TraesCS3B02G006500.1;TraesCS3A02G007300.1;TraesCS7D02G016500.1;TraesCS7D02G016500.2	-17.9515	-4.16603	1.1192e-07	down	2.94657	7.1126	2.94657	2.94657	2.94657	7.01593	7.15066	7.17122	0	0	0	21136000	24392000	23531000
TraesCS3D02G073000.1;TraesCS3A02G073300.1	TraesCS3D02G073000.1;TraesCS3A02G073300.1	TraesCS3D02G073000.1;TraesCS3A02G073300.1	-2.13673	-1.0954	3.98448e-07	down	2.94657	4.04197	2.94657	2.94657	2.94657	4.03267	4.01724	4.07601	0	0	0	10357000	11561000	14359000
TraesCS3D02G130900.1;TraesCS3B02G149100.1;TraesCS3A02G130000.1	TraesCS3D02G130900.1;TraesCS3B02G149100.1;TraesCS3A02G130000.1	TraesCS3D02G130900.1;TraesCS3B02G149100.1;TraesCS3A02G130000.1	-2.0679	-1.04817	1.1152e-06	down	2.94657	3.99474	2.94657	2.94657	2.94657	4.03536	3.98803	3.96082	0	0	0	10437000	10432000	9154200
TraesCS3D02G266100.1;TraesCS3B02G299300.1;TraesCS3A02G265900.1;TraesCS3D02G266100.2;TraesCS3B02G299300.2;TraesCS3A02G265900.2	TraesCS3D02G266100.1;TraesCS3B02G299300.1;TraesCS3A02G265900.1;TraesCS3D02G266100.2;TraesCS3B02G299300.2;TraesCS3A02G265900.2	TraesCS3D02G266100.1;TraesCS3B02G299300.1;TraesCS3A02G265900.1;TraesCS3D02G266100.2;TraesCS3B02G299300.2;TraesCS3A02G265900.2	-2.14371	-1.10011	1.32682e-07	down	2.94657	4.04668	2.94657	2.94657	2.94657	4.02454	4.0446	4.07089	0	0	0	9984300	13417000	14082000
TraesCS3B02G321000.2;TraesCS3D02G286500.1;TraesCS3B02G321000.1;TraesCS3A02G286800.1;TraesCS1A02G433000.1;TraesCS1D02G442400.1	TraesCS3B02G321000.2;TraesCS3D02G286500.1;TraesCS3B02G321000.1;TraesCS3A02G286800.1;TraesCS1A02G433000.1;TraesCS1D02G442400.1	TraesCS3B02G321000.2;TraesCS3D02G286500.1;TraesCS3B02G321000.1;TraesCS3A02G286800.1;TraesCS1A02G433000.1;TraesCS1D02G442400.1	-19.8432	-4.31057	8.00019e-08	down	2.94657	7.25714	2.94657	2.94657	2.94657	7.23954	7.18715	7.34472	0	0	0	25171000	25205000	29622000
TraesCS3B02G351300.1;TraesCS3A02G315600.1;TraesCS3D02G315900.1	TraesCS3B02G351300.1;TraesCS3A02G315600.1;TraesCS3D02G315900.1	TraesCS3B02G351300.1;TraesCS3A02G315600.1;TraesCS3D02G315900.1	-32.2513	-5.01128	7.78883e-08	down	2.94657	7.95785	2.94657	2.94657	2.94657	7.94446	8.05649	7.87261	0	0	0	100590000	126090000	90199000
TraesCS3D02G414700.1;TraesCS3B02G454400.1;TraesCS3D02G414600.2;TraesCS3D02G414600.1;TraesCS3B02G454400.2;TraesCS3B02G454300.1;TraesCS3A02G419100.1;TraesCS3A02G419000.1	TraesCS3D02G414700.1;TraesCS3B02G454400.1;TraesCS3D02G414600.2;TraesCS3D02G414600.1;TraesCS3B02G454400.2;TraesCS3B02G454300.1;TraesCS3A02G419100.1;TraesCS3A02G419000.1	TraesCS3D02G414700.1;TraesCS3B02G454400.1;TraesCS3D02G414600.2;TraesCS3D02G414600.1;TraesCS3B02G454400.2;TraesCS3B02G454300.1;TraesCS3A02G419100.1;TraesCS3A02G419000.1	-18.5624	-4.21431	1.04878e-08	down	2.94657	7.16088	2.94657	2.94657	2.94657	7.19255	7.18346	7.10663	0	0	0	24167000	25182000	21246000
TraesCS3D02G419300.2;TraesCS3B02G460000.2;TraesCS3A02G424000.2;TraesCS3D02G419300.1;TraesCS3B02G460000.1;TraesCS3A02G424000.1	TraesCS3D02G419300.2;TraesCS3B02G460000.2;TraesCS3A02G424000.2;TraesCS3D02G419300.1;TraesCS3B02G460000.1;TraesCS3A02G424000.1	TraesCS3D02G419300.2;TraesCS3B02G460000.2;TraesCS3A02G424000.2;TraesCS3D02G419300.1;TraesCS3B02G460000.1;TraesCS3A02G424000.1	-2.15386	-1.10692	2.60349e-08	down	2.94657	4.05349	2.94657	2.94657	2.94657	4.07089	4.04089	4.0487	0	0	0	13755000	13014000	12686000
TraesCS3A02G433000.2	TraesCS3A02G433000.2	TraesCS3A02G433000.2	-2.13848	-1.09659	2.66413e-07	down	2.94657	4.04316	2.94657	2.94657	2.94657	4.07445	4.03267	4.02236	0	0	0	13958000	12614000	11761000
TraesCS3B02G097100.1	TraesCS3B02G097100.1	TraesCS3B02G097100.1	-61.3244	-5.93839	7.35778e-08	down	2.94657	8.88496	2.94657	2.94657	2.94657	8.79602	9.0055	8.85336	0	0	0	548580000	880560000	703840000
TraesCS3B02G603600.1;TraesCS3D02G543800.1	TraesCS3B02G603600.1;TraesCS3D02G543800.1	TraesCS3B02G603600.1;TraesCS3D02G543800.1	-2.07881	-1.05576	2.82266e-06	down	2.94657	4.00233	2.94657	2.94657	2.94657	4.01214	3.95023	4.0446	0	0	0	9297100	9086500	12498000
TraesCS4D02G260400.1;TraesCS4B02G260600.1;TraesCS4A02G044700.1	TraesCS4D02G260400.1;TraesCS4B02G260600.1;TraesCS4A02G044700.1	TraesCS4D02G260400.1;TraesCS4B02G260600.1;TraesCS4A02G044700.1	-37.8446	-5.24202	1.64829e-09	down	2.94657	8.18859	2.94657	2.94657	2.94657	8.23059	8.17417	8.161	0	0	0	174670000	158010000	157030000
TraesCS4A02G051400.1;TraesCS4D02G253100.1;TraesCS4B02G253000.1	TraesCS4A02G051400.1;TraesCS4D02G253100.1;TraesCS4B02G253000.1	TraesCS4A02G051400.1;TraesCS4D02G253100.1;TraesCS4B02G253000.1	-16.944	-4.0827	2.07046e-06	down	2.94657	7.02927	2.94657	2.94657	2.94657	7.18346	6.84447	7.05989	0	0	0	23976000	19283000	21014000
TraesCS4D02G047800.1;TraesCS4B02G047900.1;TraesCS4A02G266400.1	TraesCS4D02G047800.1;TraesCS4B02G047900.1;TraesCS4A02G266400.1	TraesCS4D02G047800.1;TraesCS4B02G047900.1;TraesCS4A02G266400.1	-2.15939	-1.11062	4.61576e-08	down	2.94657	4.05719	2.94657	2.94657	2.94657	4.07328	4.06057	4.03773	0	0	0	13856000	13503000	12385000
TraesCS4A02G267000.1	TraesCS4A02G267000.1	TraesCS4A02G267000.1	-18.1713	-4.18359	2.32364e-08	down	2.94657	7.13016	2.94657	2.94657	2.94657	7.07282	7.13052	7.18715	0	0	0	22096000	24170000	24199000
TraesCS4B02G031500.1;TraesCS4A02G281500.1;TraesCS4D02G029200.1;TraesCS5D02G522100.1	TraesCS4B02G031500.1;TraesCS4A02G281500.1;TraesCS4D02G029200.1;TraesCS5D02G522100.1	TraesCS4B02G031500.1;TraesCS4A02G281500.1;TraesCS4D02G029200.1;TraesCS5D02G522100.1	-2.23079	-1.15755	4.72888e-11	down	2.94657	4.10412	2.94657	2.94657	2.94657	4.10218	4.108	4.10218	0	0	0	15058000	16577000	16546000
TraesCS4A02G298600.1	TraesCS4A02G298600.1	TraesCS4A02G298600.1	-9.4147	-3.23492	0.0347604	down	2.94657	6.18149	2.94657	2.94657	2.94657	4.12324	7.17122	7.25	0	0	0	17268000	25161000	26895000
TraesCS5D02G509700.1;TraesCS7D02G449300.1;TraesCS7B02G362600.1;TraesCS7A02G461100.1;TraesCS5D02G509600.1;TraesCS5B02G509700.1;TraesCS5B02G509600.1;TraesCS5B02G509500.1;TraesCS4A02G363800.1;TraesCS4A02G363700.1;TraesCS4A02G363900.1.cds1;TraesCS5D02G509800.1;TraesCS3D02G220900.1;TraesCS3B02G261500.1;TraesCS3A02G232300.1	TraesCS5D02G509700.1;TraesCS7D02G449300.1;TraesCS7B02G362600.1;TraesCS7A02G461100.1;TraesCS5D02G509600.1;TraesCS5B02G509700.1;TraesCS5B02G509600.1;TraesCS5B02G509500.1;TraesCS4A02G363800.1;TraesCS4A02G363700.1;TraesCS4A02G363900.1.cds1	TraesCS5D02G509700.1;TraesCS7D02G449300.1;TraesCS7B02G362600.1;TraesCS7A02G461100.1;TraesCS5D02G509600.1;TraesCS5B02G509700.1;TraesCS5B02G509600.1;TraesCS5B02G509500.1;TraesCS4A02G363800.1;TraesCS4A02G363700.1;TraesCS4A02G363900.1.cds1	-17.4024	-4.12121	1.34044e-09	down	2.94657	7.06778	2.94657	2.94657	2.94657	7.09965	7.05185	7.05185	0	0	0	22660000	21300000	20688000
TraesCS4A02G484600.2;TraesCS4A02G484600.1;TraesCS7A02G010400.1;TraesCS7A02G010400.2;TraesCS7D02G010100.1	TraesCS4A02G484600.2;TraesCS4A02G484600.1;TraesCS7A02G010400.1;TraesCS7A02G010400.2;TraesCS7D02G010100.1	TraesCS4A02G484600.2;TraesCS4A02G484600.1;TraesCS7A02G010400.1;TraesCS7A02G010400.2;TraesCS7D02G010100.1	-25.1565	-4.65286	5.62823e-12	down	2.94657	7.59943	2.94657	2.94657	2.94657	7.60576	7.59053	7.60199	0	0	0	46585000	46009000	50433000
TraesCS4B02G047300.1;TraesCS4D02G047300.1	TraesCS4B02G047300.1;TraesCS4D02G047300.1	TraesCS4B02G047300.1;TraesCS4D02G047300.1	-26.8148	-4.74496	3.85667e-09	down	2.94657	7.69153	2.94657	2.94657	2.94657	7.65447	7.68393	7.73618	0	0	0	53115000	57435000	66080000
TraesCS4B02G195100.1	TraesCS4B02G195100.1	TraesCS4B02G195100.1	-2.1254	-1.08774	3.82482e-05	down	2.94657	4.03431	2.94657	2.94657	2.94657	4.108	4.06792	3.927	0	0	0	15865000	13743000	8472700
TraesCS4D02G314300.1.cds1	TraesCS4D02G314300.1.cds1	TraesCS4D02G314300.1.cds1	-24.7613	-4.63001	8.09175e-09	down	2.94657	7.57658	2.94657	2.94657	2.94657	7.63263	7.55101	7.54611	0	0	0	52159000	42708000	43986000
TraesCS5A02G060800.3;TraesCS5A02G060800.1;TraesCS5B02G071300.1;TraesCS5D02G072300.2;TraesCS5A02G060800.2;TraesCS5D02G072300.3;TraesCS5D02G072300.1	TraesCS5A02G060800.3;TraesCS5A02G060800.1;TraesCS5B02G071300.1;TraesCS5D02G072300.2;TraesCS5A02G060800.2;TraesCS5D02G072300.3;TraesCS5D02G072300.1	TraesCS5A02G060800.3;TraesCS5A02G060800.1;TraesCS5B02G071300.1;TraesCS5D02G072300.2;TraesCS5A02G060800.2;TraesCS5D02G072300.3;TraesCS5D02G072300.1	-2.11656	-1.08172	2.69723e-05	down	2.94657	4.02829	2.94657	2.94657	2.94657	4.12456	4.00349	3.95682	0	0	0	17404000	10869000	9045800
TraesCS5A02G093200.1	TraesCS5A02G093200.1	TraesCS5A02G093200.1	-22.9402	-4.51981	1.05257e-09	down	2.94657	7.46638	2.94657	2.94657	2.94657	7.43876	7.49567	7.4647	0	0	0	33413000	40149000	37209000
TraesCS5B02G124100.1;TraesCS5A02G124300.1;TraesCS5A02G124300.2;TraesCS5D02G132200.1	TraesCS5B02G124100.1;TraesCS5A02G124300.1;TraesCS5A02G124300.2;TraesCS5D02G132200.1	TraesCS5B02G124100.1;TraesCS5A02G124300.1;TraesCS5A02G124300.2;TraesCS5D02G132200.1	-19.0058	-4.24837	8.79628e-09	down	2.94657	7.19494	2.94657	2.94657	2.94657	7.20905	7.14402	7.23175	0	0	0	24537000	24238000	25991000
TraesCS5B02G374200.2;TraesCS5B02G374200.3;TraesCS5B02G374200.1;TraesCS5A02G372100.1;TraesCS5A02G372100.2	TraesCS5B02G374200.2;TraesCS5B02G374200.3;TraesCS5B02G374200.1;TraesCS5A02G372100.1;TraesCS5A02G372100.2	TraesCS5B02G374200.2;TraesCS5B02G374200.3;TraesCS5B02G374200.1;TraesCS5A02G372100.1;TraesCS5A02G372100.2	-21.4441	-4.42251	1.09902e-09	down	2.94657	7.36908	2.94657	2.94657	2.94657	7.38035	7.33701	7.38988	0	0	0	30036000	31684000	31524000
TraesCS5A02G443800.1	TraesCS5A02G443800.1	TraesCS5A02G443800.1	-19.6187	-4.29416	7.81392e-08	down	2.94657	7.24073	2.94657	2.94657	2.94657	7.33245	7.19717	7.19255	0	0	0	28489000	25367000	24319000
TraesCS5D02G492900.1;TraesCS5D02G492900.3;TraesCS5B02G492500.2;TraesCS5D02G492900.2;TraesCS5B02G492500.1;TraesCS5A02G479300.1;TraesCS5B02G129700.1;TraesCS5B02G129700.2	TraesCS5D02G492900.1;TraesCS5D02G492900.3;TraesCS5B02G492500.2;TraesCS5D02G492900.2;TraesCS5B02G492500.1;TraesCS5A02G479300.1	TraesCS5D02G492900.1;TraesCS5D02G492900.3;TraesCS5B02G492500.2;TraesCS5D02G492900.2;TraesCS5B02G492500.1;TraesCS5A02G479300.1	-23.0776	-4.52842	6.24247e-07	down	2.94657	7.47499	2.94657	2.94657	2.94657	7.31403	7.53465	7.5763	0	0	0	28226000	42010000	47904000
TraesCS5A02G482800.1;TraesCS5A02G482800.2	TraesCS5A02G482800.1;TraesCS5A02G482800.2	TraesCS5A02G482800.1;TraesCS5A02G482800.2	-36.0297	-5.17111	4.4492e-05	down	2.94657	8.11768	2.94657	2.94657	2.94657	8.04449	7.68906	8.6195	0	0	0	120590000	59175000	468140000
TraesCS5B02G006500.1	TraesCS5B02G006500.1	TraesCS5B02G006500.1	-21.6642	-4.43724	1.2974e-08	down	2.94657	7.38381	2.94657	2.94657	2.94657	7.35074	7.35646	7.44424	0	0	0	28796000	32984000	36110000
TraesCS5B02G115300.1	TraesCS5B02G115300.1	TraesCS5B02G115300.1	-23.6985	-4.56672	1.40896e-07	down	2.94657	7.51329	2.94657	2.94657	2.94657	7.55846	7.40092	7.5805	0	0	0	42535000	34864000	48020000
TraesCS5B02G211200.2;TraesCS5B02G211200.1	TraesCS5B02G211200.2;TraesCS5B02G211200.1	TraesCS5B02G211200.2;TraesCS5B02G211200.1	-19.9582	-4.31891	9.67972e-08	down	2.94657	7.26548	2.94657	2.94657	2.94657	7.35973	7.23954	7.19717	0	0	0	29636000	26539000	24776000
TraesCS7B02G413800.1;TraesCS5B02G222800.1;TraesCS7D02G494400.1;TraesCS5D02G231400.1;TraesCS7A02G506300.1;TraesCS7B02G044300.1.cds1;TraesCS1D02G174700.1.cds1;TraesCS1B02G182700.1.cds1;TraesCS1A02G166000.1.cds1;TraesCS7A02G466500.1;TraesCS4D02G234300.1;TraesCS4A02G077000.1;TraesCS7B02G366600.1;TraesCS1A02G202800.1.cds1;TraesCS1A02G397400.1.cds1;TraesCS1A02G397500.1.cds1;TraesCS1A02G227100.1;TraesCS…	TraesCS7B02G413800.1;TraesCS5B02G222800.1;TraesCS7D02G494400.1;TraesCS5D02G231400.1;TraesCS7A02G506300.1;TraesCS7B02G044300.1.cds1;TraesCS1D02G174700.1.cds1;TraesCS1B02G182700.1.cds1;TraesCS1A02G166000.1.cds1;TraesCS7A02G466500.1;TraesCS4D02G234300.1;TraesCS4A02G077000.1;TraesCS7B02G366600.1;TraesCS1A02G202800.1.cds1;TraesCS1A02G397400.1.cds1;TraesCS1A02G397500.1.cds1;TraesCS1A02G227100.1;TraesCS…	TraesCS7B02G413800.1;TraesCS5B02G222800.1;TraesCS7D02G494400.1;TraesCS5D02G231400.1;TraesCS7A02G506300.1;TraesCS7B02G044300.1.cds1;TraesCS1D02G174700.1.cds1;TraesCS1B02G182700.1.cds1;TraesCS1A02G166000.1.cds1;TraesCS7A02G466500.1;TraesCS4D02G234300.1;TraesCS4A02G077000.1;TraesCS7B02G366600.1;TraesCS1A02G202800.1.cds1;TraesCS1A02G397400.1.cds1;TraesCS1A02G397500.1.cds1;TraesCS1A02G227100.1;TraesCS…	-27.7692	-4.79541	2.26483e-07	down	2.94657	7.74198	2.94657	2.94657	2.94657	7.61596	7.76625	7.84374	0	0	0	50470000	68015000	86172000
TraesCS5D02G400300.1;TraesCS5B02G395400.1	TraesCS5D02G400300.1;TraesCS5B02G395400.1	TraesCS5D02G400300.1;TraesCS5B02G395400.1	-2.03345	-1.02393	6.9692e-08	down	2.94657	3.9705	2.94657	2.94657	2.94657	3.96509	3.99102	3.9554	0	0	0	6985100	10625000	9023400
TraesCS5D02G411700.1;TraesCS5B02G406200.1;TraesCS5B02G406200.2;TraesCS5A02G401500.2	TraesCS5D02G411700.1;TraesCS5B02G406200.1;TraesCS5B02G406200.2;TraesCS5A02G401500.2	TraesCS5D02G411700.1;TraesCS5B02G406200.1;TraesCS5B02G406200.2;TraesCS5A02G401500.2	-20.1495	-4.33267	1.78093e-08	down	2.94657	7.27924	2.94657	2.94657	2.94657	7.22657	7.27415	7.33701	0	0	0	24801000	28195000	29550000
TraesCS5D02G431700.1;TraesCS5B02G425100.1	TraesCS5D02G431700.1;TraesCS5B02G425100.1	TraesCS5D02G431700.1;TraesCS5B02G425100.1	-2.25014	-1.17002	1.69749e-07	down	2.94657	4.11659	2.94657	2.94657	2.94657	4.13331	4.08628	4.13016	0	0	0	18293000	14911000	18270000
TraesCS5B02G496000.1	TraesCS5B02G496000.1	TraesCS5B02G496000.1	-42.8651	-5.42173	3.07417e-10	down	2.94657	8.3683	2.94657	2.94657	2.94657	8.37429	8.38989	8.34072	0	0	0	244050000	252730000	257330000
TraesCS5D02G013400.1	TraesCS5D02G013400.1	TraesCS5D02G013400.1	-26.4689	-4.72623	4.64833e-09	down	2.94657	7.6728	2.94657	2.94657	2.94657	7.62384	7.70549	7.68906	0	0	0	50819000	59576000	60022000
TraesCS5D02G388000.1	TraesCS5D02G388000.1	TraesCS5D02G388000.1	-2.05546	-1.03946	2.04466e-06	down	2.94657	3.98603	2.94657	2.94657	2.94657	4.01423	4.00799	3.93588	0	0	0	9414900	11028000	8548000
TraesCS5D02G398100.1	TraesCS5D02G398100.1	TraesCS5D02G398100.1	-2.23569	-1.16072	2.14618e-07	down	2.94657	4.10729	2.94657	2.94657	2.94657	4.13918	4.08991	4.09277	0	0	0	19404000	15139000	15550000
TraesCS5D02G451200.1	TraesCS5D02G451200.1	TraesCS5D02G451200.1	-8.312	-3.0552	0.030507	down	2.94657	6.00177	2.94657	2.94657	2.94657	6.89706	4.13918	6.96905	0	0	0	20785000	18681000	20051000
TraesCS6D02G049100.1;TraesCS6B02G058300.1;TraesCS6A02G042600.1;TraesCS5D02G305500.1.cds1	TraesCS6D02G049100.1;TraesCS6B02G058300.1;TraesCS6A02G042600.1	TraesCS6D02G049100.1;TraesCS6B02G058300.1;TraesCS6A02G042600.1	-23.0371	-4.52589	1.43727e-08	down	2.94657	7.47246	2.94657	2.94657	2.94657	7.53465	7.431	7.45173	0	0	0	39524000	36440000	36977000
TraesCS6B02G129800.1;TraesCS6D02G090200.1;TraesCS6A02G101800.1	TraesCS6B02G129800.1;TraesCS6D02G090200.1;TraesCS6A02G101800.1	TraesCS6B02G129800.1;TraesCS6D02G090200.1;TraesCS6A02G101800.1	-2.01703	-1.01224	6.09616e-06	down	2.94657	3.95881	2.94657	2.94657	2.94657	3.89539	3.9809	4.00013	0	0	0	3678300	10136000	10747000
TraesCS6D02G162200.1;TraesCS6B02G200800.1;TraesCS6A02G173100.1	TraesCS6D02G162200.1;TraesCS6B02G200800.1;TraesCS6A02G173100.1	TraesCS6D02G162200.1;TraesCS6B02G200800.1;TraesCS6A02G173100.1	-28.8942	-4.85271	3.64045e-08	down	2.94657	7.79928	2.94657	2.94657	2.94657	7.76037	7.88483	7.75263	0	0	0	66606000	88423000	66709000
TraesCS6D02G197800.1;TraesCS6B02G245100.1;TraesCS6A02G215500.1	TraesCS6D02G197800.1;TraesCS6B02G245100.1;TraesCS6A02G215500.1	TraesCS6D02G197800.1;TraesCS6B02G245100.1;TraesCS6A02G215500.1	-2.17827	-1.12318	2.96296e-07	down	2.94657	4.06975	2.94657	2.94657	2.94657	4.09277	4.07933	4.03717	0	0	0	15041000	14508000	12332000
TraesCS6D02G204200.1;TraesCS6B02G251100.1;TraesCS6A02G230900.1	TraesCS6D02G204200.1;TraesCS6B02G251100.1;TraesCS6A02G230900.1	TraesCS6D02G204200.1;TraesCS6B02G251100.1;TraesCS6A02G230900.1	-34.5734	-5.11159	2.80526e-10	down	2.94657	8.05816	2.94657	2.94657	2.94657	8.05649	8.08211	8.03589	0	0	0	121200000	134300000	125230000
TraesCS6A02G235300.3;TraesCS6B02G264000.2;TraesCS6A02G235300.1;TraesCS6D02G218000.4;TraesCS6B02G264000.4;TraesCS6A02G235300.5;TraesCS6D02G218000.5;TraesCS6A02G235300.4;TraesCS6D02G218000.3;TraesCS6B02G264000.3	TraesCS6A02G235300.3;TraesCS6B02G264000.2;TraesCS6A02G235300.1;TraesCS6D02G218000.4;TraesCS6B02G264000.4;TraesCS6A02G235300.5;TraesCS6D02G218000.5;TraesCS6A02G235300.4;TraesCS6D02G218000.3;TraesCS6B02G264000.3	TraesCS6A02G235300.3;TraesCS6B02G264000.2;TraesCS6A02G235300.1;TraesCS6D02G218000.4;TraesCS6B02G264000.4;TraesCS6A02G235300.5;TraesCS6D02G218000.5;TraesCS6A02G235300.4;TraesCS6D02G218000.3;TraesCS6B02G264000.3	-43.6086	-5.44654	4.25467e-05	down	2.94657	8.39311	2.94657	2.94657	2.94657	8.161	8.06341	8.95492	0	0	0	149000000	130370000	867950000
TraesCS6D02G230100.1.cds1;TraesCS6B02G276700.1.cds1;TraesCS6A02G248000.1.cds1;TraesCS6D02G159100.1;TraesCS6B02G197300.1.cds1;TraesCS6A02G169300.1.cds1	TraesCS6D02G230100.1.cds1;TraesCS6B02G276700.1.cds1;TraesCS6A02G248000.1.cds1	TraesCS6D02G230100.1.cds1;TraesCS6B02G276700.1.cds1;TraesCS6A02G248000.1.cds1	-34.3291	-5.10136	3.86524e-11	down	2.94657	8.04793	2.94657	2.94657	2.94657	8.06341	8.03589	8.04449	0	0	0	122670000	116100000	130950000
TraesCS6B02G273400.1;TraesCS6A02G253300.1;TraesCS6D02G234700.1	TraesCS6B02G273400.1;TraesCS6A02G253300.1;TraesCS6D02G234700.1	TraesCS6B02G273400.1;TraesCS6A02G253300.1;TraesCS6D02G234700.1	-2.05996	-1.04262	7.07383e-09	down	2.94657	3.98919	2.94657	2.94657	2.94657	3.99388	3.97707	3.99661	0	0	0	8246200	10091000	10746000
TraesCS6D02G340700.1;TraesCS6B02G390600.1;TraesCS6A02G358100.1	TraesCS6D02G340700.1;TraesCS6B02G390600.1;TraesCS6A02G358100.1	TraesCS6D02G340700.1;TraesCS6B02G390600.1;TraesCS6A02G358100.1	-20.1343	-4.33158	5.59092e-08	down	2.94657	7.27815	2.94657	2.94657	2.94657	7.36316	7.23175	7.23954	0	0	0	29684000	26252000	26654000
TraesCS6D02G368800.1;TraesCS6A02G383800.2;TraesCS6B02G423100.1;TraesCS6A02G383800.1	TraesCS6D02G368800.1;TraesCS6A02G383800.2;TraesCS6B02G423100.1;TraesCS6A02G383800.1	TraesCS6D02G368800.1;TraesCS6A02G383800.2;TraesCS6B02G423100.1;TraesCS6A02G383800.1	-2.21572	-1.14778	9.79987e-07	down	2.94657	4.09435	2.94657	2.94657	2.94657	4.0487	4.11109	4.12324	0	0	0	11503000	16845000	17637000
TraesCS6D02G217500.1.cds1;TraesCS6B02G263600.1.cds1;TraesCS6A02G234900.1.cds1	TraesCS6D02G217500.1.cds1;TraesCS6B02G263600.1.cds1;TraesCS6A02G234900.1.cds1	TraesCS6D02G217500.1.cds1;TraesCS6B02G263600.1.cds1;TraesCS6A02G234900.1.cds1	-28.888	-4.8524	8.51452e-10	down	2.94657	7.79897	2.94657	2.94657	2.94657	7.76625	7.8091	7.82155	0	0	0	67890000	73606000	80500000
TraesCS6B02G387400.1	TraesCS6B02G387400.1	TraesCS6B02G387400.1	-2.33568	-1.22384	1.38039e-06	down	7.43249	8.65634	7.39402	7.45173	7.45173	8.63764	8.69373	8.63764	19085000	22209000	22193000	418760000	469450000	489490000
TraesCS6B02G388100.1;TraesCS6A02G355300.1;TraesCS6D02G337500.1	TraesCS6B02G388100.1;TraesCS6A02G355300.1;TraesCS6D02G337500.1	TraesCS6B02G388100.1;TraesCS6A02G355300.1;TraesCS6D02G337500.1	-2.19383	-1.13345	5.05923e-10	down	2.94657	4.08002	2.94657	2.94657	2.94657	4.08628	4.07445	4.07933	0	0	0	14419000	14177000	14747000
TraesCS6D02G246600.1.cds1;TraesCS6A02G268300.1.cds1;TraesCS6B02G295500.1	TraesCS6D02G246600.1.cds1;TraesCS6A02G268300.1.cds1;TraesCS6B02G295500.1	TraesCS6D02G246600.1.cds1;TraesCS6A02G268300.1.cds1;TraesCS6B02G295500.1	-24.1918	-4.59645	4.2506e-09	down	2.94657	7.54302	2.94657	2.94657	2.94657	7.56423	7.56914	7.49567	0	0	0	43283000	43868000	39198000
TraesCS6D02G336800.1	TraesCS6D02G336800.1	TraesCS6D02G336800.1	-10.3039	-3.36512	0.0368215	down	2.94657	6.31169	2.94657	2.94657	2.94657	7.18715	7.60576	4.14214	0	0	0	24029000	47342000	18949000
TraesCS7A02G232700.2;TraesCS7A02G232700.1;TraesCS7B02G131200.1	TraesCS7A02G232700.2;TraesCS7A02G232700.1;TraesCS7B02G131200.1	TraesCS7A02G232700.2;TraesCS7A02G232700.1;TraesCS7B02G131200.1	-2.23783	-1.1621	8.88985e-08	down	2.94657	4.10867	2.94657	2.94657	2.94657	4.08481	4.11244	4.12875	0	0	0	14243000	16909000	18127000
TraesCS7B02G149200.2;TraesCS7D02G241100.1;TraesCS7B02G149200.1;TraesCS7A02G242200.1	TraesCS7B02G149200.2;TraesCS7D02G241100.1;TraesCS7B02G149200.1;TraesCS7A02G242200.1	TraesCS7B02G149200.2;TraesCS7D02G241100.1;TraesCS7B02G149200.1;TraesCS7A02G242200.1	-9.61863	-3.26583	0.0469885	down	2.94657	6.2124	2.94657	2.94657	2.94657	3.91073	7.33245	7.39402	0	0	0	4264500	31627000	31973000
TraesCS7B02G186500.2;TraesCS7D02G289900.1;TraesCS7B02G186500.1;TraesCS7A02G294200.1;TraesCS7D02G289900.2;TraesCS7B02G186500.3;TraesCS7A02G294200.2	TraesCS7B02G186500.2;TraesCS7D02G289900.1;TraesCS7B02G186500.1;TraesCS7A02G294200.1;TraesCS7D02G289900.2;TraesCS7B02G186500.3;TraesCS7A02G294200.2	TraesCS7B02G186500.2;TraesCS7D02G289900.1;TraesCS7B02G186500.1;TraesCS7A02G294200.1;TraesCS7D02G289900.2;TraesCS7B02G186500.3;TraesCS7A02G294200.2	-29.7547	-4.89505	7.78842e-10	down	2.94657	7.84162	2.94657	2.94657	2.94657	7.85276	7.86299	7.8091	0	0	0	84508000	81282000	77146000
TraesCS7B02G323700.1;TraesCS7D02G416100.1;TraesCS7B02G323700.2;TraesCS7A02G423200.1	TraesCS7B02G323700.1;TraesCS7D02G416100.1;TraesCS7B02G323700.2;TraesCS7A02G423200.1	TraesCS7B02G323700.1;TraesCS7D02G416100.1;TraesCS7B02G323700.2;TraesCS7A02G423200.1	-2.18728	-1.12914	6.16241e-09	down	2.94657	4.07571	2.94657	2.94657	2.94657	4.06684	4.08812	4.07217	0	0	0	13323000	15059000	14098000
TraesCS7A02G438600.1	TraesCS7A02G438600.1	TraesCS7A02G438600.1	-2.06516	-1.04625	3.75802e-07	down	2.94657	3.99282	2.94657	2.94657	2.94657	4.02236	3.96509	3.99102	0	0	0	9840900	9614200	10324000
TraesCS7B02G489800.1;TraesCS7D02G543800.1;TraesCS7A02G568800.2;TraesCS7D02G543800.2;TraesCS7A02G568800.1	TraesCS7B02G489800.1;TraesCS7D02G543800.1;TraesCS7A02G568800.2;TraesCS7D02G543800.2;TraesCS7A02G568800.1	TraesCS7B02G489800.1;TraesCS7D02G543800.1;TraesCS7A02G568800.2;TraesCS7D02G543800.2;TraesCS7A02G568800.1	-22.0488	-4.46263	1.21509e-07	down	2.94657	7.4092	2.94657	2.94657	2.94657	7.50807	7.39402	7.3255	0	0	0	38666000	34728000	29248000
TraesCS7B02G095600.1;TraesCS7D02G191700.1;TraesCS7B02G095600.2	TraesCS7B02G095600.1;TraesCS7D02G191700.1;TraesCS7B02G095600.2	TraesCS7B02G095600.1;TraesCS7D02G191700.1;TraesCS7B02G095600.2	-21.4177	-4.42073	6.71766e-10	down	2.94657	7.3673	2.94657	2.94657	2.94657	7.39402	7.34472	7.36316	0	0	0	30413000	32264000	29996000
TraesCS7D02G364400.1;TraesCS7B02G269300.3;TraesCS7B02G269300.1;TraesCS7D02G364400.2;TraesCS7B02G269300.2;TraesCS7A02G358400.1	TraesCS7D02G364400.1;TraesCS7B02G269300.3;TraesCS7B02G269300.1;TraesCS7D02G364400.2;TraesCS7B02G269300.2;TraesCS7A02G358400.1	TraesCS7D02G364400.1;TraesCS7B02G269300.3;TraesCS7B02G269300.1;TraesCS7D02G364400.2;TraesCS7B02G269300.2;TraesCS7A02G358400.1	-31.1432	-4.96084	1.20731e-09	down	2.94657	7.90741	2.94657	2.94657	2.94657	7.9366	7.87261	7.91303	0	0	0	97772000	87623000	93697000
TraesCS7B02G383700.1	TraesCS7B02G383700.1	TraesCS7B02G383700.1	-21.9782	-4.458	2.28912e-08	down	2.94657	7.40457	2.94657	2.94657	2.94657	7.47363	7.35973	7.38035	0	0	0	35762000	33105000	31314000
TraesCS7D02G292400.1;TraesCS7B02G183800.1;TraesCS7A02G295500.1	TraesCS7D02G292400.1;TraesCS7B02G183800.1;TraesCS7A02G295500.1	TraesCS7D02G292400.1;TraesCS7B02G183800.1;TraesCS7A02G295500.1	-2.01769	-1.01271	3.67646e-07	down	2.94657	3.95928	2.94657	2.94657	2.94657	3.98803	3.95682	3.93298	0	0	0	7957300	9488600	8531500
TraesCS7D02G517800.1;TraesCS7B02G446900.2;TraesCS7B02G446900.3;TraesCS7B02G446900.1;TraesCS7A02G529900.2	TraesCS7D02G517800.1;TraesCS7B02G446900.2;TraesCS7B02G446900.3	TraesCS7D02G517800.1;TraesCS7B02G446900.2;TraesCS7B02G446900.3	-9.76691	-3.2879	0.0350535	down	2.94657	6.23447	2.94657	2.94657	2.94657	7.35646	7.20905	4.13791	0	0	0	29500000	25410000	18751000

## Sheet: CYR23 18 hpi up-regulation
up unpaired 23_18H vs M_18H Fold change cutoff: 2.0 Pvalue cutoff: 0.05 Column A: protein_id, the UniProt protein identifier. Column B-C: annotation informations of protein. Column D-I: statistical results, including fold change, log2 fold change, Pvalue, regulation and averaged intensities of each group. Column J-O: quantile normalized intensities of each sample by limma package. Column P-U: raw…
Annotations			Statistical results						Normalized intensities						Raw intensities
protein_id	genename	Majority protein IDs	Fold change	Log2 Fold change	Pvalue	Regulation	23_18H	M_18H	23_18H-1	23_18H-2	23_18H-3	M_18H-1	M_18H-2	M_18H-3	23_18H-1	23_18H-2	23_18H-3	M_18H-1	M_18H-2	M_18H-3
TraesCS1D02G137000.2;TraesCS1B02G154800.3;TraesCS1D02G137000.3;TraesCS1B02G154800.2;TraesCS1A02G131200.3;TraesCS1A02G131200.2;TraesCS1D02G137000.1;TraesCS1B02G154800.1;TraesCS1A02G131200.1	TraesCS1D02G137000.2;TraesCS1B02G154800.3;TraesCS1D02G137000.3;TraesCS1B02G154800.2;TraesCS1A02G131200.3;TraesCS1A02G131200.2;TraesCS1D02G137000.1;TraesCS1B02G154800.1;TraesCS1A02G131200.1	TraesCS1D02G137000.2;TraesCS1B02G154800.3;TraesCS1D02G137000.3;TraesCS1B02G154800.2;TraesCS1A02G131200.3;TraesCS1A02G131200.2;TraesCS1D02G137000.1;TraesCS1B02G154800.1;TraesCS1A02G131200.1	8.81645	3.1402	0.0133118	up	6.29139	3.15119	6.97772	4.96895	6.9275	2.79156	2.84133	3.82069	5565500	3664200	4281300	2648000	2798200	2919300
TraesCS1A02G288400.1;TraesCS1A02G288400.2	TraesCS1A02G288400.1;TraesCS1A02G288400.2	TraesCS1A02G288400.1;TraesCS1A02G288400.2	21.9377	4.45534	0.0234734	up	6.0532	1.59786	7.17773	7.12309	3.85877	1	2.79358	1	11355000	9693300	0	0	2131000	0
TraesCS1D02G367000.1.cds1	TraesCS1D02G367000.1.cds1	TraesCS1D02G367000.1.cds1	5.56628	2.47671	0.00156025	up	7.11642	4.6397	7.13872	7.08744	7.12309	5.00793	4.9151	3.99608	10300000	8798300	8728500	13506000	11933000	9567000
TraesCS1D02G436800.1	TraesCS1D02G436800.1	TraesCS1D02G436800.1	28.7078	4.84337	0.0308538	up	5.84337	1	7.3759	2.87962	7.27458	1	1	1	19804000	0	13741000	0	0	0
TraesCS2D02G284800.3;TraesCS2A02G286000.1;TraesCS2B02G303100.1;TraesCS2D02G284800.2;TraesCS2D02G284800.1	TraesCS2D02G284800.3;TraesCS2A02G286000.1;TraesCS2B02G303100.1;TraesCS2D02G284800.2;TraesCS2D02G284800.1	TraesCS2D02G284800.3;TraesCS2A02G286000.1;TraesCS2B02G303100.1;TraesCS2D02G284800.2;TraesCS2D02G284800.1	19.2616	4.26766	0.00909757	up	5.26766	1	6.94804	4.99615	3.85877	1	1	1	5272900	4314800	0	0	0	0
TraesCS3B02G109600.1;TraesCS2D02G345200.2;TraesCS2A02G346500.3;TraesCS2D02G345200.1;TraesCS2A02G346500.2;TraesCS2B02G364800.2;TraesCS2B02G364800.1;TraesCS2A02G346500.4;TraesCS2D02G345200.3;TraesCS2D02G345200.4;TraesCS2B02G364800.3;TraesCS2A02G346500.1;TraesCS2B02G364800.4;TraesCS2B02G364800.5	TraesCS3B02G109600.1;TraesCS2D02G345200.2;TraesCS2A02G346500.3;TraesCS2D02G345200.1;TraesCS2A02G346500.2;TraesCS2B02G364800.2;TraesCS2B02G364800.1;TraesCS2A02G346500.4;TraesCS2D02G345200.3;TraesCS2D02G345200.4;TraesCS2B02G364800.3;TraesCS2A02G346500.1;TraesCS2B02G364800.4;TraesCS2B02G364800.5	TraesCS3B02G109600.1;TraesCS2D02G345200.2;TraesCS2A02G346500.3;TraesCS2D02G345200.1;TraesCS2A02G346500.2;TraesCS2B02G364800.2;TraesCS2B02G364800.1;TraesCS2A02G346500.4;TraesCS2D02G345200.3;TraesCS2D02G345200.4;TraesCS2B02G364800.3;TraesCS2A02G346500.1;TraesCS2B02G364800.4;TraesCS2B02G364800.5	20.1617	4.33355	0.023873	up	5.95751	1.62397	7.0946	6.91916	3.85877	1	2.8719	1	8607000	6452500	0	0	3771300	0
TraesCS2D02G361100.2;TraesCS2B02G381500.2;TraesCS2D02G361100.1;TraesCS2B02G381500.1;TraesCS2A02G363500.1	TraesCS2D02G361100.2;TraesCS2B02G381500.2;TraesCS2D02G361100.1;TraesCS2B02G381500.1;TraesCS2A02G363500.1	TraesCS2D02G361100.2;TraesCS2B02G381500.2;TraesCS2D02G361100.1;TraesCS2B02G381500.1;TraesCS2A02G363500.1	11.4718	3.52001	0.0142531	up	6.28472	2.76471	6.91916	4.98696	6.94804	1.84623	2.71246	3.73543	4197900	4163900	4363700	1195000	979870	953970
TraesCS2B02G521600.1;TraesCS2A02G493600.1;TraesCS2D02G493500.1;TraesCS2B02G521600.2;TraesCS2B02G517500.1;TraesCS2A02G493600.2;TraesCS2B02G521600.3;TraesCS2A02G489600.1;TraesCS2D02G489900.1;TraesCS2A02G489600.2	TraesCS2B02G521600.1;TraesCS2A02G493600.1;TraesCS2D02G493500.1;TraesCS2B02G521600.2;TraesCS2B02G517500.1;TraesCS2A02G493600.2;TraesCS2B02G521600.3;TraesCS2A02G489600.1;TraesCS2D02G489900.1;TraesCS2A02G489600.2	TraesCS2B02G521600.1;TraesCS2A02G493600.1;TraesCS2D02G493500.1;TraesCS2B02G521600.2;TraesCS2B02G517500.1;TraesCS2A02G493600.2;TraesCS2B02G521600.3;TraesCS2A02G489600.1;TraesCS2D02G489900.1;TraesCS2A02G489600.2	7.96558	2.99378	3.18378e-08	up	7.01626	4.02248	7.02311	6.96898	7.05669	4.02208	4.02208	4.02328	6863000	7165800	7370900	11624000	11001000	10631000
TraesCS2A02G503200.2;TraesCS2A02G503200.1;TraesCS2A02G503200.3	TraesCS2A02G503200.2;TraesCS2A02G503200.1;TraesCS2A02G503200.3	TraesCS2A02G503200.2;TraesCS2A02G503200.1;TraesCS2A02G503200.3	28.2589	4.82063	0.0305572	up	5.82063	1	7.26432	2.87962	7.31795	1	1	1	13980000	0	15059000	0	0	0
TraesCS2A02G545600.2;TraesCS2A02G545600.1	TraesCS2A02G545600.2;TraesCS2A02G545600.1	TraesCS2A02G545600.2;TraesCS2A02G545600.1	42.396	5.40586	0.00164764	up	6.40586	1	7.10457	4.97428	7.13872	1	1	1	8901100	3669400	9329000	0	0	0
TraesCS2B02G159500.1;TraesCS2D02G138100.3;TraesCS2D02G138100.1;TraesCS2D02G138100.2	TraesCS2B02G159500.1;TraesCS2D02G138100.3;TraesCS2D02G138100.1;TraesCS2D02G138100.2	TraesCS2B02G159500.1;TraesCS2D02G138100.3;TraesCS2D02G138100.1;TraesCS2D02G138100.2	87.4123	6.44976	3.70407e-09	up	7.44976	1	7.39632	7.50745	7.44553	1	1	1	21670000	27452000	22337000	0	0	0
TraesCS2B02G334400.1;TraesCS2D02G314200.1;TraesCS2A02G316300.2;TraesCS2A02G316300.1	TraesCS2B02G334400.1;TraesCS2D02G314200.1;TraesCS2A02G316300.2;TraesCS2A02G316300.1	TraesCS2B02G334400.1;TraesCS2D02G314200.1;TraesCS2A02G316300.2;TraesCS2A02G316300.1	91.4352	6.51468	1.86185e-12	up	7.51468	1	7.52393	7.51266	7.50745	1	1	1	28902000	27747000	25457000	0	0	0
TraesCS2B02G453000.1;TraesCS2B02G453000.2;TraesCS2A02G431500.1;TraesCS2D02G429500.1;TraesCS2A02G431500.2	TraesCS2B02G453000.1;TraesCS2B02G453000.2;TraesCS2A02G431500.1;TraesCS2D02G429500.1;TraesCS2A02G431500.2	TraesCS2B02G453000.1;TraesCS2B02G453000.2;TraesCS2A02G431500.1;TraesCS2D02G429500.1;TraesCS2A02G431500.2	4.95651	2.30933	0.0140654	up	7.29903	4.9897	7.28517	7.28053	7.33138	4.99762	4.02628	5.9452	14519000	14407000	15169000	13375000	11166000	13402000
TraesCSU02G009200.1;TraesCS2D02G049500.1	TraesCSU02G009200.1;TraesCS2D02G049500.1	TraesCSU02G009200.1;TraesCS2D02G049500.1	33.068	5.04736	0.00993786	up	6.04736	1	7.15115	7.13217	3.85877	1	1	1	10680000	10150000	0	0	0	0
TraesCS2D02G285200.1.cds1;TraesCS2B02G303500.1.cds1;TraesCS2A02G286600.1.cds1	TraesCS2D02G285200.1.cds1;TraesCS2B02G303500.1.cds1;TraesCS2A02G286600.1.cds1	TraesCS2D02G285200.1.cds1;TraesCS2B02G303500.1.cds1;TraesCS2A02G286600.1.cds1	26.2028	4.71165	0.0059079	up	6.30884	1.59719	6.98081	5.01204	6.93366	1	2.79156	1	5579300	4831700	4357600	0	2120500	0
TraesCS2D02G425200.1	TraesCS2D02G425200.1	TraesCS2D02G425200.1	8.9788	3.16652	1.80385e-06	up	7.05651	3.88998	7.11594	6.95899	7.0946	3.82069	3.84929	3.99997	9821000	6723600	8394300	5979700	5181300	9584500
TraesCS3B02G398300.1;TraesCS3A02G367000.1;TraesCS3D02G359900.1;TraesCS3D02G359900.2	TraesCS3B02G398300.1;TraesCS3A02G367000.1;TraesCS3D02G359900.1;TraesCS3D02G359900.2	TraesCS3B02G398300.1;TraesCS3A02G367000.1;TraesCS3D02G359900.1;TraesCS3D02G359900.2	7.98355	2.99703	4.73351e-07	up	6.93754	3.94051	6.99489	6.84876	6.96898	3.94765	3.89876	3.97513	5883900	6010700	4840000	8007200	6691800	8596900
TraesCS3B02G429700.1;TraesCS3D02G391700.2;TraesCS3B02G429700.3;TraesCS3D02G391700.1;TraesCS3D02G391700.3;TraesCS3B02G429700.2;TraesCS3A02G397800.2;TraesCS3A02G397800.1	TraesCS3B02G429700.1;TraesCS3D02G391700.2;TraesCS3B02G429700.3;TraesCS3D02G391700.1;TraesCS3D02G391700.3;TraesCS3B02G429700.2;TraesCS3A02G397800.2;TraesCS3A02G397800.1	TraesCS3B02G429700.1;TraesCS3D02G391700.2;TraesCS3B02G429700.3;TraesCS3D02G391700.1;TraesCS3D02G391700.3;TraesCS3B02G429700.2;TraesCS3A02G397800.2;TraesCS3A02G397800.1	8.97586	3.16605	6.24146e-10	up	7.1168	3.95075	7.12739	7.11594	7.10707	3.95897	3.9343	3.95897	9927300	9106500	8548400	8431300	8216700	7782700
TraesCS3B02G332300.1;TraesCS3A02G304100.1;TraesCS3D02G297800.1	TraesCS3B02G332300.1;TraesCS3A02G304100.1;TraesCS3D02G297800.1	TraesCS3B02G332300.1;TraesCS3A02G304100.1;TraesCS3D02G297800.1	10.9786	3.45663	1.35416e-09	up	7.41	3.95338	7.39022	7.41654	7.42324	3.94178	3.94765	3.97071	21444000	21007000	20279000	7937900	8467000	8342000
TraesCS3B02G498800.1;TraesCS3D02G451700.1	TraesCS3B02G498800.1;TraesCS3D02G451700.1	TraesCS3B02G498800.1;TraesCS3D02G451700.1	10.386	3.37657	3.45561e-06	up	7.27592	3.89936	7.20221	7.16575	7.45981	3.87876	3.91307	3.90624	11548000	11365000	23025000	6683000	7094200	5448000
TraesCS3D02G253500.2;TraesCS3D02G253500.1	TraesCS3D02G253500.2;TraesCS3D02G253500.1	TraesCS3D02G253500.2;TraesCS3D02G253500.1	7.93149	2.98759	0.000885012	up	7.30276	4.31516	7.41173	7.3126	7.18393	3.98995	3.98127	4.97428	22250000	15475000	10493000	9502700	9338000	12070000
TraesCS4A02G146400.1;TraesCS4A02G146400.2	TraesCS4A02G146400.1;TraesCS4A02G146400.2	TraesCS4A02G146400.1;TraesCS4A02G146400.2	108.811	6.76568	3.321e-10	up	7.76568	1	7.76673	7.7971	7.7332	1	1	1	52235000	61199000	47384000	0	0	0
TraesCS4D02G098500.1;TraesCS4A02G214100.1	TraesCS4D02G098500.1;TraesCS4A02G214100.1	TraesCS4D02G098500.1;TraesCS4A02G214100.1	29.7497	4.89481	0.0315074	up	5.89481	1	7.33138	2.87962	7.47342	1	1	1	17210000	0	24236000	0	0	0
TraesCS4A02G225100.2;TraesCS4A02G225100.1	TraesCS4A02G225100.2;TraesCS4A02G225100.1	TraesCS4A02G225100.2;TraesCS4A02G225100.1	40.8364	5.35178	0.0127158	up	6.35178	1	7.56784	7.62874	3.85877	1	1	1	31691000	37693000	0	0	0	0
TraesCS5D02G565200.2;TraesCS5B02G559100.2;TraesCS4A02G320000.2;TraesCS5D02G565200.3;TraesCS5B02G559100.1;TraesCS4A02G320000.1	TraesCS5D02G565200.2;TraesCS5B02G559100.2;TraesCS4A02G320000.2;TraesCS5D02G565200.3;TraesCS5B02G559100.1;TraesCS4A02G320000.1	TraesCS5D02G565200.2;TraesCS5B02G559100.2;TraesCS4A02G320000.2;TraesCS5D02G565200.3;TraesCS5B02G559100.1;TraesCS4A02G320000.1	7.66062	2.93746	0.000894348	up	7.26019	4.32273	7.24943	7.26683	7.26432	3.95168	4.03281	4.98371	13244000	13886000	13281000	8143100	11697000	12239000
TraesCS4B02G126300.12;TraesCS4B02G126300.11;TraesCS4B02G126300.2;TraesCS4B02G126300.3;TraesCS4B02G126300.10;TraesCS4B02G126300.9;TraesCS4B02G126300.5;TraesCS4B02G126300.1;TraesCS4B02G126300.8;TraesCS4B02G126300.4;TraesCS4B02G126300.6;TraesCS4B02G126300.7;TraesCS4D02G145100.12	TraesCS4B02G126300.12;TraesCS4B02G126300.11;TraesCS4B02G126300.2;TraesCS4B02G126300.3;TraesCS4B02G126300.10;TraesCS4B02G126300.9;TraesCS4B02G126300.5;TraesCS4B02G126300.1;TraesCS4B02G126300.8;TraesCS4B02G126300.4;TraesCS4B02G126300.6;TraesCS4B02G126300.7	TraesCS4B02G126300.12;TraesCS4B02G126300.11;TraesCS4B02G126300.2;TraesCS4B02G126300.3;TraesCS4B02G126300.10;TraesCS4B02G126300.9;TraesCS4B02G126300.5;TraesCS4B02G126300.1;TraesCS4B02G126300.8;TraesCS4B02G126300.4;TraesCS4B02G126300.6;TraesCS4B02G126300.7	85.5338	6.41842	5.43602e-10	up	7.41842	1	7.42324	7.45006	7.38197	1	1	1	22405000	23016000	18204000	0	0	0
TraesCS5B02G092100.1;TraesCS5D02G099500.1;TraesCS5B02G092100.2;TraesCS5A02G086100.1	TraesCS5B02G092100.1;TraesCS5D02G099500.1;TraesCS5B02G092100.2;TraesCS5A02G086100.1	TraesCS5B02G092100.1;TraesCS5D02G099500.1;TraesCS5B02G092100.2;TraesCS5A02G086100.1	33.7649	5.07745	0.0103615	up	6.07745	1	3.84929	7.21732	7.16575	1	1	1	0	12509000	10112000	0	0	0
TraesCS5D02G378000.1;TraesCS5A02G368400.1;TraesCS5B02G370700.1	TraesCS5D02G378000.1;TraesCS5A02G368400.1;TraesCS5B02G370700.1	TraesCS5D02G378000.1;TraesCS5A02G368400.1;TraesCS5B02G370700.1	9.74158	3.28416	6.68652e-08	up	7.28693	4.00278	7.26683	7.24241	7.35156	3.99997	3.99278	4.01557	14081000	13063000	16642000	10193000	9823900	10108000
TraesCS5D02G465300.1;TraesCS5B02G464100.1;TraesCS5A02G454900.1;TraesCS5B02G464100.2	TraesCS5D02G465300.1;TraesCS5B02G464100.1;TraesCS5A02G454900.1;TraesCS5B02G464100.2	TraesCS5D02G465300.1;TraesCS5B02G464100.1;TraesCS5A02G454900.1;TraesCS5B02G464100.2	6.783	2.76192	0.00107783	up	7.08027	4.31835	7.10176	7.02311	7.11594	3.96068	4.02541	4.96895	8856000	8020500	8682300	8482800	11107000	11662000
TraesCS5A02G556400.5;TraesCS5A02G556400.1;TraesCS5A02G556400.2;TraesCS5A02G556400.3;TraesCS7A02G078200.2;TraesCS5A02G556400.4;TraesCSU02G115300.1;TraesCSU02G115300.3;TraesCS5A02G556400.6;TraesCSU02G115300.4;TraesCS4B02G398400.3;TraesCS4B02G395600.1;TraesCS4B02G398400.4;TraesCS5A02G556400.8;TraesCS7A02G078200.1;TraesCS4B02G398400.6;TraesCS4B02G398400.5;TraesCSU02G115300.5;TraesCS4B02G398400.1;Trae…	TraesCS5A02G556400.5;TraesCS5A02G556400.1;TraesCS5A02G556400.2;TraesCS5A02G556400.3;TraesCS7A02G078200.2;TraesCS5A02G556400.4;TraesCSU02G115300.1;TraesCSU02G115300.3;TraesCS5A02G556400.6;TraesCSU02G115300.4;TraesCS4B02G398400.3;TraesCS4B02G395600.1;TraesCS4B02G398400.4;TraesCS5A02G556400.8;TraesCS7A02G078200.1;TraesCS4B02G398400.6;TraesCS4B02G398400.5	TraesCS5A02G556400.5;TraesCS5A02G556400.1;TraesCS5A02G556400.2;TraesCS5A02G556400.3;TraesCS7A02G078200.2;TraesCS5A02G556400.4;TraesCSU02G115300.1;TraesCSU02G115300.3;TraesCS5A02G556400.6;TraesCSU02G115300.4;TraesCS4B02G398400.3;TraesCS4B02G395600.1;TraesCS4B02G398400.4;TraesCS5A02G556400.8;TraesCS7A02G078200.1;TraesCS4B02G398400.6;TraesCS4B02G398400.5	10.6925	3.41853	2.74275e-07	up	7.39424	3.9757	7.43568	7.29697	7.45006	3.99608	3.95897	3.97206	22838000	14866000	22619000	9901500	8645800	8427300
TraesCS5D02G132600.1;TraesCS5B02G124400.2;TraesCS5D02G132600.2;TraesCS5B02G124400.1;TraesCS5A02G124800.1;TraesCS5A02G124800.2;TraesCS5A02G124800.3	TraesCS5D02G132600.1;TraesCS5B02G124400.2;TraesCS5D02G132600.2;TraesCS5B02G124400.1;TraesCS5A02G124800.1;TraesCS5A02G124800.2;TraesCS5A02G124800.3	TraesCS5D02G132600.1;TraesCS5B02G124400.2;TraesCS5D02G132600.2;TraesCS5B02G124400.1;TraesCS5A02G124800.1;TraesCS5A02G124800.2;TraesCS5A02G124800.3	19.9653	4.31942	0.0120313	up	7.29855	2.97913	7.34506	7.30116	7.24943	3.97071	1	3.96668	17529000	14884000	13047000	8917300	0	8204000
TraesCS5D02G341400.1;TraesCS5B02G335700.1	TraesCS5D02G341400.1;TraesCS5B02G335700.1	TraesCS5D02G341400.1;TraesCS5B02G335700.1	9.66471	3.27273	5.85685e-09	up	7.29531	4.02258	7.26038	7.31795	7.3076	4.02628	4.01354	4.02793	13524000	15492000	14742000	11885000	10734000	10835000
TraesCS5D02G400300.1;TraesCS5B02G395400.1	TraesCS5D02G400300.1;TraesCS5B02G395400.1	TraesCS5D02G400300.1;TraesCS5B02G395400.1	8.55228	3.09631	0.0134244	up	6.3123	3.21599	6.93366	5.01568	6.98756	2.8719	2.87732	3.89876	4538900	4981200	5322400	4517300	4060700	5139800
TraesCS5D02G027600.1;TraesCS5D02G027600.2;TraesCS5B02G018700.1	TraesCS5D02G027600.1;TraesCS5D02G027600.2	TraesCS5D02G027600.1;TraesCS5D02G027600.2	8.6698	3.116	5.34681e-07	up	7.00874	3.89275	7.06208	6.9275	7.03665	3.9145	3.82497	3.93877	7353600	6460300	6808600	7344700	4929900	6458700
TraesCS6D02G012200.1;TraesCS6B02G015000.1;TraesCS6A02G009200.1	TraesCS6D02G012200.1;TraesCS6B02G015000.1;TraesCS6A02G009200.1	TraesCS6D02G012200.1;TraesCS6B02G015000.1;TraesCS6A02G009200.1	39.7103	5.31144	0.00127159	up	6.31144	1	6.95899	4.99762	6.97772	1	1	1	5326400	4330300	5252200	0	0	0
TraesCS6D02G048300.2;TraesCS6A02G041700.2;TraesCS6D02G048300.3;TraesCS6B02G056800.2;TraesCS6A02G041700.1	TraesCS6D02G048300.2;TraesCS6A02G041700.2;TraesCS6D02G048300.3;TraesCS6B02G056800.2;TraesCS6A02G041700.1	TraesCS6D02G048300.2;TraesCS6A02G041700.2;TraesCS6D02G048300.3;TraesCS6B02G056800.2;TraesCS6A02G041700.1	38.5465	5.26853	0.0119443	up	6.26853	1	7.45741	7.4894	3.85877	1	1	1	23995000	26418000	0	0	0	0
TraesCS6A02G394300.1	TraesCS6A02G394300.1	TraesCS6A02G394300.1	38.9407	5.28321	0.00125343	up	6.28321	1	7.00228	4.98371	6.86363	1	1	1	5997300	4092900	2221300	0	0	0
TraesCS6A02G398500.1	TraesCS6A02G398500.1	TraesCS6A02G398500.1	9.19782	3.20129	1.98844e-07	up	7.07922	3.87792	7.12309	7.0128	7.10176	3.82497	3.89574	3.91307	9872300	7937000	8478700	6023100	6550200	5805400
TraesCS7B02G150600.2;TraesCS7D02G252900.1;TraesCS7A02G254400.2;TraesCS7A02G254400.3;TraesCS7B02G150600.3;TraesCS7D02G252900.2;TraesCS7A02G254400.4;TraesCS7B02G150600.6;TraesCS7B02G150600.4;TraesCS7D02G252900.3;TraesCS7B02G150600.5;TraesCS7B02G150600.1;TraesCS7D02G252900.5;TraesCS7D02G252900.4;TraesCS7A02G254400.5;TraesCS7A02G254400.1	TraesCS7B02G150600.2;TraesCS7D02G252900.1;TraesCS7A02G254400.2;TraesCS7A02G254400.3;TraesCS7B02G150600.3;TraesCS7D02G252900.2;TraesCS7A02G254400.4;TraesCS7B02G150600.6;TraesCS7B02G150600.4;TraesCS7D02G252900.3;TraesCS7B02G150600.5;TraesCS7B02G150600.1;TraesCS7D02G252900.5;TraesCS7D02G252900.4;TraesCS7A02G254400.5;TraesCS7A02G254400.1	TraesCS7B02G150600.2;TraesCS7D02G252900.1;TraesCS7A02G254400.2;TraesCS7A02G254400.3;TraesCS7B02G150600.3;TraesCS7D02G252900.2;TraesCS7A02G254400.4;TraesCS7B02G150600.6;TraesCS7B02G150600.4;TraesCS7D02G252900.3;TraesCS7B02G150600.5;TraesCS7B02G150600.1;TraesCS7D02G252900.5;TraesCS7D02G252900.4;TraesCS7A02G254400.5;TraesCS7A02G254400.1	40.0764	5.32468	0.00132952	up	6.32468	1	6.96898	4.99227	7.0128	1	1	1	5556300	4213300	5855500	0	0	0
TraesCS7A02G553100.1	TraesCS7A02G553100.1	TraesCS7A02G553100.1	71.5497	6.16087	3.59095e-10	up	7.16087	1	7.18393	7.12739	7.17131	1	1	1	11377000	10075000	10334000	0	0	0

## Sheet: CYR23 18 hpi down-regulation
down unpaired 23_18H vs M_18H Fold change cutoff: 2.0 Pvalue cutoff: 0.05 Column A: protein_id, the UniProt protein identifier. Column B-C: annotation informations of protein. Column D-I: statistical results, including fold change, log2 fold change, Pvalue, regulation and averaged intensities of each group. Column J-O: quantile normalized intensities of each sample by limma package. Column P-U: r…
Annotations			Statistical results						Normalized intensities						Raw intensities
protein_id	genename	Majority protein IDs	Fold change	Log2 Fold change	Pvalue	Regulation	23_18H	M_18H	23_18H-1	23_18H-2	23_18H-3	M_18H-1	M_18H-2	M_18H-3	23_18H-1	23_18H-2	23_18H-3	M_18H-1	M_18H-2	M_18H-3
TraesCS1A02G225000.2;TraesCS1D02G226400.2;TraesCS1A02G225000.1;TraesCS1D02G226400.1	TraesCS1A02G225000.2;TraesCS1D02G226400.2;TraesCS1A02G225000.1;TraesCS1D02G226400.1	TraesCS1A02G225000.2;TraesCS1D02G226400.2;TraesCS1A02G225000.1;TraesCS1D02G226400.1	-23.9699	-4.58315	0.000150111	down	3.52923	8.11238	3.84929	2.87962	3.85877	8.04286	8.12725	8.16703	0	0	0	119110000	131030000	157110000
TraesCS1A02G281400.3;TraesCS1A02G281400.2;TraesCS1D02G280700.2;TraesCS1B02G290600.2;TraesCS1A02G281400.1	TraesCS1A02G281400.3;TraesCS1A02G281400.2;TraesCS1D02G280700.2;TraesCS1B02G290600.2;TraesCS1A02G281400.1	TraesCS1A02G281400.3;TraesCS1A02G281400.2;TraesCS1D02G280700.2;TraesCS1B02G290600.2;TraesCS1A02G281400.1	-14.4148	-3.84948	0.00034717	down	3.52923	7.37871	3.84929	2.87962	3.85877	7.23283	7.57192	7.33138	0	0	0	23522000	43712000	28133000
TraesCS1B02G229900.1	TraesCS1B02G229900.1	TraesCS1B02G229900.1	-13.4393	-3.74839	0.000322748	down	3.52923	7.27762	3.84929	2.87962	3.85877	7.28869	7.25546	7.28869	0	0	0	28058000	23714000	25470000
TraesCS1B02G248000.1	TraesCS1B02G248000.1	TraesCS1B02G248000.1	-17.7555	-4.1502	0.000394067	down	3.52923	7.67942	3.84929	2.87962	3.85877	8.06686	7.52135	7.45006	0	0	0	124230000	38326000	34369000
TraesCS1D02G055300.1.cds1	TraesCS1D02G055300.1.cds1	TraesCS1D02G055300.1.cds1	-15.9955	-3.99959	0.000251378	down	3.52923	7.52882	3.84929	2.87962	3.85877	7.52691	7.49895	7.5606	0	0	0	41627000	36275000	42937000
TraesCS1D02G102500.2;TraesCS1D02G102500.1;TraesCS1D02G102500.3	TraesCS1D02G102500.2;TraesCS1D02G102500.1;TraesCS1D02G102500.3	TraesCS1D02G102500.2;TraesCS1D02G102500.1;TraesCS1D02G102500.3	-14.749	-3.88254	0.000287771	down	3.52923	7.41177	3.84929	2.87962	3.85877	7.45741	7.43891	7.33898	0	0	0	36057000	32448000	28534000
TraesCS1D02G174900.1	TraesCS1D02G174900.1	TraesCS1D02G174900.1	-12.4815	-3.64172	0.00042441	down	3.52923	7.17095	3.84929	2.87962	3.85877	7.12739	7.03051	7.35494	0	0	0	18708000	15944000	29382000
TraesCS1D02G218700.1	TraesCS1D02G218700.1	TraesCS1D02G218700.1	-11.342	-3.50361	0.000469389	down	3.52923	7.03283	3.84929	2.87962	3.85877	7.16158	7.04998	6.88694	0	0	0	19992000	17009000	13764000
TraesCS1D02G237300.2;TraesCS1D02G237300.1	TraesCS1D02G237300.2;TraesCS1D02G237300.1	TraesCS1D02G237300.2;TraesCS1D02G237300.1	-15.3466	-3.93985	0.000316661	down	3.52923	7.46907	3.84929	2.87962	3.85877	7.35156	7.66858	7.38709	0	0	0	30966000	52338000	30962000
TraesCS2D02G320900.1;TraesCS2B02G340300.1;TraesCS2A02G342600.1	TraesCS2D02G320900.1;TraesCS2B02G340300.1;TraesCS2A02G342600.1	TraesCS2D02G320900.1;TraesCS2B02G340300.1;TraesCS2A02G342600.1	-6.90448	-2.78753	0.0195022	down	3.52923	6.31676	3.84929	2.87962	3.85877	4.99227	6.9275	7.03051	0	0	0	13276000	14386000	16015000
TraesCS2A02G525500.2;TraesCS2A02G525500.1;TraesCS2D02G528500.2;TraesCS2D02G528500.1;TraesCS2B02G555400.1;TraesCS2D02G528400.1	TraesCS2A02G525500.2;TraesCS2A02G525500.1;TraesCS2D02G528500.2;TraesCS2D02G528500.1;TraesCS2B02G555400.1	TraesCS2A02G525500.2;TraesCS2A02G525500.1;TraesCS2D02G528500.2;TraesCS2D02G528500.1;TraesCS2B02G555400.1	-7.01036	-2.80949	0.0210047	down	3.52923	6.33872	3.84929	2.87962	3.85877	4.96285	6.98081	7.07249	0	0	0	12408000	14860000	16820000
TraesCS2D02G564900.1;TraesCS2B02G594900.1	TraesCS2D02G564900.1;TraesCS2B02G594900.1	TraesCS2D02G564900.1;TraesCS2B02G594900.1	-17.8254	-4.15586	0.000497736	down	3.52923	7.68509	3.84929	2.87962	3.85877	7.94511	7.20948	7.90068	0	0	0	97541000	22485000	77636000
TraesCS3D02G060600.1;TraesCS3B02G073200.1;TraesCS3B02G073000.1;TraesCS3A02G060300.1	TraesCS3D02G060600.1;TraesCS3B02G073200.1;TraesCS3B02G073000.1;TraesCS3A02G060300.1	TraesCS3D02G060600.1;TraesCS3B02G073200.1;TraesCS3B02G073000.1;TraesCS3A02G060300.1	-12.2932	-3.61979	0.000369499	down	3.52923	7.14902	3.84929	2.87962	3.85877	7.13217	7.1533	7.16158	0	0	0	18990000	19947000	18957000
TraesCS3D02G256700.2	TraesCS3D02G256700.2	TraesCS3D02G256700.2	-19.7884	-4.30658	0.000196553	down	3.52923	7.83581	3.84929	2.87962	3.85877	7.7368	7.85745	7.91317	0	0	0	63654000	78364000	84114000
TraesCS4A02G184100.1;TraesCS4A02G184100.3;TraesCS4A02G184100.2	TraesCS4A02G184100.1;TraesCS4A02G184100.3;TraesCS4A02G184100.2	TraesCS4A02G184100.1;TraesCS4A02G184100.3;TraesCS4A02G184100.2	-12.5421	-3.6487	0.000359386	down	3.52923	7.17793	3.84929	2.87962	3.85877	7.20948	7.15857	7.16575	0	0	0	22438000	19967000	19312000
TraesCS4D02G067000.1;TraesCS4B02G068000.2;TraesCS4B02G068000.1;TraesCS4A02G246900.1	TraesCS4D02G067000.1;TraesCS4B02G068000.2;TraesCS4B02G068000.1;TraesCS4A02G246900.1	TraesCS4D02G067000.1;TraesCS4B02G068000.2;TraesCS4B02G068000.1;TraesCS4A02G246900.1	-13.8465	-3.79145	0.000327239	down	3.52923	7.32068	3.84929	2.87962	3.85877	7.43568	7.27188	7.25448	0	0	0	34718000	24116000	23494000
TraesCS4D02G129300.2;TraesCS4D02G129300.1;TraesCS4B02G134600.1	TraesCS4D02G129300.2;TraesCS4D02G129300.1;TraesCS4B02G134600.1	TraesCS4D02G129300.2;TraesCS4D02G129300.1;TraesCS4B02G134600.1	-15.2335	-3.92917	0.000269531	down	3.52923	7.4584	3.84929	2.87962	3.85877	7.45295	7.43001	7.49224	0	0	0	35898000	32135000	36983000
TraesCS5B02G012300.1;TraesCS5B02G012100.1;TraesCS5B02G012100.2;TraesCS5A02G014400.1;TraesCS5D02G020100.1;TraesCS5D02G019800.1;TraesCS5B02G012300.2;TraesCS5B02G012100.3;TraesCS5A02G014500.1;TraesCS5A02G014400.2;TraesCS4A02G373800.1;TraesCS7D02G071200.1	TraesCS5B02G012300.1;TraesCS5B02G012100.1;TraesCS5B02G012100.2;TraesCS5A02G014400.1;TraesCS5D02G020100.1;TraesCS5D02G019800.1;TraesCS5B02G012300.2;TraesCS5B02G012100.3;TraesCS5A02G014500.1;TraesCS5A02G014400.2;TraesCS4A02G373800.1;TraesCS7D02G071200.1	TraesCS5B02G012300.1;TraesCS5B02G012100.1;TraesCS5B02G012100.2;TraesCS5A02G014400.1;TraesCS5D02G020100.1;TraesCS5D02G019800.1;TraesCS5B02G012300.2;TraesCS5B02G012100.3;TraesCS5A02G014500.1;TraesCS5A02G014400.2;TraesCS4A02G373800.1;TraesCS7D02G071200.1	-14.1207	-3.81974	0.000307593	down	3.52923	7.34896	3.84929	2.87962	3.85877	7.3076	7.42669	7.3126	0	0	0	29127000	31450000	27400000
TraesCS5D02G284800.1;TraesCS5B02G277200.1;TraesCS5A02G277500.1	TraesCS5D02G284800.1;TraesCS5B02G277200.1;TraesCS5A02G277500.1	TraesCS5D02G284800.1;TraesCS5B02G277200.1;TraesCS5A02G277500.1	-5.15525	-2.36604	0.0171794	down	4.92227	7.28832	5.9452	4.96285	3.85877	7.2698	7.32056	7.27458	3132600	3421200	0	26716000	26800000	24665000
TraesCS5B02G374800.1;TraesCS5B02G374800.2;TraesCS5A02G372700.2;TraesCS5A02G372700.1;TraesCS2D02G293900.3;TraesCS2B02G312400.1;TraesCS2D02G293900.2;TraesCS2B02G312400.2;TraesCS2A02G296000.2;TraesCS2A02G296000.1;TraesCS2D02G293900.1	TraesCS5B02G374800.1;TraesCS5B02G374800.2;TraesCS5A02G372700.2;TraesCS5A02G372700.1	TraesCS5B02G374800.1;TraesCS5B02G374800.2;TraesCS5A02G372700.2;TraesCS5A02G372700.1	-13.6004	-3.76558	0.000322303	down	3.52923	7.2948	3.84929	2.87962	3.85877	7.3126	7.33898	7.23283	0	0	0	29166000	27460000	22472000
TraesCS5B02G448200.1;TraesCS5B02G448200.2	TraesCS5B02G448200.1;TraesCS5B02G448200.2	TraesCS5B02G448200.1;TraesCS5B02G448200.2	-18.9782	-4.24627	0.000201652	down	3.52923	7.7755	3.84929	2.87962	3.85877	7.71422	7.82689	7.7854	0	0	0	59571000	72712000	63907000
TraesCS5D02G117900.1;TraesCS5A02G116100.1;TraesCS5B02G115500.1	TraesCS5D02G117900.1;TraesCS5A02G116100.1;TraesCS5B02G115500.1	TraesCS5D02G117900.1;TraesCS5A02G116100.1;TraesCS5B02G115500.1	-7.0047	-2.80832	0.0210603	down	3.52923	6.33755	3.84929	2.87962	3.85877	7.10176	6.94804	4.96285	0	0	0	18318000	14671000	11643000
TraesCS7D02G412200.1;TraesCS7B02G320000.1;TraesCS7A02G419400.1;TraesCS6D02G105000.1;TraesCS6B02G144000.2;TraesCS6A02G116200.1;TraesCS6B02G144000.1	TraesCS7D02G412200.1;TraesCS7B02G320000.1;TraesCS7A02G419400.1;TraesCS6D02G105000.1;TraesCS6B02G144000.2;TraesCS6A02G116200.1;TraesCS6B02G144000.1	TraesCS7D02G412200.1;TraesCS7B02G320000.1;TraesCS7A02G419400.1;TraesCS6D02G105000.1;TraesCS6B02G144000.2;TraesCS6A02G116200.1;TraesCS6B02G144000.1	-11.7727	-3.55737	0.00753282	down	4.55109	8.10846	3.84929	5.9452	3.85877	8.12725	8.35497	7.84315	0	5605000	0	145520000	245600000	72366000
TraesCS6D02G359900.1;TraesCS6A02G375400.1;TraesCS6B02G413000.1	TraesCS6D02G359900.1;TraesCS6A02G375400.1;TraesCS6B02G413000.1	TraesCS6D02G359900.1;TraesCS6A02G375400.1;TraesCS6B02G413000.1	-11.5225	-3.52638	0.000413624	down	3.52923	7.05561	3.84929	2.87962	3.85877	7.02311	7.03665	7.10707	0	0	0	16357000	16026000	18043000
TraesCS6B02G005400.2;TraesCS6B02G005400.1	TraesCS6B02G005400.2;TraesCS6B02G005400.1	TraesCS6B02G005400.2;TraesCS6B02G005400.1	-22.648	-4.50131	0.000164346	down	3.52923	8.03054	3.84929	2.87962	3.85877	8.09816	8.05859	7.93486	0	0	0	124730000	124520000	90240000
TraesCS6D02G004800.1;TraesCS6D02G004800.2	TraesCS6D02G004800.1;TraesCS6D02G004800.2	TraesCS6D02G004800.1;TraesCS6D02G004800.2	-18.8274	-4.23476	0.000205117	down	3.52923	7.76399	3.84929	2.87962	3.85877	7.68854	7.80634	7.7971	0	0	0	57179000	69382000	65708000
TraesCS7D02G162300.1;TraesCS7B02G066000.1;TraesCS7A02G161000.2;TraesCS7D02G162300.2;TraesCS7B02G066000.2;TraesCS7A02G161000.1	TraesCS7D02G162300.1;TraesCS7B02G066000.1;TraesCS7A02G161000.2;TraesCS7D02G162300.2;TraesCS7B02G066000.2;TraesCS7A02G161000.1	TraesCS7D02G162300.1;TraesCS7B02G066000.1;TraesCS7A02G161000.2;TraesCS7D02G162300.2;TraesCS7B02G066000.2;TraesCS7A02G161000.1	-12.3603	-3.62764	0.000391121	down	3.52923	7.15687	3.84929	2.87962	3.85877	7.13872	7.2698	7.06208	0	0	0	19121000	24035000	16567000

## Sheet: CYR23 24 hpi up-regulation
up unpaired 23_24h vs M_24H Fold change cutoff: 2.0 Pvalue cutoff: 0.05 Column A: protein_id, the UniProt protein identifier. Column B-C: annotation informations of protein. Column D-I: statistical results, including fold change, log2 fold change, Pvalue, regulation and averaged intensities of each group. Column J-O: quantile normalized intensities of each sample by limma package. Column P-U: raw…
Annotations			Statistical results						Normalized intensities						Raw intensities
protein_id	genename	Majority protein IDs	Fold change	Log2 Fold change	Pvalue	Regulation	23_24h	M_24H	23_24h_1	23_24h_2	23_24h_3	M_24H-1	M_24H-2	M_24H-3	23_24h_1	23_24h_2	23_24h_3	M_24H-1	M_24H-2	M_24H-3
TraesCS1D02G164300.1;TraesCS1A02G174700.1	TraesCS1D02G164300.1;TraesCS1A02G174700.1	TraesCS1D02G164300.1;TraesCS1A02G174700.1	88.4853	6.46737	7.11826e-10	up	7.46737	1	7.48871	7.42468	7.48871	1	1	1	35156000	30023000	35144000	0	0	0
TraesCS1B02G215800.2;TraesCS1A02G201600.3;TraesCS1D02G204900.1;TraesCS1B02G215800.1;TraesCS1A02G201600.2	TraesCS1B02G215800.2;TraesCS1A02G201600.3;TraesCS1D02G204900.1;TraesCS1B02G215800.1;TraesCS1A02G201600.2	TraesCS1B02G215800.2;TraesCS1A02G201600.3;TraesCS1D02G204900.1;TraesCS1B02G215800.1;TraesCS1A02G201600.2	99.6464	6.63875	2.10791e-09	up	7.63875	1	7.66749	7.58126	7.66749	1	1	1	52980000	42355000	52963000	0	0	0
TraesCS1A02G251200.1;TraesCS1B02G261800.1	TraesCS1A02G251200.1;TraesCS1B02G261800.1	TraesCS1A02G251200.1;TraesCS1B02G261800.1	72.5484	6.18087	2.55096e-13	up	7.18087	1	7.18648	7.17806	7.17806	1	1	1	20479000	19032000	20472000	0	0	0
TraesCS1B02G377000.2;TraesCS1B02G377000.1;TraesCS1D02G364900.1;TraesCS1A02G360500.2	TraesCS1B02G377000.2;TraesCS1B02G377000.1;TraesCS1D02G364900.1;TraesCS1A02G360500.2	TraesCS1B02G377000.2;TraesCS1B02G377000.1;TraesCS1D02G364900.1;TraesCS1A02G360500.2	4.82969	2.27193	0.00223987	up	3.27193	1	2.9455	3.9248	2.9455	1	1	1	6863800	4560000	6861500	0	0	0
TraesCS1A02G412900.2;TraesCS1D02G420500.1;TraesCS1B02G443200.1;TraesCS1A02G412900.1	TraesCS1A02G412900.2;TraesCS1D02G420500.1;TraesCS1B02G443200.1;TraesCS1A02G412900.1	TraesCS1A02G412900.2;TraesCS1D02G420500.1;TraesCS1B02G443200.1;TraesCS1A02G412900.1	87.0966	6.44454	2.03431e-06	up	7.44454	1	7.60021	7.13322	7.60021	1	1	1	47577000	17140000	47561000	0	0	0
TraesCS1B02G229900.1	TraesCS1B02G229900.1	TraesCS1B02G229900.1	73.4937	6.19955	6.39367e-09	up	7.19955	1	7.16636	7.27035	7.16194	1	1	1	19742000	22307000	19735000	0	0	0
TraesCS1D02G218700.1	TraesCS1D02G218700.1	TraesCS1D02G218700.1	67.183	6.07002	5.07824e-08	up	7.07002	1	7.13322	6.95371	7.12314	1	1	1	18718000	13715000	18712000	0	0	0
TraesCS2D02G034400.1.cds1;TraesCS2B02G048200.1.cds1;TraesCS2A02G035100.1.cds1	TraesCS2D02G034400.1.cds1;TraesCS2B02G048200.1.cds1;TraesCS2A02G035100.1.cds1	TraesCS2D02G034400.1.cds1;TraesCS2B02G048200.1.cds1;TraesCS2A02G035100.1.cds1	133.087	7.05623	2.88216e-12	up	8.05623	1	8.05035	8.06798	8.05035	1	1	1	123810000	142090000	123770000	0	0	0
TraesCS2A02G082100.1;TraesCS2D02G080000.1;TraesCS2B02G096200.1	TraesCS2A02G082100.1;TraesCS2D02G080000.1;TraesCS2B02G096200.1	TraesCS2A02G082100.1;TraesCS2D02G080000.1;TraesCS2B02G096200.1	8.20649	3.03677	1.96336e-10	up	4.03677	1	4.04403	4.02224	4.04403	1	1	1	13315000	9248500	13310000	0	0	0
TraesCS2A02G114400.2;TraesCS2D02G115200.1;TraesCS2B02G133500.1;TraesCS2A02G114400.1	TraesCS2A02G114400.2;TraesCS2D02G115200.1;TraesCS2B02G133500.1;TraesCS2A02G114400.1	TraesCS2A02G114400.2;TraesCS2D02G115200.1;TraesCS2B02G133500.1;TraesCS2A02G114400.1	79.7505	6.31742	5.78202e-14	up	7.31742	1	7.3194	7.3194	7.31346	1	1	1	25765000	24394000	25756000	0	0	0
TraesCS2D02G177300.1;TraesCS2B02G196100.1;TraesCS2A02G169800.1	TraesCS2D02G177300.1;TraesCS2B02G196100.1;TraesCS2A02G169800.1	TraesCS2D02G177300.1;TraesCS2B02G196100.1;TraesCS2A02G169800.1	33.7806	5.07812	0.00752775	up	6.07812	1	7.10077	4.04403	7.08957	1	1	1	17654000	10367000	17648000	0	0	0
TraesCS2B02G226600.1;TraesCS2D02G206900.1;TraesCS2A02G199300.1	TraesCS2B02G226600.1;TraesCS2D02G206900.1;TraesCS2A02G199300.1	TraesCS2B02G226600.1;TraesCS2D02G206900.1;TraesCS2A02G199300.1	8.29326	3.05194	1.85781e-13	up	4.05194	1	4.05322	4.04938	4.05322	1	1	1	13516000	10906000	13511000	0	0	0
TraesCS2D02G251800.1;TraesCS2B02G264100.1;TraesCS2A02G250800.2;TraesCS2D02G251800.2;TraesCS2A02G250800.1;TraesCS2B02G264100.2	TraesCS2D02G251800.1;TraesCS2B02G264100.1;TraesCS2A02G250800.2;TraesCS2D02G251800.2;TraesCS2A02G250800.1;TraesCS2B02G264100.2	TraesCS2D02G251800.1;TraesCS2B02G264100.1;TraesCS2A02G250800.2;TraesCS2D02G251800.2;TraesCS2A02G250800.1;TraesCS2B02G264100.2	15.9725	3.99751	0.0187525	up	4.99751	1	3.95148	7.08957	3.95148	1	1	1	9091500	16247000	9090000	0	0	0
TraesCS2D02G291600.1;TraesCS2B02G310300.1;TraesCS2A02G294000.1	TraesCS2D02G291600.1;TraesCS2B02G310300.1;TraesCS2A02G294000.1	TraesCS2D02G291600.1;TraesCS2B02G310300.1;TraesCS2A02G294000.1	98.2105	6.6178	1.19118e-09	up	7.6178	1	7.59296	7.66749	7.59296	1	1	1	46095000	52773000	46079000	0	0	0
TraesCS2B02G447500.1;TraesCS2A02G427100.1;TraesCS2D02G425200.1	TraesCS2B02G447500.1;TraesCS2A02G427100.1;TraesCS2D02G425200.1	TraesCS2B02G447500.1;TraesCS2A02G427100.1;TraesCS2D02G425200.1	4.70795	2.2351	0.00313602	up	3.2351	1	2.88357	3.93816	2.88357	1	1	1	4474900	5232400	4473400	0	0	0
TraesCS2D02G456400.1;TraesCS2A02G456100.1;TraesCS2B02G478100.1	TraesCS2D02G456400.1;TraesCS2A02G456100.1;TraesCS2B02G478100.1	TraesCS2D02G456400.1;TraesCS2A02G456100.1;TraesCS2B02G478100.1	4.837	2.27411	0.00256124	up	3.27411	1	2.93543	3.95148	2.93543	1	1	1	6402100	6190200	6401000	0	0	0
TraesCS2D02G478400.1;TraesCS2A02G479100.1	TraesCS2D02G478400.1;TraesCS2A02G479100.1	TraesCS2D02G478400.1;TraesCS2A02G479100.1	25.2916	4.66059	0.00228302	up	5.66059	1	4.98753	7.00671	4.98753	1	1	1	14435000	14732000	14430000	0	0	0
TraesCS2A02G582300.1;TraesCS2D02G597900.1	TraesCS2A02G582300.1;TraesCS2D02G597900.1	TraesCS2A02G582300.1;TraesCS2D02G597900.1	87.4894	6.45104	1.32404e-11	up	7.45104	1	7.44317	7.46676	7.44317	1	1	1	33621000	32286000	33610000	0	0	0
TraesCS2D02G561000.1;TraesCS2A02G593700.1	TraesCS2D02G561000.1;TraesCS2A02G593700.1	TraesCS2D02G561000.1;TraesCS2A02G593700.1	7.87835	2.97789	6.71367e-09	up	3.97789	1	3.96067	4.01234	3.96067	1	1	1	9318100	8950800	9315000	0	0	0
TraesCS2B02G525800.1	TraesCS2B02G525800.1	TraesCS2B02G525800.1	4.49078	2.16697	0.00368973	up	3.16697	1	2.81078	3.87933	2.81078	1	1	1	2706400	2694900	2705900	0	0	0
TraesCS7A02G469100.1;TraesCS2B02G539700.1;TraesCS7B02G370800.1;TraesCS7A02G469100.2;TraesCS5D02G442100.1;TraesCS5B02G437200.1;TraesCS5A02G434200.1	TraesCS7A02G469100.1;TraesCS2B02G539700.1;TraesCS7B02G370800.1;TraesCS7A02G469100.2;TraesCS5D02G442100.1;TraesCS5B02G437200.1;TraesCS5A02G434200.1	TraesCS7A02G469100.1;TraesCS2B02G539700.1;TraesCS7B02G370800.1;TraesCS7A02G469100.2;TraesCS5D02G442100.1;TraesCS5B02G437200.1;TraesCS5A02G434200.1	68.9923	6.10836	3.78478e-07	up	7.10836	1	7.01641	7.30197	7.00671	1	1	1	16817000	23267000	16814000	0	0	0
TraesCS2D02G021000.1.cds1;TraesCS6D02G079500.1.cds1;TraesCS2B02G330700.1.cds1	TraesCS2D02G021000.1.cds1;TraesCS6D02G079500.1.cds1;TraesCS2B02G330700.1.cds1	TraesCS2D02G021000.1.cds1;TraesCS6D02G079500.1.cds1;TraesCS2B02G330700.1.cds1	125.519	6.97176	7.33496e-11	up	7.97176	1	7.98479	7.94568	7.98479	1	1	1	110590000	94136000	110560000	0	0	0
TraesCS2D02G573000.1	TraesCS2D02G573000.1	TraesCS2D02G573000.1	71.5621	6.16112	1.66345e-08	up	7.16112	1	7.12314	7.25022	7.11001	1	1	1	18322000	21203000	18316000	0	0	0
TraesCS2D02G600100.1	TraesCS2D02G600100.1	TraesCS2D02G600100.1	32.1293	5.00582	0.0199202	up	7.33956	2.33374	7.38364	7.26027	7.37476	1	5.00122	1	29685000	21996000	29675000	0	3915200	0
TraesCS3D02G060600.1;TraesCS3B02G073200.1;TraesCS3B02G073000.1;TraesCS3A02G060300.1	TraesCS3D02G060600.1;TraesCS3B02G073200.1;TraesCS3B02G073000.1;TraesCS3A02G060300.1	TraesCS3D02G060600.1;TraesCS3B02G073200.1;TraesCS3B02G073000.1;TraesCS3A02G060300.1	8.04887	3.00879	1.36641e-09	up	4.00879	1	3.9971	4.03216	3.9971	1	1	1	10981000	10100000	10978000	0	0	0
TraesCS3A02G085600.1;TraesCS3B02G100800.1;TraesCS3D02G085600.1	TraesCS3A02G085600.1;TraesCS3B02G100800.1;TraesCS3D02G085600.1	TraesCS3A02G085600.1;TraesCS3B02G100800.1;TraesCS3D02G085600.1	81.7024	6.35231	6.23596e-08	up	7.35231	1	7.28946	7.4806	7.28686	1	1	1	24695000	33562000	24691000	0	0	0
TraesCS3A02G156800.1;TraesCS3B02G183300.1	TraesCS3A02G156800.1;TraesCS3B02G183300.1	TraesCS3A02G156800.1;TraesCS3B02G183300.1	16.582	4.05155	0.0178276	up	5.05155	1	4.00282	7.13948	4.01234	1	1	1	11232000	17276000	11613000	0	0	0
TraesCS3A02G250200.1;TraesCS3B02G279700.1;TraesCS3D02G250600.1	TraesCS3A02G250200.1;TraesCS3B02G279700.1;TraesCS3D02G250600.1	TraesCS3A02G250200.1;TraesCS3B02G279700.1;TraesCS3D02G250600.1	65.5571	6.03468	8.59284e-13	up	7.03468	1	7.0421	7.03097	7.03097	1	1	1	17042000	15612000	17037000	0	0	0
TraesCS3A02G256400.2;TraesCS3D02G256700.1;TraesCS3B02G289600.1;TraesCS3A02G256400.1	TraesCS3A02G256400.2	TraesCS3A02G256400.2	8.05809	3.01044	1.45298e-08	up	4.01044	1	3.98932	4.05268	3.98932	1	1	1	10634000	11368000	10631000	0	0	0
TraesCS3D02G334500.1;TraesCS3B02G373000.1;TraesCS3A02G341000.1	TraesCS3D02G334500.1;TraesCS3B02G373000.1;TraesCS3A02G341000.1	TraesCS3D02G334500.1;TraesCS3B02G373000.1;TraesCS3A02G341000.1	76.674	6.26067	4.57686e-09	up	7.26067	1	7.23376	7.32613	7.2221	1	1	1	21808000	25278000	21801000	0	0	0
TraesCS3B02G522300.2;TraesCS3B02G522300.3	TraesCS3B02G522300.2;TraesCS3B02G522300.3	TraesCS3B02G522300.2;TraesCS3B02G522300.3	103.434	6.69256	1.55813e-11	up	7.69256	1	7.68407	7.70955	7.68407	1	1	1	54141000	57800000	54123000	0	0	0
TraesCS4D02G205400.1.cds1;TraesCS4B02G204500.1.cds1;TraesCS4A02G099800.1.cds1	TraesCS4D02G205400.1.cds1;TraesCS4B02G204500.1.cds1;TraesCS4A02G099800.1.cds1	TraesCS4D02G205400.1.cds1;TraesCS4B02G204500.1.cds1;TraesCS4A02G099800.1.cds1	83.9993	6.39231	6.59208e-12	up	7.39231	1	7.38814	7.40513	7.38364	1	1	1	29896000	29224000	29887000	0	0	0
TraesCS4A02G260800.1;TraesCS4D02G053800.1;TraesCS4B02G053800.1	TraesCS4A02G260800.1;TraesCS4D02G053800.1;TraesCS4B02G053800.1	TraesCS4A02G260800.1;TraesCS4D02G053800.1;TraesCS4B02G053800.1	106.679	6.73713	6.07781e-12	up	7.73713	1	7.73037	7.75065	7.73037	1	1	1	61673000	66689000	61652000	0	0	0
TraesCS4A02G298600.1	TraesCS4A02G298600.1	TraesCS4A02G298600.1	107.909	6.75367	5.33869e-11	up	7.75367	1	7.74201	7.777	7.74201	1	1	1	62700000	69527000	62679000	0	0	0
TraesCS4D02G003600.1;TraesCS4D02G003600.2;TraesCS4A02G310600.1	TraesCS4D02G003600.1;TraesCS4D02G003600.2;TraesCS4A02G310600.1	TraesCS4D02G003600.1;TraesCS4D02G003600.2;TraesCS4A02G310600.1	62.1541	5.95778	8.15522e-14	up	6.95778	1	6.95981	6.95981	6.95371	1	1	1	15890000	13851000	15887000	0	0	0
TraesCS4A02G363900.1.cds1;TraesCS5D02G509700.1;TraesCS7D02G449300.1;TraesCS7B02G362600.1;TraesCS7A02G461100.1;TraesCS5B02G509600.1;TraesCS5B02G509500.1;TraesCS4A02G363800.1;TraesCS5D02G509600.1;TraesCS5B02G509700.1;TraesCS4A02G363700.1;TraesCS5D02G509800.1	TraesCS4A02G363900.1.cds1;TraesCS5D02G509700.1;TraesCS7D02G449300.1;TraesCS7B02G362600.1;TraesCS7A02G461100.1;TraesCS5B02G509600.1;TraesCS5B02G509500.1;TraesCS4A02G363800.1;TraesCS5D02G509600.1;TraesCS5B02G509700.1;TraesCS4A02G363700.1	TraesCS4A02G363900.1.cds1;TraesCS5D02G509700.1;TraesCS7D02G449300.1;TraesCS7B02G362600.1;TraesCS7A02G461100.1;TraesCS5B02G509600.1;TraesCS5B02G509500.1;TraesCS4A02G363800.1;TraesCS5D02G509600.1;TraesCS5B02G509700.1;TraesCS4A02G363700.1	4.88546	2.2885	0.00243086	up	3.2885	1	2.95241	3.96067	2.95241	1	1	1	7199400	6691300	7197000	0	0	0
TraesCS4A02G499500.1.cds1;TraesCS7A02G000400.1.cds1	TraesCS4A02G499500.1.cds1;TraesCS7A02G000400.1.cds1	TraesCS4A02G499500.1.cds1;TraesCS7A02G000400.1.cds1	178.158	7.47701	1.53191e-14	up	8.47701	1	8.47869	8.47365	8.47869	1	1	1	388800000	399490000	388670000	0	0	0
TraesCS4B02G184400.1.cds1;TraesCS4D02G185400.1.cds1;TraesCS4A02G120600.1.cds1	TraesCS4B02G184400.1.cds1;TraesCS4D02G185400.1.cds1;TraesCS4A02G120600.1.cds1	TraesCS4B02G184400.1.cds1;TraesCS4D02G185400.1.cds1;TraesCS4A02G120600.1.cds1	109.964	6.78089	2.37372e-09	up	7.78089	1	7.75065	7.84138	7.75065	1	1	1	64314000	77878000	64293000	0	0	0
TraesCS4D02G322700.2;TraesCS4D02G322700.1;TraesCS4B02G325800.1;TraesCSU02G105300.1;TraesCS7B02G473400.1;TraesCS7A02G549800.2;TraesCS7A02G549800.1;TraesCS7A02G549900.1	TraesCS4D02G322700.2;TraesCS4D02G322700.1;TraesCS4B02G325800.1	TraesCS4D02G322700.2;TraesCS4D02G322700.1;TraesCS4B02G325800.1	15.6949	3.97222	0.0168142	up	4.97222	1	3.96667	6.98334	3.96667	1	1	1	9483000	14186000	9481400	0	0	0
TraesCS4D02G088200.1;TraesCS4D02G088200.3;TraesCS4D02G088200.2	TraesCS4D02G088200.1;TraesCS4D02G088200.3;TraesCS4D02G088200.2	TraesCS4D02G088200.1;TraesCS4D02G088200.3;TraesCS4D02G088200.2	12.663	3.66255	0.00451813	up	4.66255	1	4.02625	5.93514	4.02625	1	1	1	12281000	12641000	12277000	0	0	0
TraesCS5B02G012300.1;TraesCS5B02G012100.1;TraesCS5B02G012100.2;TraesCS5D02G020100.1;TraesCS5D02G019800.1;TraesCS5B02G012300.2;TraesCS5B02G012100.3;TraesCS5A02G014500.1;TraesCS5A02G014400.1;TraesCS5A02G014400.2;TraesCS4A02G373800.1;TraesCS7D02G071200.1;TraesCS7A02G075600.1	TraesCS5B02G012300.1;TraesCS5B02G012100.1;TraesCS5B02G012100.2;TraesCS5D02G020100.1;TraesCS5D02G019800.1;TraesCS5B02G012300.2;TraesCS5B02G012100.3;TraesCS5A02G014500.1;TraesCS5A02G014400.1;TraesCS5A02G014400.2	TraesCS5B02G012300.1;TraesCS5B02G012100.1;TraesCS5B02G012100.2;TraesCS5D02G020100.1;TraesCS5D02G019800.1;TraesCS5B02G012300.2;TraesCS5B02G012100.3;TraesCS5A02G014500.1;TraesCS5A02G014400.1;TraesCS5A02G014400.2	29.7529	4.89496	0.00625611	up	5.89496	1	6.86604	4.03422	6.78462	1	1	1	15301000	10133000	15296000	0	0	0
TraesCS5A02G027400.1	TraesCS5A02G027400.1	TraesCS5A02G027400.1	10.0807	3.33352	0.000565254	up	4.33352	1	3.99967	5.00122	3.99967	1	1	1	11072000	12241000	11069000	0	0	0
TraesCS5B02G098300.1;TraesCS5B02G098300.2;TraesCS5D02G104600.1;TraesCS5A02G092400.2;TraesCS5D02G104600.2;TraesCS5A02G092400.1	TraesCS5B02G098300.1;TraesCS5B02G098300.2;TraesCS5D02G104600.1;TraesCS5A02G092400.2;TraesCS5D02G104600.2;TraesCS5A02G092400.1	TraesCS5B02G098300.1;TraesCS5B02G098300.2;TraesCS5D02G104600.1;TraesCS5A02G092400.2;TraesCS5D02G104600.2;TraesCS5A02G092400.1	62.9816	5.97686	5.62809e-09	up	6.97686	1	6.95371	7.0421	6.93476	1	1	1	15872000	15640000	15867000	0	0	0
TraesCS5D02G174600.1;TraesCS5B02G167000.1;TraesCS5A02G170200.2;TraesCS5B02G167000.2;TraesCS5A02G170200.1	TraesCS5D02G174600.1;TraesCS5B02G167000.1;TraesCS5A02G170200.2;TraesCS5B02G167000.2;TraesCS5A02G170200.1	TraesCS5D02G174600.1;TraesCS5B02G167000.1;TraesCS5A02G170200.2;TraesCS5B02G167000.2;TraesCS5A02G170200.1	76.1984	6.25169	4.4551e-09	up	7.25169	1	7.28686	7.18648	7.28172	1	1	1	24609000	19121000	24601000	0	0	0
TraesCS5A02G260600.4;TraesCS5B02G258900.3;TraesCS5A02G260600.3;TraesCS5B02G258900.2;TraesCS5D02G268000.1;TraesCS5B02G258900.4;TraesCS5B02G258900.1;TraesCS5A02G260600.2;TraesCS5D02G268000.2;TraesCS5D02G268000.3;TraesCS5A02G260600.1;TraesCS7B02G149200.2;TraesCS7A02G242200.1;TraesCS7B02G149200.1;TraesCS7D02G241100.1;TraesCS2A02G033700.1;TraesCS2B02G047400.1	TraesCS5A02G260600.4;TraesCS5B02G258900.3;TraesCS5A02G260600.3;TraesCS5B02G258900.2;TraesCS5D02G268000.1;TraesCS5B02G258900.4;TraesCS5B02G258900.1;TraesCS5A02G260600.2;TraesCS5D02G268000.2;TraesCS5D02G268000.3;TraesCS5A02G260600.1	TraesCS5A02G260600.4;TraesCS5B02G258900.3;TraesCS5A02G260600.3;TraesCS5B02G258900.2;TraesCS5D02G268000.1;TraesCS5B02G258900.4;TraesCS5B02G258900.1;TraesCS5A02G260600.2;TraesCS5D02G268000.2;TraesCS5D02G268000.3;TraesCS5A02G260600.1	88.8979	6.47408	9.78575e-12	up	7.47408	1	7.46676	7.48871	7.46676	1	1	1	34768000	34822000	34762000	0	0	0
TraesCS5B02G337300.1;TraesCS5A02G338800.1;TraesCS5D02G343000.1	TraesCS5B02G337300.1;TraesCS5A02G338800.1;TraesCS5D02G343000.1	TraesCS5B02G337300.1;TraesCS5A02G338800.1;TraesCS5D02G343000.1	73.2412	6.19458	2.93967e-10	up	7.19458	1	7.21346	7.16194	7.20835	1	1	1	20983000	18517000	20980000	0	0	0
TraesCS5D02G361000.2;TraesCS5B02G356300.2;TraesCS5D02G361000.1;TraesCS5B02G356300.1;TraesCS5A02G353700.1;TraesCSU02G109000.1;TraesCS6A02G050100.1	TraesCS5D02G361000.2;TraesCS5B02G356300.2;TraesCS5D02G361000.1;TraesCS5B02G356300.1;TraesCS5A02G353700.1	TraesCS5D02G361000.2;TraesCS5B02G356300.2;TraesCS5D02G361000.1;TraesCS5B02G356300.1;TraesCS5A02G353700.1	4.8483	2.27748	0.00240488	up	3.27748	1	2.94397	3.9445	2.94397	1	1	1	6791200	5628600	6790000	0	0	0
TraesCS5D02G422800.1.cds1;TraesCS5B02G417400.1.cds1;TraesCS5A02G414400.1.cds1	TraesCS5D02G422800.1.cds1;TraesCS5B02G417400.1.cds1;TraesCS5A02G414400.1.cds1	TraesCS5D02G422800.1.cds1;TraesCS5B02G417400.1.cds1;TraesCS5A02G414400.1.cds1	87.6627	6.45389	1.55328e-10	up	7.45389	1	7.43933	7.48301	7.43933	1	1	1	33217000	34201000	33206000	0	0	0
TraesCS5D02G432900.1;TraesCS5A02G424400.1;TraesCS5D02G432900.2;TraesCS5B02G426500.2;TraesCS5B02G426500.1;TraesCS2B02G490700.2;TraesCS2D02G467700.1;TraesCS2B02G490700.1;TraesCS2A02G467700.1	TraesCS5D02G432900.1;TraesCS5A02G424400.1;TraesCS5D02G432900.2;TraesCS5B02G426500.2;TraesCS5B02G426500.1	TraesCS5D02G432900.1;TraesCS5A02G424400.1;TraesCS5D02G432900.2;TraesCS5B02G426500.2;TraesCS5B02G426500.1	84.3046	6.39754	1.49301e-09	up	7.39754	1	7.37476	7.44827	7.36959	1	1	1	28774000	31298000	28764000	0	0	0
TraesCS5D02G465300.1;TraesCS5B02G464100.1;TraesCS5A02G454900.1;TraesCS5B02G464100.2	TraesCS5D02G465300.1;TraesCS5B02G464100.1;TraesCS5A02G454900.1;TraesCS5B02G464100.2	TraesCS5D02G465300.1;TraesCS5B02G464100.1;TraesCS5A02G454900.1;TraesCS5B02G464100.2	77.7489	6.28075	4.32965e-10	up	7.28075	1	7.30197	7.2443	7.29598	1	1	1	25281000	20825000	25273000	0	0	0
TraesCS5A02G482800.2;TraesCS5A02G482800.1	TraesCS5A02G482800.2;TraesCS5A02G482800.1	TraesCS5A02G482800.2;TraesCS5A02G482800.1	123.19	6.94474	1.54997e-10	up	7.94474	1	7.92908	7.97605	7.92908	1	1	1	105760000	104590000	105730000	0	0	0
TraesCS5B02G026600.1	TraesCS5B02G026600.1	TraesCS5B02G026600.1	108.785	6.76533	5.30196e-11	up	7.76533	1	7.777	7.74201	7.777	1	1	1	70078000	66116000	70055000	0	0	0
TraesCS5B02G083300.1;TraesCS5D02G090700.1;TraesCS5B02G084500.1;TraesCS5A02G081900.1	TraesCS5B02G083300.1;TraesCS5D02G090700.1;TraesCS5B02G084500.1;TraesCS5A02G081900.1	TraesCS5B02G083300.1;TraesCS5D02G090700.1;TraesCS5B02G084500.1;TraesCS5A02G081900.1	2.23009	1.1571	7.0435e-07	up	8.34728	7.19018	8.3597	8.32244	8.3597	7.2221	7.16194	7.18648	265840000	301390000	265750000	12894000	11317000	12781000
TraesCS5B02G170400.2;TraesCS5B02G170400.3;TraesCS5B02G170400.4;TraesCS5B02G170400.5;TraesCS5B02G170400.6;TraesCS5B02G170400.1	TraesCS5B02G170400.2;TraesCS5B02G170400.3;TraesCS5B02G170400.4;TraesCS5B02G170400.5;TraesCS5B02G170400.6;TraesCS5B02G170400.1	TraesCS5B02G170400.2;TraesCS5B02G170400.3;TraesCS5B02G170400.4;TraesCS5B02G170400.5;TraesCS5B02G170400.6;TraesCS5B02G170400.1	7.78792	2.96124	2.21449e-08	up	3.96124	1	3.93816	4.00741	3.93816	1	1	1	9019600	8525800	9016600	0	0	0
TraesCS5B02G448200.1;TraesCS5B02G448200.2	TraesCS5B02G448200.1;TraesCS5B02G448200.2	TraesCS5B02G448200.1;TraesCS5B02G448200.2	16.0062	4.00056	0.0152907	up	5.00056	1	4.01632	6.96905	4.01632	1	1	1	11762000	13894000	11758000	0	0	0
TraesCS5B02G496000.1	TraesCS5B02G496000.1	TraesCS5B02G496000.1	123.278	6.94577	6.02856e-09	up	7.94577	1	7.90666	8.02399	7.90666	1	1	1	105740000	128060000	105700000	0	0	0
TraesCS5D02G502900.1.cds1;TraesCS5B02G501800.1.cds1	TraesCS5D02G502900.1.cds1;TraesCS5B02G501800.1.cds1	TraesCS5D02G502900.1.cds1;TraesCS5B02G501800.1.cds1	80.0699	6.32319	3.1412e-10	up	7.32319	1	7.34391	7.28946	7.33619	1	1	1	26821000	22559000	26812000	0	0	0
TraesCS5D02G177500.1;TraesCS5D02G177500.3;TraesCS5D02G177500.2	TraesCS5D02G177500.1;TraesCS5D02G177500.3;TraesCS5D02G177500.2	TraesCS5D02G177500.1;TraesCS5D02G177500.3;TraesCS5D02G177500.2	4.88945	2.28967	0.00281656	up	3.28967	1	2.93985	3.98932	2.93985	1	1	1	6601100	7631900	6598900	0	0	0
TraesCS5D02G496400.1;TraesCS5D02G496400.2	TraesCS5D02G496400.1;TraesCS5D02G496400.2	TraesCS5D02G496400.1;TraesCS5D02G496400.2	128.789	7.00886	0	up	8.00886	1	8.00886	8.00886	8.00886	1	1	1	112200000	114780000	112160000	0	0	0
TraesCS6D02G152700.1;TraesCS6B02G191500.1;TraesCS6A02G159800.1	TraesCS6D02G152700.1;TraesCS6B02G191500.1;TraesCS6A02G159800.1	TraesCS6D02G152700.1;TraesCS6B02G191500.1;TraesCS6A02G159800.1	4.94512	2.30601	0.00265689	up	3.30601	1	2.95917	3.99967	2.95917	1	1	1	7543900	8122600	7541400	0	0	0
TraesCS6B02G257900.1;TraesCS6D02G212000.1;TraesCS6A02G223400.1;TraesCS6B02G257900.3;TraesCS6B02G257900.2	TraesCS6B02G257900.1;TraesCS6D02G212000.1;TraesCS6A02G223400.1;TraesCS6B02G257900.3;TraesCS6B02G257900.2	TraesCS6B02G257900.1;TraesCS6D02G212000.1;TraesCS6A02G223400.1;TraesCS6B02G257900.3;TraesCS6B02G257900.2	69.917	6.12757	2.75082e-11	up	7.12757	1	7.13948	7.11001	7.13322	1	1	1	19015000	16517000	19009000	0	0	0
TraesCS6A02G253300.1	TraesCS6A02G253300.1	TraesCS6A02G253300.1	17.3829	4.1196	0.0221219	up	5.1196	1	3.98533	7.38814	3.98533	1	1	1	10444000	28585000	10441000	0	0	0
TraesCS6A02G333900.1;TraesCS6D02G313100.1	TraesCS6A02G333900.1;TraesCS6D02G313100.1	TraesCS6A02G333900.1;TraesCS6D02G313100.1	87.5481	6.452	3.9817e-09	up	7.452	1	7.42468	7.51722	7.41412	1	1	1	32254000	35915000	32244000	0	0	0
TraesCS6D02G012200.1;TraesCS6B02G015000.1;TraesCS6A02G009200.1	TraesCS6D02G012200.1;TraesCS6B02G015000.1;TraesCS6A02G009200.1	TraesCS6D02G012200.1;TraesCS6B02G015000.1;TraesCS6A02G009200.1	7.84486	2.97175	4.24071e-08	up	3.97175	1	3.9445	4.02625	3.9445	1	1	1	9085700	9531900	9082700	0	0	0
TraesCS6B02G273400.1	TraesCS6B02G273400.1	TraesCS6B02G273400.1	133.61	7.06188	4.38999e-07	up	8.06188	1	7.94568	8.29428	7.94568	1	1	1	108510000	260640000	108480000	0	0	0
TraesCS6B02G315700.1	TraesCS6B02G315700.1	TraesCS6B02G315700.1	99.4851	6.63641	1.88775e-07	up	7.63641	1	7.72482	7.45959	7.72482	1	1	1	60928000	32015000	60908000	0	0	0
TraesCS6B02G387400.1;TraesCS3D02G297900.1;TraesCS3B02G332400.1;TraesCS3A02G303900.1	TraesCS6B02G387400.1	TraesCS6B02G387400.1	85.5994	6.41953	3.87849e-11	up	7.41953	1	7.41412	7.43933	7.40513	1	1	1	31495000	30926000	31484000	0	0	0
TraesCS7A02G014600.2;TraesCS7D02G011600.2;TraesCS7A02G014600.1;TraesCS7D02G011600.3;TraesCS7A02G014600.3;TraesCS7D02G011600.1;TraesCS7A02G014600.4;TraesCS4A02G481800.1;TraesCS6B02G028600.1;TraesCS6A02G022600.1;TraesCS4A02G481800.2;TraesCS6A02G022600.2;TraesCS4A02G481800.3;TraesCS6D02G024400.1	TraesCS7A02G014600.2;TraesCS7D02G011600.2;TraesCS7A02G014600.1;TraesCS7D02G011600.3;TraesCS7A02G014600.3;TraesCS7D02G011600.1;TraesCS7A02G014600.4;TraesCS4A02G481800.1;TraesCS6B02G028600.1;TraesCS6A02G022600.1;TraesCS4A02G481800.2;TraesCS6A02G022600.2;TraesCS4A02G481800.3;TraesCS6D02G024400.1	TraesCS7A02G014600.2;TraesCS7D02G011600.2;TraesCS7A02G014600.1;TraesCS7D02G011600.3;TraesCS7A02G014600.3;TraesCS7D02G011600.1;TraesCS7A02G014600.4;TraesCS4A02G481800.1;TraesCS6B02G028600.1;TraesCS6A02G022600.1;TraesCS4A02G481800.2;TraesCS6A02G022600.2;TraesCS4A02G481800.3;TraesCS6D02G024400.1	4.96695	2.31236	0.00249137	up	3.31236	1	2.97052	3.99603	2.97052	1	1	1	8159100	7886700	8156400	0	0	0
TraesCS7D02G162300.2;TraesCS7B02G066000.2;TraesCS7A02G161000.1;TraesCS7D02G162300.1;TraesCS7B02G066000.1;TraesCS7A02G161000.2	TraesCS7D02G162300.2;TraesCS7B02G066000.2;TraesCS7A02G161000.1;TraesCS7D02G162300.1;TraesCS7B02G066000.1;TraesCS7A02G161000.2	TraesCS7D02G162300.2;TraesCS7B02G066000.2;TraesCS7A02G161000.1;TraesCS7D02G162300.1;TraesCS7B02G066000.1;TraesCS7A02G161000.2	83.6236	6.38584	2.96125e-10	up	7.38584	1	7.40513	7.3521	7.40028	1	1	1	31363000	27034000	31353000	0	0	0
TraesCS7D02G180200.1.cds1;TraesCS7B02G084000.1.cds1;TraesCS7A02G178300.1.cds1;TraesCS2D02G073700.1.cds1;TraesCS2B02G090300.1.cds1;TraesCS2A02G075000.1.cds1	TraesCS7D02G180200.1.cds1;TraesCS7B02G084000.1.cds1;TraesCS7A02G178300.1.cds1;TraesCS2D02G073700.1.cds1;TraesCS2B02G090300.1.cds1;TraesCS2A02G075000.1.cds1	TraesCS7D02G180200.1.cds1;TraesCS7B02G084000.1.cds1;TraesCS7A02G178300.1.cds1;TraesCS2D02G073700.1.cds1;TraesCS2B02G090300.1.cds1;TraesCS2A02G075000.1.cds1	9.98412	3.31964	0.000338251	up	4.31964	1	4.02832	4.90226	4.02832	1	1	1	12327000	11513000	12323000	0	0	0
TraesCS7D02G227300.1;TraesCS7B02G192500.1;TraesCS7A02G227100.1	TraesCS7D02G227300.1;TraesCS7B02G192500.1;TraesCS7A02G227100.1	TraesCS7D02G227300.1;TraesCS7B02G192500.1;TraesCS7A02G227100.1	79.1126	6.30584	2.71162e-12	up	7.30584	1	7.31346	7.29598	7.30807	1	1	1	25699000	22972000	25695000	0	0	0
TraesCS7D02G252800.1;TraesCS7B02G150500.1;TraesCS7A02G254300.1	TraesCS7D02G252800.1;TraesCS7B02G150500.1;TraesCS7A02G254300.1	TraesCS7D02G252800.1;TraesCS7B02G150500.1;TraesCS7A02G254300.1	77.7818	6.28136	2.72892e-10	up	7.28136	1	7.27035	7.31346	7.26027	1	1	1	22471000	24225000	22464000	0	0	0
TraesCS7D02G360200.1;TraesCS7D02G360200.2;TraesCS7A02G362900.1;TraesCS7B02G266300.2;TraesCS7B02G266300.1	TraesCS7D02G360200.1;TraesCS7D02G360200.2;TraesCS7A02G362900.1;TraesCS7B02G266300.2;TraesCS7B02G266300.1	TraesCS7D02G360200.1;TraesCS7D02G360200.2;TraesCS7A02G362900.1;TraesCS7B02G266300.2;TraesCS7B02G266300.1	4.92947	2.30143	0.00270544	up	3.30143	1	2.9536	3.9971	2.9536	1	1	1	7258300	7969400	7257100	0	0	0
TraesCS7D02G458400.1;TraesCS7B02G373000.1;TraesCS7A02G471000.2;TraesCS7A02G471000.1	TraesCS7D02G458400.1;TraesCS7B02G373000.1;TraesCS7A02G471000.2;TraesCS7A02G471000.1	TraesCS7D02G458400.1;TraesCS7B02G373000.1;TraesCS7A02G471000.2;TraesCS7A02G471000.1	76.3827	6.25517	7.79006e-10	up	7.25517	1	7.28172	7.21346	7.27035	1	1	1	23444000	20303000	23437000	0	0	0
TraesCS7B02G079700.1;TraesCS7D02G176200.1;TraesCS7B02G079700.2	TraesCS7B02G079700.1;TraesCS7D02G176200.1;TraesCS7B02G079700.2	TraesCS7B02G079700.1;TraesCS7D02G176200.1;TraesCS7B02G079700.2	98.5001	6.62205	2.77947e-10	up	7.62205	1	7.60478	7.65661	7.60478	1	1	1	47834000	51365000	47818000	0	0	0
TraesCS7B02G199200.3;TraesCS7B02G199200.2;TraesCS7D02G283600.1;TraesCS7B02G199200.1;TraesCS7D02G283600.2	TraesCS7B02G199200.3;TraesCS7B02G199200.2;TraesCS7D02G283600.1;TraesCS7B02G199200.1;TraesCS7D02G283600.2	TraesCS7B02G199200.3;TraesCS7B02G199200.2;TraesCS7D02G283600.1;TraesCS7B02G199200.1;TraesCS7D02G283600.2	78.6075	6.2966	7.36305e-09	up	7.2966	1	7.33619	7.2221	7.33149	1	1	1	26203000	20561000	26194000	0	0	0

## Sheet: CYR23 24 hpi down-regulation
down unpaired 23_24h vs M_24H Fold change cutoff: 2.0 Pvalue cutoff: 0.05 Column A: protein_id, the UniProt protein identifier. Column B-C: annotation informations of protein. Column D-I: statistical results, including fold change, log2 fold change, Pvalue, regulation and averaged intensities of each group. Column J-O: quantile normalized intensities of each sample by limma package. Column P-U: r…
Annotations			Statistical results						Normalized intensities						Raw intensities
protein_id	genename	Majority protein IDs	Fold change	Log2 Fold change	Pvalue	Regulation	23_24h	M_24H	23_24h_1	23_24h_2	23_24h_3	M_24H-1	M_24H-2	M_24H-3	23_24h_1	23_24h_2	23_24h_3	M_24H-1	M_24H-2	M_24H-3
REV__TraesCS2A02G137900.1	REV__TraesCS2A02G137900.1	REV__TraesCS2A02G137900.1	-19.3894	-4.27719	0.0336338	down	3.66748	7.94467	5.00122	1	5.00122	7.77152	8.31185	7.75065	14568000	0	14566000	48395000	165220000	48183000
TraesCS1D02G046000.1;TraesCS1B02G058600.1;TraesCS1A02G045300.1;TraesCS1D02G046000.2;TraesCS1B02G058600.2;TraesCS1A02G045300.2	TraesCS1D02G046000.1;TraesCS1B02G058600.1;TraesCS1A02G045300.1;TraesCS1D02G046000.2;TraesCS1B02G058600.2;TraesCS1A02G045300.2	TraesCS1D02G046000.1;TraesCS1B02G058600.1;TraesCS1A02G045300.1;TraesCS1D02G046000.2;TraesCS1B02G058600.2;TraesCS1A02G045300.2	-78.3128	-6.29118	9.05961e-09	down	1	7.29118	1	1	1	7.25022	7.36959	7.25372	0	0	0	13958000	19507000	14744000
TraesCS1D02G175000.1;TraesCS1A02G165700.1;TraesCS1D02G175000.2;TraesCS1A02G165700.2;TraesCS1B02G182400.1	TraesCS1D02G175000.1;TraesCS1A02G165700.1;TraesCS1D02G175000.2;TraesCS1A02G165700.2;TraesCS1B02G182400.1	TraesCS1D02G175000.1;TraesCS1A02G165700.1;TraesCS1D02G175000.2;TraesCS1A02G165700.2;TraesCS1B02G182400.1	-81.5145	-6.34898	4.53266e-10	down	1	7.34898	1	1	1	7.3194	7.34391	7.38364	0	0	0	17498000	18254000	20202000
TraesCS1A02G165800.1;TraesCS1D02G174900.1;TraesCS1B02G182500.1	TraesCS1A02G165800.1;TraesCS1D02G174900.1;TraesCS1B02G182500.1	TraesCS1A02G165800.1;TraesCS1D02G174900.1;TraesCS1B02G182500.1	-99.7141	-6.63973	3.08514e-09	down	1	7.63973	1	1	1	7.57851	7.65661	7.68407	0	0	0	31143000	43530000	44088000
TraesCS1B02G184700.1;TraesCS1D02G172600.1;TraesCS1A02G172100.1	TraesCS1B02G184700.1;TraesCS1D02G172600.1;TraesCS1A02G172100.1	TraesCS1B02G184700.1;TraesCS1D02G172600.1;TraesCS1A02G172100.1	-60.0985	-5.90926	7.59275e-08	down	1	6.90926	1	1	1	6.95981	6.78462	6.98334	0	0	0	4963600	5882200	5873200
TraesCS1B02G270600.2;TraesCS1D02G260000.1;TraesCS1B02G270600.1	TraesCS1B02G270600.2;TraesCS1D02G260000.1;TraesCS1B02G270600.1	TraesCS1B02G270600.2;TraesCS1D02G260000.1;TraesCS1B02G270600.1	-12.0826	-3.59486	0.000493942	down	4.36268	7.95755	4.05268	4.9827	4.05268	7.6426	8.11502	8.11502	13498000	11588000	13493000	36286000	115960000	118130000
TraesCS1B02G404900.1.cds1	TraesCS1B02G404900.1.cds1	TraesCS1B02G404900.1.cds1	-143.844	-7.16837	1.36362e-06	down	1	8.16837	1	1	1	7.97605	8.47869	8.05035	0	0	0	76483000	222990000	104610000
TraesCS3B02G214400.1;TraesCS4D02G179800.1;TraesCS4B02G178200.1;TraesCS4A02G126700.1;TraesCS2D02G097500.1;TraesCS2B02G113800.1;TraesCS2A02G098100.1;TraesCS3A02G184500.1;TraesCS3D02G188600.1;TraesCS2B02G113800.2;TraesCS1B02G319400.2;TraesCS1A02G308800.1.cds1	TraesCS3B02G214400.1;TraesCS4D02G179800.1;TraesCS4B02G178200.1;TraesCS4A02G126700.1;TraesCS2D02G097500.1;TraesCS2B02G113800.1;TraesCS2A02G098100.1;TraesCS3A02G184500.1;TraesCS3D02G188600.1;TraesCS2B02G113800.2;TraesCS1B02G319400.2;TraesCS1A02G308800.1.cds1	TraesCS3B02G214400.1;TraesCS4D02G179800.1;TraesCS4B02G178200.1;TraesCS4A02G126700.1;TraesCS2D02G097500.1;TraesCS2B02G113800.1;TraesCS2A02G098100.1;TraesCS3A02G184500.1;TraesCS3D02G188600.1;TraesCS2B02G113800.2;TraesCS1B02G319400.2;TraesCS1A02G308800.1.cds1	-160.393	-7.32547	2.68427e-10	down	1	8.32547	1	1	1	8.3597	8.29428	8.32244	0	0	0	148910000	159220000	181010000
TraesCS2A02G142900.1;TraesCS2D02G146200.1	TraesCS2A02G142900.1;TraesCS2D02G146200.1	TraesCS2A02G142900.1;TraesCS2D02G146200.1	-82.0702	-6.35879	1.02487e-09	down	1	7.35879	1	1	1	7.31346	7.37476	7.38814	0	0	0	17049000	19666000	20688000
TraesCS2D02G280600.1;TraesCS2B02G299000.1;TraesCS2A02G281700.1	TraesCS2D02G280600.1;TraesCS2B02G299000.1;TraesCS2A02G281700.1	TraesCS2D02G280600.1;TraesCS2B02G299000.1;TraesCS2A02G281700.1	-31.4172	-4.97348	0.000167895	down	3.21531	8.1888	2.85559	3.93475	2.85559	8.27015	8.22826	8.06798	3868300	5164900	3516000	132410000	139900000	106250000
TraesCS2D02G383800.1;TraesCS2B02G404600.1;TraesCS2A02G387000.1	TraesCS2D02G383800.1;TraesCS2B02G404600.1;TraesCS2A02G387000.1	TraesCS2D02G383800.1;TraesCS2B02G404600.1;TraesCS2A02G387000.1	-17.4439	-4.12465	0.000354255	down	3.32126	7.44591	2.95527	4.05322	2.95527	7.42468	7.43933	7.47372	7343300	11423000	7340900	21971000	22921000	24564000
TraesCS2A02G489600.1;TraesCS2D02G489900.1;TraesCS2B02G517500.1;TraesCS2A02G489600.2;TraesCS2B02G521600.3;TraesCS2B02G521600.1;TraesCS2A02G493600.1;TraesCS2D02G493500.1;TraesCS2B02G521600.2;TraesCS2A02G493600.2	TraesCS2A02G489600.1;TraesCS2D02G489900.1;TraesCS2B02G517500.1;TraesCS2A02G489600.2;TraesCS2B02G521600.3;TraesCS2B02G521600.1;TraesCS2A02G493600.1;TraesCS2D02G493500.1;TraesCS2B02G521600.2;TraesCS2A02G493600.2	TraesCS2A02G489600.1;TraesCS2D02G489900.1;TraesCS2B02G517500.1;TraesCS2A02G489600.2;TraesCS2B02G521600.3;TraesCS2B02G521600.1;TraesCS2A02G493600.1;TraesCS2D02G493500.1;TraesCS2B02G521600.2;TraesCS2A02G493600.2	-12.4193	-3.63451	0.000537358	down	3.26938	6.90388	2.91067	3.98678	2.91067	6.93476	6.86604	6.91086	5395800	7518900	5395000	4075300	5958800	4181800
TraesCS2B02G320000.1	TraesCS2B02G320000.1	TraesCS2B02G320000.1	-95.9095	-6.5836	7.56366e-09	down	1	7.5836	1	1	1	7.66197	7.54779	7.54105	0	0	0	36718000	31138000	29687000
TraesCS2B02G600200.3;TraesCS2B02G600200.2;TraesCS2B02G600200.1;TraesCS2B02G600100.1;TraesCS2B02G600000.1;TraesCS2D02G594400.1	TraesCS2B02G600200.3;TraesCS2B02G600200.2;TraesCS2B02G600200.1;TraesCS2B02G600100.1;TraesCS2B02G600000.1;TraesCS2D02G594400.1	TraesCS2B02G600200.3;TraesCS2B02G600200.2;TraesCS2B02G600200.1;TraesCS2B02G600100.1;TraesCS2B02G600000.1;TraesCS2D02G594400.1	-30.4413	-4.92796	0.000821164	down	1	5.92796	1	1	1	6.86604	4.9827	5.93514	0	0	0	2344200	3326300	2396900
TraesCS3D02G041500.1.cds1;TraesCS3A02G038300.1.cds1;TraesCS3B02G045500.1.cds1;TraesCS3D02G041400.1.cds1	TraesCS3D02G041500.1.cds1;TraesCS3A02G038300.1.cds1;TraesCS3B02G045500.1.cds1;TraesCS3D02G041400.1.cds1	TraesCS3D02G041500.1.cds1;TraesCS3A02G038300.1.cds1;TraesCS3B02G045500.1.cds1;TraesCS3D02G041400.1.cds1	-80.1399	-6.32445	5.42892e-10	down	1	7.32445	1	1	1	7.30197	7.3633	7.30807	0	0	0	16061000	19403000	16201000
TraesCS3B02G365900.2;TraesCS3D02G328300.1;TraesCS3A02G335000.1;TraesCS3B02G365900.1	TraesCS3B02G365900.2;TraesCS3D02G328300.1;TraesCS3A02G335000.1;TraesCS3B02G365900.1	TraesCS3B02G365900.2;TraesCS3D02G328300.1;TraesCS3A02G335000.1;TraesCS3B02G365900.1	-103.008	-6.68661	6.95248e-10	down	1	7.68661	1	1	1	7.73037	7.66197	7.66749	0	0	0	43457000	44170000	41410000
TraesCS3D02G462100.2;TraesCS3D02G462100.1;TraesCS3B02G511900.1;TraesCS3A02G467600.1;TraesCS3D02G462100.3;TraesCS3B02G511900.2;TraesCS3A02G467600.2	TraesCS3D02G462100.2;TraesCS3D02G462100.1;TraesCS3B02G511900.1;TraesCS3A02G467600.1;TraesCS3D02G462100.3;TraesCS3B02G511900.2;TraesCS3A02G467600.2	TraesCS3D02G462100.2;TraesCS3D02G462100.1;TraesCS3B02G511900.1;TraesCS3A02G467600.1;TraesCS3D02G462100.3;TraesCS3B02G511900.2;TraesCS3A02G467600.2	-200.921	-7.65048	1.82065e-09	down	1	8.65048	1	1	1	8.63331	8.71234	8.6058	0	0	0	328340000	338410000	325230000
TraesCS3B02G173800.1.cds1;TraesCS3D02G155300.1.cds1	TraesCS3B02G173800.1.cds1;TraesCS3D02G155300.1.cds1	TraesCS3B02G173800.1.cds1;TraesCS3D02G155300.1.cds1	-4.64423	-2.21544	0.0250045	down	4.03937	6.25481	4.04938	4.01935	4.04938	6.91086	4.98753	6.86604	13470000	9224600	13466000	3364300	3456200	3603000
TraesCS3B02G183300.2	TraesCS3B02G183300.2	TraesCS3B02G183300.2	-141.903	-7.14876	1.04389e-07	down	1	8.14876	1	1	1	8.31185	8.05035	8.08409	0	0	0	142840000	101490000	109010000
TraesCS3B02G332300.1;TraesCS3A02G304100.1;TraesCS3D02G297800.1	TraesCS3B02G332300.1;TraesCS3A02G304100.1;TraesCS3D02G297800.1	TraesCS3B02G332300.1;TraesCS3A02G304100.1;TraesCS3D02G297800.1	-70.2821	-6.13509	1.04712e-10	down	1	7.13509	1	1	1	7.14763	7.14763	7.11001	0	0	0	9919500	10332000	9777000
TraesCS3B02G603600.1	TraesCS3B02G603600.1	TraesCS3B02G603600.1	-77.4079	-6.27441	1.98783e-10	down	1	7.27441	1	1	1	7.2443	7.28946	7.28946	0	0	0	13897000	15732000	16005000
TraesCS4D02G268800.3;TraesCS4A02G036600.2;TraesCS4D02G268800.1;TraesCS4A02G036600.1;TraesCS4D02G268800.2;TraesCS4D02G268800.4;TraesCS4A02G036600.3	TraesCS4D02G268800.3;TraesCS4A02G036600.2;TraesCS4D02G268800.1;TraesCS4A02G036600.1;TraesCS4D02G268800.2;TraesCS4D02G268800.4;TraesCS4A02G036600.3	TraesCS4D02G268800.3;TraesCS4A02G036600.2;TraesCS4D02G268800.1;TraesCS4A02G036600.1;TraesCS4D02G268800.2;TraesCS4D02G268800.4;TraesCS4A02G036600.3	-88.2913	-6.4642	4.48568e-08	down	1	7.4642	1	1	1	7.43933	7.57851	7.37476	0	0	0	24074000	33938000	20164000
TraesCS4D02G260400.1;TraesCS4B02G260600.1;TraesCS4A02G044700.1	TraesCS4D02G260400.1;TraesCS4B02G260600.1;TraesCS4A02G044700.1	TraesCS4D02G260400.1;TraesCS4B02G260600.1;TraesCS4A02G044700.1	-156.941	-7.29408	4.39273e-09	down	1	8.29408	1	1	1	8.29428	8.3597	8.22826	0	0	0	138900000	171610000	152320000
TraesCS4A02G088300.2;TraesCS4A02G088300.1;TraesCS4D02G216400.1	TraesCS4A02G088300.2;TraesCS4A02G088300.1;TraesCS4D02G216400.1	TraesCS4A02G088300.2;TraesCS4A02G088300.1;TraesCS4D02G216400.1	-52.7952	-5.72234	3.87227e-05	down	1.28874	7.01108	1.86623	1	1	7.04778	6.96905	7.01641	1575400	0	0	6489100	6644700	6605000
TraesCS4B02G181000.1;TraesCS4A02G123300.3;TraesCS4B02G181000.2;TraesCS4A02G123300.2;TraesCS4B02G181000.3;TraesCS4A02G123300.1	TraesCS4B02G181000.1;TraesCS4A02G123300.3;TraesCS4B02G181000.2;TraesCS4A02G123300.2;TraesCS4B02G181000.3;TraesCS4A02G123300.1	TraesCS4B02G181000.1;TraesCS4A02G123300.3;TraesCS4B02G181000.2;TraesCS4A02G123300.2;TraesCS4B02G181000.3;TraesCS4A02G123300.1	-40.0532	-5.32385	0.00612963	down	2.00544	7.32928	1	4.01632	1	7.41412	7.26027	7.31346	0	9059100	0	21684000	14882000	16407000
TraesCS4A02G192900.1;TraesCS4D02G120400.1;TraesCS4B02G122300.1	TraesCS4A02G192900.1;TraesCS4D02G120400.1;TraesCS4B02G122300.1	TraesCS4A02G192900.1;TraesCS4D02G120400.1;TraesCS4B02G122300.1	-73.4838	-6.19935	4.41134e-09	down	1	7.19935	1	1	1	7.20835	7.13948	7.25022	0	0	0	12702000	10038000	14529000
TraesCS4D02G068100.1;TraesCS4B02G069300.1;TraesCS4A02G246100.1	TraesCS4D02G068100.1;TraesCS4B02G069300.1;TraesCS4A02G246100.1	TraesCS4D02G068100.1;TraesCS4B02G069300.1;TraesCS4A02G246100.1	-156.316	-7.28832	7.81456e-09	down	1	8.28832	1	1	1	8.32244	8.34111	8.20142	0	0	0	143120000	168700000	151700000
TraesCS4B02G030400.2;TraesCS4D02G027800.2;TraesCS4B02G030400.1;TraesCS4D02G027800.1;TraesCS4A02G283200.1	TraesCS4B02G030400.2;TraesCS4D02G027800.2;TraesCS4B02G030400.1;TraesCS4D02G027800.1;TraesCS4A02G283200.1	TraesCS4B02G030400.2;TraesCS4D02G027800.2;TraesCS4B02G030400.1;TraesCS4D02G027800.1;TraesCS4A02G283200.1	-107.206	-6.74424	6.37696e-09	down	1	7.74424	1	1	1	7.777	7.66749	7.78822	0	0	0	49245000	44283000	51386000
TraesCS5B02G549800.2;TraesCS5D02G536800.2;TraesCS5B02G549800.3;TraesCS5D02G536800.1;TraesCS5B02G549800.1;TraesCS4A02G335300.1;TraesCS4A02G335300.2;TraesCS5B02G549800.5;TraesCS5B02G549800.4	TraesCS5B02G549800.2;TraesCS5D02G536800.2;TraesCS5B02G549800.3;TraesCS5D02G536800.1;TraesCS5B02G549800.1;TraesCS4A02G335300.1;TraesCS4A02G335300.2;TraesCS5B02G549800.5;TraesCS5B02G549800.4	TraesCS5B02G549800.2;TraesCS5D02G536800.2;TraesCS5B02G549800.3;TraesCS5D02G536800.1;TraesCS5B02G549800.1;TraesCS4A02G335300.1;TraesCS4A02G335300.2;TraesCS5B02G549800.5;TraesCS5B02G549800.4	-77.584	-6.27769	1.47617e-10	down	1	7.27769	1	1	1	7.29598	7.25022	7.28686	0	0	0	15845000	14825000	15886000
TraesCS4D02G129300.2;TraesCS4D02G129300.1;TraesCS4B02G134600.1	TraesCS4D02G129300.2;TraesCS4D02G129300.1;TraesCS4B02G134600.1	TraesCS4D02G129300.2;TraesCS4D02G129300.1;TraesCS4B02G134600.1	-40.5728	-5.34244	0.00583017	down	1.99511	7.33755	1	3.98533	1	7.26027	7.40028	7.3521	0	7487900	0	14498000	21000000	18065000
TraesCS4D02G165300.1;TraesCS4A02G146400.1;TraesCS4A02G146400.2	TraesCS4D02G165300.1;TraesCS4A02G146400.1;TraesCS4A02G146400.2	TraesCS4D02G165300.1;TraesCS4A02G146400.1;TraesCS4A02G146400.2	-93.4978	-6.54686	7.7192e-09	down	1	7.54686	1	1	1	7.61431	7.47848	7.54779	0	0	0	34432000	27844000	30202000
TraesCS5A02G007900.1	TraesCS5A02G007900.1	TraesCS5A02G007900.1	-88.2535	-6.46358	2.80701e-09	down	1	7.46358	1	1	1	7.50501	7.4806	7.40513	0	0	0	27646000	27975000	21684000
TraesCS5D02G181600.3;TraesCS5D02G181600.2;TraesCS5A02G177400.2;TraesCS5D02G181600.1;TraesCS5A02G177400.3;TraesCS5D02G181600.4;TraesCS5B02G174600.1;TraesCS5A02G177400.1	TraesCS5D02G181600.3;TraesCS5D02G181600.2;TraesCS5A02G177400.2;TraesCS5D02G181600.1;TraesCS5A02G177400.3;TraesCS5D02G181600.4;TraesCS5B02G174600.1;TraesCS5A02G177400.1	TraesCS5D02G181600.3;TraesCS5D02G181600.2;TraesCS5A02G177400.2;TraesCS5D02G181600.1;TraesCS5A02G177400.3;TraesCS5D02G181600.4;TraesCS5B02G174600.1;TraesCS5A02G177400.1	-89.1669	-6.47844	4.8543e-09	down	1	7.47844	1	1	1	7.48871	7.41412	7.53248	0	0	0	26298000	21605000	28551000
TraesCS5A02G198100.1;TraesCS5A02G198100.3;TraesCS5A02G198100.2;TraesCS5B02G185500.2;TraesCS5B02G185500.3;TraesCS5B02G185500.1;TraesCS5B02G185500.4	TraesCS5A02G198100.1;TraesCS5A02G198100.3;TraesCS5A02G198100.2;TraesCS5B02G185500.2;TraesCS5B02G185500.3;TraesCS5B02G185500.1;TraesCS5B02G185500.4	TraesCS5A02G198100.1;TraesCS5A02G198100.3;TraesCS5A02G198100.2;TraesCS5B02G185500.2;TraesCS5B02G185500.3;TraesCS5B02G185500.1;TraesCS5B02G185500.4	-93.4447	-6.54604	4.23053e-09	down	1	7.54604	1	1	1	7.4806	7.59296	7.56456	0	0	0	26060000	35399000	30473000
TraesCS5D02G210000.1;TraesCS5A02G203500.1;TraesCS5B02G202200.1	TraesCS5D02G210000.1;TraesCS5A02G203500.1	TraesCS5D02G210000.1;TraesCS5A02G203500.1	-48.2064	-5.59115	0.00483872	down	1.98889	7.58004	1	3.96667	1	7.65661	7.50501	7.57851	0	7017500	0	36516000	29887000	32392000
TraesCS5B02G374800.1;TraesCS5A02G372700.2;TraesCS5B02G374800.2;TraesCS5A02G372700.1	TraesCS5B02G374800.1;TraesCS5A02G372700.2;TraesCS5B02G374800.2;TraesCS5A02G372700.1	TraesCS5B02G374800.1;TraesCS5A02G372700.2;TraesCS5B02G374800.2;TraesCS5A02G372700.1	-112.425	-6.81282	1.19941e-08	down	1	7.81282	1	1	1	7.88763	7.82047	7.73037	0	0	0	57819000	58238000	47608000
TraesCS5D02G013400.1	TraesCS5D02G013400.1	TraesCS5D02G013400.1	-62.6955	-5.97029	6.82859e-09	down	1	6.97029	1	1	1	7.03097	6.91086	6.96905	0	0	0	6259500	6412700	5205300
TraesCS5D02G545200.1	TraesCS5D02G545200.1	TraesCS5D02G545200.1	-28.97	-4.85649	0.000867744	down	1	5.85649	1	1	1	6.78462	4.90226	5.88258	0	0	0	1095200	1198100	1247800
TraesCS6B02G037200.1;TraesCS6A02G026600.2;TraesCS6A02G026600.1;TraesCS6D02G030400.1	TraesCS6B02G037200.1;TraesCS6A02G026600.2;TraesCS6A02G026600.1	TraesCS6B02G037200.1;TraesCS6A02G026600.2;TraesCS6A02G026600.1	-49.1562	-5.6193	8.04303e-05	down	1	6.6193	1	1	1	6.96905	5.93514	6.95371	0	0	0	5193400	5796500	4918500
TraesCS6B02G143700.1.cds1;TraesCS6A02G115900.1.cds1;TraesCS6D02G104700.1.cds1;TraesCS5D02G025300.1.cds1;TraesCS5B02G017300.1.cds1	TraesCS6B02G143700.1.cds1;TraesCS6A02G115900.1.cds1;TraesCS6D02G104700.1.cds1	TraesCS6B02G143700.1.cds1;TraesCS6A02G115900.1.cds1;TraesCS6D02G104700.1.cds1	-103.285	-6.69049	1.32833e-09	down	1	7.69049	1	1	1	7.66749	7.74201	7.66197	0	0	0	37247000	50431000	41268000
TraesCS6A02G173100.1;TraesCS6D02G162200.1;TraesCS6B02G200800.1	TraesCS6A02G173100.1;TraesCS6D02G162200.1;TraesCS6B02G200800.1	TraesCS6A02G173100.1;TraesCS6D02G162200.1;TraesCS6B02G200800.1	-2.104	-1.07313	0.0112447	down	7.02126	8.0944	7.03097	7.01641	7.01641	7.94568	7.77152	8.56598	16823000	14842000	16820000	73052000	52621000	297500000
TraesCS6B02G238600.1.cds1;TraesCS6D02G193000.1.cds1;TraesCS6A02G209800.1.cds1	TraesCS6B02G238600.1.cds1;TraesCS6D02G193000.1.cds1;TraesCS6A02G209800.1.cds1	TraesCS6B02G238600.1.cds1;TraesCS6D02G193000.1.cds1;TraesCS6A02G209800.1.cds1	-6.04477	-2.59569	0.0161826	down	4.58403	7.17972	3.93475	5.88258	3.93475	7.21346	7.17806	7.14763	8866800	12561000	8864800	12821000	11716000	11456000
TraesCS6B02G270600.1;TraesCS6D02G236200.1;TraesCS6A02G254900.1	TraesCS6B02G270600.1;TraesCS6D02G236200.1;TraesCS6A02G254900.1	TraesCS6B02G270600.1;TraesCS6D02G236200.1;TraesCS6A02G254900.1	-101.004	-6.65827	7.27166e-10	down	1	7.65827	1	1	1	7.68407	7.61431	7.67644	0	0	0	38529000	37211000	42369000
TraesCS6A02G412900.1;TraesCS6B02G462300.1;TraesCS6B02G462300.2;TraesCS6B02G462300.3;TraesCS6A02G225100.2;TraesCS2A02G305700.1;TraesCS2A02G305600.1;TraesCS2A02G305600.2;TraesCS2D02G304100.1;TraesCS2B02G322400.1;TraesCS6D02G397200.2;TraesCS6D02G397200.1	TraesCS6A02G412900.1;TraesCS6B02G462300.1;TraesCS6B02G462300.2;TraesCS6B02G462300.3	TraesCS6A02G412900.1;TraesCS6B02G462300.1;TraesCS6B02G462300.2;TraesCS6B02G462300.3	-25.749	-4.68644	0.0464512	down	2.64505	7.33149	5.93514	1	1	7.33149	7.33149	7.33149	15208000	0	0	18006000	17838000	16794000
TraesCS6B02G425400.1.cds1;TraesCS6D02G371000.1.cds1;TraesCS6A02G386400.1.cds1	TraesCS6B02G425400.1.cds1;TraesCS6D02G371000.1.cds1;TraesCS6A02G386400.1.cds1	TraesCS6B02G425400.1.cds1;TraesCS6D02G371000.1.cds1;TraesCS6A02G386400.1.cds1	-4.69573	-2.23135	0.0271425	down	5.55685	7.7882	4.90226	6.86604	4.90226	7.82317	7.73037	7.81105	13708000	13143000	13705000	52265000	47919000	53712000
TraesCS7A02G031900.1	TraesCS7A02G031900.1	TraesCS7A02G031900.1	-126.496	-6.98295	8.19203e-11	down	1	7.98295	1	1	1	8.00886	7.96393	7.97605	0	0	0	81814000	81689000	89761000
TraesCS7D02G167400.4;TraesCS7D02G167400.1;TraesCS7A02G166800.3;TraesCS7A02G166800.6;TraesCS7A02G166800.5;TraesCS7A02G166800.1;TraesCS7A02G166800.7;TraesCS7B02G071400.2;TraesCS7B02G071400.5;TraesCS7B02G071400.3;TraesCS7D02G167400.5;TraesCS7B02G071400.4;TraesCS7A02G166800.2;TraesCS7B02G071400.1;TraesCS7A02G166800.8;TraesCS7D02G167400.3;TraesCS7D02G167400.2;TraesCS7A02G166800.9;TraesCS7A02G166800.4	TraesCS7D02G167400.4;TraesCS7D02G167400.1;TraesCS7A02G166800.3;TraesCS7A02G166800.6;TraesCS7A02G166800.5;TraesCS7A02G166800.1;TraesCS7A02G166800.7;TraesCS7B02G071400.2;TraesCS7B02G071400.5;TraesCS7B02G071400.3;TraesCS7D02G167400.5;TraesCS7B02G071400.4;TraesCS7A02G166800.2;TraesCS7B02G071400.1;TraesCS7A02G166800.8;TraesCS7D02G167400.3;TraesCS7D02G167400.2;TraesCS7A02G166800.9;TraesCS7A02G166800.4	TraesCS7D02G167400.4;TraesCS7D02G167400.1;TraesCS7A02G166800.3;TraesCS7A02G166800.6;TraesCS7A02G166800.5;TraesCS7A02G166800.1;TraesCS7A02G166800.7;TraesCS7B02G071400.2;TraesCS7B02G071400.5;TraesCS7B02G071400.3;TraesCS7D02G167400.5;TraesCS7B02G071400.4;TraesCS7A02G166800.2;TraesCS7B02G071400.1;TraesCS7A02G166800.8;TraesCS7D02G167400.3;TraesCS7D02G167400.2;TraesCS7A02G166800.9;TraesCS7A02G166800.4	-8.57786	-3.10062	1.26351e-08	down	4.02427	7.12488	4.02224	4.02832	4.02224	7.16194	7.12314	7.08957	12126000	9735900	12124000	9927800	9759000	9287300
TraesCS7A02G268700.1;TraesCS7D02G269300.1	TraesCS7A02G268700.1;TraesCS7D02G269300.1	TraesCS7A02G268700.1;TraesCS7D02G269300.1	-82.7078	-6.36995	1.18125e-08	down	1	7.36995	1	1	1	7.33619	7.3194	7.45427	0	0	0	18118000	17648000	23166000
TraesCS7D02G338800.4.cds1;TraesCS7B02G241900.1;TraesCS7D02G338800.1;TraesCS7A02G340700.1;TraesCS7D02G338800.2;TraesCS7D02G338800.3	TraesCS7D02G338800.4.cds1;TraesCS7B02G241900.1;TraesCS7D02G338800.1;TraesCS7A02G340700.1;TraesCS7D02G338800.2;TraesCS7D02G338800.3	TraesCS7D02G338800.4.cds1;TraesCS7B02G241900.1;TraesCS7D02G338800.1;TraesCS7A02G340700.1;TraesCS7D02G338800.2;TraesCS7D02G338800.3	-134.043	-7.06656	1.17663e-09	down	1	8.06656	1	1	1	8.11502	8.02399	8.06066	0	0	0	108040000	98570000	106180000
TraesCS7B02G241100.2;TraesCS7B02G241100.1;TraesCS7A02G341800.1	TraesCS7B02G241100.2;TraesCS7B02G241100.1;TraesCS7A02G341800.1	TraesCS7B02G241100.2;TraesCS7B02G241100.1;TraesCS7A02G341800.1	-114.172	-6.83506	3.07598e-10	down	1	7.83506	1	1	1	7.81105	7.82317	7.87097	0	0	0	50873000	58253000	59003000
TraesCS7A02G438600.1	TraesCS7A02G438600.1	TraesCS7A02G438600.1	-20.0222	-4.32353	0.0127062	down	3.0129	7.33642	4.01935	1	4.01935	7.38364	7.28172	7.34391	11902000	0	11899000	19917000	15514000	17701000
TraesCS7D02G337800.1	TraesCS7D02G337800.1	TraesCS7D02G337800.1	-100.512	-6.65123	1.22906e-10	down	1	7.65123	1	1	1	7.67644	7.64974	7.62749	0	0	0	38402000	40384000	37167000

## Sheet: CYR31 6 hpi up-regulation
up unpaired 31_6h vs M_6h Fold change cutoff: 2.0 Pvalue cutoff: 0.05 Column A: protein_id, the UniProt protein identifier. Column B-C: annotation informations of protein. Column D-I: statistical results, including fold change, log2 fold change, Pvalue, regulation and averaged intensities of each group. Column J-O: quantile normalized intensities of each sample by limma package. Column P-U: raw i…
Annotations			Statistical results						Normalized intensities						Raw intensities
protein_id	genename	Majority protein IDs	Fold change	Log2 Fold change	Pvalue	Regulation	31_6h	M_6h	31_6h-1	31_6h-2	31_6h-3	M_6h_1	M_6h_2	M_6h_3	31_6h-1	31_6h-2	31_6h-3	M_6h_1	M_6h_2	M_6h_3
TraesCS1D02G041200.1;TraesCS1B02G053600.1;TraesCS1A02G040600.1	TraesCS1D02G041200.1;TraesCS1B02G053600.1;TraesCS1A02G040600.1	TraesCS1D02G041200.1;TraesCS1B02G053600.1;TraesCS1A02G040600.1	50.8596	5.66845	0.000100582	up	6.66845	1	5.93846	7.05498	7.01191	1	1	1	8606800	9845000	8735700	0	0	0
TraesCS1B02G184700.1;TraesCS1D02G172600.1;TraesCS1A02G172100.1	TraesCS1B02G184700.1;TraesCS1D02G172600.1;TraesCS1A02G172100.1	TraesCS1B02G184700.1;TraesCS1D02G172600.1;TraesCS1A02G172100.1	24.7927	4.63185	0.00563817	up	7.23233	2.60049	7.25836	7.36399	7.07464	1	2.89782	3.90364	18743000	21801000	11060000	0	3807600	4562800
TraesCSU02G269500.1.cds1;TraesCS5D02G559800.1.cds1;TraesCS5D02G456300.1.cds1;TraesCS1D02G183100.1;TraesCS1D02G149600.1.cds1	TraesCSU02G269500.1.cds1;TraesCS5D02G559800.1.cds1;TraesCS5D02G456300.1.cds1;TraesCS1D02G183100.1;TraesCS1D02G149600.1.cds1	TraesCSU02G269500.1.cds1;TraesCS5D02G559800.1.cds1;TraesCS5D02G456300.1.cds1;TraesCS1D02G183100.1;TraesCS1D02G149600.1.cds1	66.7888	6.06153	8.19368e-12	up	7.06153	1	7.05498	7.07464	7.05498	1	1	1	11913000	10772000	10652000	0	0	0
TraesCS2D02G123000.1;TraesCS2B02G141900.2;TraesCS2A02G121000.1	TraesCS2D02G123000.1;TraesCS2B02G141900.2;TraesCS2A02G121000.1	TraesCS2D02G123000.1;TraesCS2B02G141900.2;TraesCS2A02G121000.1	83.8125	6.38909	2.6818e-09	up	7.38909	1	7.33932	7.38694	7.44102	1	1	1	21324000	24117000	26875000	0	0	0
TraesCS2A02G223600.1.cds1;TraesCS2B02G273900.1.cds1;TraesCS2D02G229600.1.cds1	TraesCS2A02G223600.1.cds1;TraesCS2B02G273900.1.cds1;TraesCS2D02G229600.1.cds1	TraesCS2A02G223600.1.cds1;TraesCS2B02G273900.1.cds1;TraesCS2D02G229600.1.cds1	85.068	6.41054	3.21849e-10	up	7.41054	1	7.44102	7.40967	7.38094	1	1	1	28274000	25745000	24461000	0	0	0
TraesCS2B02G280600.3;TraesCS2A02G261600.2;TraesCS2B02G280600.2;TraesCS2A02G261600.3;TraesCS2D02G262400.1;TraesCS2B02G280600.1;TraesCS2A02G261600.1;TraesCS2D02G262400.2	TraesCS2B02G280600.3;TraesCS2A02G261600.2;TraesCS2B02G280600.2;TraesCS2A02G261600.3;TraesCS2D02G262400.1;TraesCS2B02G280600.1;TraesCS2A02G261600.1;TraesCS2D02G262400.2	TraesCS2B02G280600.3;TraesCS2A02G261600.2;TraesCS2B02G280600.2;TraesCS2A02G261600.3;TraesCS2D02G262400.1;TraesCS2B02G280600.1;TraesCS2A02G261600.1;TraesCS2D02G262400.2	71.6809	6.16352	1.47051e-08	up	7.16352	1	7.07827	7.19228	7.22	1	1	1	12703000	14341000	16918000	0	0	0
TraesCS2B02G316300.3;TraesCS2B02G316300.4;TraesCS2B02G316300.2;TraesCS2A02G299800.1;TraesCS2D02G297900.4;TraesCS2D02G297900.3;TraesCS2B02G316300.5;TraesCS2B02G316300.1;TraesCS2A02G299800.2;TraesCS2D02G297900.2;TraesCS2D02G297900.1	TraesCS2B02G316300.3;TraesCS2B02G316300.4;TraesCS2B02G316300.2;TraesCS2A02G299800.1;TraesCS2D02G297900.4;TraesCS2D02G297900.3;TraesCS2B02G316300.5;TraesCS2B02G316300.1;TraesCS2A02G299800.2;TraesCS2D02G297900.2;TraesCS2D02G297900.1	TraesCS2B02G316300.3;TraesCS2B02G316300.4;TraesCS2B02G316300.2;TraesCS2A02G299800.1;TraesCS2D02G297900.4;TraesCS2D02G297900.3;TraesCS2B02G316300.5;TraesCS2B02G316300.1;TraesCS2A02G299800.2;TraesCS2D02G297900.2;TraesCS2D02G297900.1	77.0066	6.26691	2.69189e-07	up	7.26691	1	7.08652	7.38094	7.33327	1	1	1	13333000	22866000	21846000	0	0	0
TraesCS2D02G361100.2;TraesCS2B02G381500.2;TraesCS2D02G361100.1;TraesCS2B02G381500.1;TraesCS2A02G363500.1	TraesCS2D02G361100.2;TraesCS2B02G381500.2;TraesCS2D02G361100.1;TraesCS2B02G381500.1;TraesCS2A02G363500.1	TraesCS2D02G361100.2;TraesCS2B02G381500.2;TraesCS2D02G361100.1;TraesCS2B02G381500.1;TraesCS2A02G363500.1	7.98914	2.99804	0.0207766	up	5.89574	2.8977	4.90384	6.89816	5.88522	1.92439	2.87317	3.89554	5293900	4386300	3635100	3518200	3142900	4224700
TraesCS2B02G521600.3;TraesCS2B02G521600.1;TraesCS2A02G493600.1;TraesCS2D02G493500.1;TraesCS2B02G521600.2;TraesCS2A02G493600.2;TraesCS2B02G517500.1;TraesCS2A02G489600.1;TraesCS2D02G489900.1;TraesCS2A02G489600.2	TraesCS2B02G521600.3;TraesCS2B02G521600.1;TraesCS2A02G493600.1;TraesCS2D02G493500.1;TraesCS2B02G521600.2;TraesCS2A02G493600.2;TraesCS2B02G517500.1;TraesCS2A02G489600.1;TraesCS2D02G489900.1;TraesCS2A02G489600.2	TraesCS2B02G521600.3;TraesCS2B02G521600.1;TraesCS2A02G493600.1;TraesCS2D02G493500.1;TraesCS2B02G521600.2;TraesCS2A02G493600.2;TraesCS2B02G517500.1;TraesCS2A02G489600.1;TraesCS2D02G489900.1;TraesCS2A02G489600.2	4.12094	2.04297	0.0380928	up	7.28541	5.24244	7.25432	7.34356	7.25836	3.90364	5.93846	5.88522	18710000	20212000	18320000	8377700	9124000	7592200
TraesCS2D02G573000.1	TraesCS2D02G573000.1	TraesCS2D02G573000.1	73.7565	6.2047	1.59318e-08	up	7.2047	1	7.29104	7.18052	7.14253	1	1	1	19705000	14121000	13395000	0	0	0
TraesCS3D02G107300.1;TraesCS3A02G105100.1;TraesCS3B02G123600.1	TraesCS3D02G107300.1;TraesCS3A02G105100.1;TraesCS3B02G123600.1	TraesCS3D02G107300.1;TraesCS3A02G105100.1;TraesCS3B02G123600.1	110.941	6.79365	8.09701e-10	up	7.79365	1	7.81036	7.74789	7.82269	1	1	1	56564000	49668000	57271000	0	0	0
TraesCS3B02G332300.1;TraesCS3A02G304100.1;TraesCS3D02G297800.1	TraesCS3B02G332300.1;TraesCS3A02G304100.1;TraesCS3D02G297800.1	TraesCS3B02G332300.1;TraesCS3A02G304100.1;TraesCS3D02G297800.1	101.402	6.66394	2.46352e-09	up	7.66394	1	7.60611	7.70669	7.67903	1	1	1	40132000	42947000	44931000	0	0	0
TraesCS4B02G029200.2;TraesCS4B02G029200.1;TraesCS4D02G027100.1;TraesCS4D02G027100.2;TraesCS4A02G283500.2;TraesCS4A02G283500.1;TraesCS4A02G283500.3	TraesCS4B02G029200.2;TraesCS4B02G029200.1;TraesCS4D02G027100.1;TraesCS4D02G027100.2;TraesCS4A02G283500.2;TraesCS4A02G283500.1;TraesCS4A02G283500.3	TraesCS4B02G029200.2;TraesCS4B02G029200.1;TraesCS4D02G027100.1;TraesCS4D02G027100.2;TraesCS4A02G283500.2;TraesCS4A02G283500.1;TraesCS4A02G283500.3	110.437	6.78707	6.20547e-09	up	7.78707	1	7.86132	7.73234	7.76755	1	1	1	62163000	47483000	54842000	0	0	0
TraesCS4B02G126300.12;TraesCS4D02G145100.1;TraesCS4D02G145100.12;TraesCS4B02G126300.4;TraesCS4B02G126300.6;TraesCS4D02G145100.5;TraesCS4B02G126300.8;TraesCS4D02G145100.6;TraesCS4B02G126300.1;TraesCS4D02G145100.11;TraesCS4D02G145100.9;TraesCS4B02G126300.5;TraesCS4D02G145100.10;TraesCS4B02G126300.9;TraesCS4B02G126300.10;TraesCS4D02G145100.7;TraesCS4B02G126300.3;TraesCS4B02G126300.2;TraesCS4D02G1451…	TraesCS4B02G126300.12;TraesCS4D02G145100.1;TraesCS4D02G145100.12;TraesCS4B02G126300.4;TraesCS4B02G126300.6;TraesCS4D02G145100.5;TraesCS4B02G126300.8;TraesCS4D02G145100.6;TraesCS4B02G126300.1;TraesCS4D02G145100.11;TraesCS4D02G145100.9;TraesCS4B02G126300.5;TraesCS4D02G145100.10;TraesCS4B02G126300.9;TraesCS4B02G126300.10;TraesCS4D02G145100.7;TraesCS4B02G126300.3;TraesCS4B02G126300.2;TraesCS4D02G1451…	TraesCS4B02G126300.12;TraesCS4D02G145100.1;TraesCS4D02G145100.12;TraesCS4B02G126300.4;TraesCS4B02G126300.6;TraesCS4D02G145100.5;TraesCS4B02G126300.8;TraesCS4D02G145100.6;TraesCS4B02G126300.1;TraesCS4D02G145100.11;TraesCS4D02G145100.9;TraesCS4B02G126300.5;TraesCS4D02G145100.10;TraesCS4B02G126300.9;TraesCS4B02G126300.10;TraesCS4D02G145100.7;TraesCS4B02G126300.3;TraesCS4B02G126300.2;TraesCS4D02G1451…	84.6046	6.40266	2.5541e-10	up	7.40266	1	7.40967	7.37149	7.42683	1	1	1	25072000	22237000	25882000	0	0	0
TraesCS5D02G132200.1;TraesCS5A02G124300.2;TraesCS5B02G124100.1;TraesCS5A02G124300.1;TraesCS1D02G177400.1;TraesCS1A02G179000.1;TraesCS1B02G201400.1;TraesCS1A02G179000.2;TraesCS1A02G020500.1;TraesCS1B02G024500.1;TraesCS5D02G516200.1;TraesCS4A02G356100.1;TraesCS5A02G000400.1;TraesCS5B02G516100.1;TraesCS4A02G356100.2;TraesCS1A02G020500.2;TraesCS5D02G000400.1;TraesCS1D02G020000.1	TraesCS5D02G132200.1;TraesCS5A02G124300.2;TraesCS5B02G124100.1;TraesCS5A02G124300.1;TraesCS1D02G177400.1;TraesCS1A02G179000.1;TraesCS1B02G201400.1;TraesCS1A02G179000.2;TraesCS1A02G020500.1;TraesCS1B02G024500.1;TraesCS5D02G516200.1;TraesCS4A02G356100.1;TraesCS5A02G000400.1;TraesCS5B02G516100.1;TraesCS4A02G356100.2;TraesCS1A02G020500.2;TraesCS5D02G000400.1;TraesCS1D02G020000.1	TraesCS5D02G132200.1;TraesCS5A02G124300.2;TraesCS5B02G124100.1;TraesCS5A02G124300.1;TraesCS1D02G177400.1;TraesCS1A02G179000.1;TraesCS1B02G201400.1;TraesCS1A02G179000.2;TraesCS1A02G020500.1;TraesCS1B02G024500.1;TraesCS5D02G516200.1;TraesCS4A02G356100.1;TraesCS5A02G000400.1;TraesCS5B02G516100.1;TraesCS4A02G356100.2;TraesCS1A02G020500.2;TraesCS5D02G000400.1;TraesCS1D02G020000.1	103.544	6.6941	1.58924e-09	up	7.6941	1	7.74656	7.67903	7.65672	1	1	1	47892000	42204000	42961000	0	0	0
TraesCS5A02G173000.1	TraesCS5A02G173000.1	TraesCS5A02G173000.1	75.2111	6.23287	6.66844e-09	up	7.23287	1	7.16902	7.29357	7.23603	1	1	1	15744000	18230000	17344000	0	0	0
TraesCS5D02G432900.1;TraesCS5A02G424400.1;TraesCS5D02G432900.2;TraesCS5B02G426500.2;TraesCS5B02G426500.1	TraesCS5D02G432900.1;TraesCS5A02G424400.1;TraesCS5D02G432900.2;TraesCS5B02G426500.2;TraesCS5B02G426500.1	TraesCS5D02G432900.1;TraesCS5A02G424400.1;TraesCS5D02G432900.2;TraesCS5B02G426500.2;TraesCS5B02G426500.1	93.1791	6.54193	3.68635e-12	up	7.54193	1	7.54773	7.53035	7.54773	1	1	1	35918000	30802000	33189000	0	0	0
TraesCS5B02G289800.1;TraesCS2D02G440100.1;TraesCS2B02G462700.1;TraesCS2B02G462500.2;TraesCS2D02G440800.1;TraesCS2B02G463200.1;TraesCS2B02G462500.1;TraesCS2B02G462400.1;TraesCS2D02G440200.1;TraesCS2D02G441100.1;TraesCS5D02G298200.2;TraesCS5D02G298200.1	TraesCS5B02G289800.1;TraesCS2D02G440100.1;TraesCS2B02G462700.1;TraesCS2B02G462500.2;TraesCS2D02G440800.1;TraesCS2B02G463200.1;TraesCS2B02G462500.1;TraesCS2B02G462400.1;TraesCS2D02G440200.1;TraesCS2D02G441100.1;TraesCS5D02G298200.2;TraesCS5D02G298200.1	TraesCS5B02G289800.1;TraesCS2D02G440100.1;TraesCS2B02G462700.1;TraesCS2B02G462500.2;TraesCS2D02G440800.1;TraesCS2B02G463200.1;TraesCS2B02G462500.1;TraesCS2B02G462400.1;TraesCS2D02G440200.1;TraesCS2D02G441100.1;TraesCS5D02G298200.2;TraesCS5D02G298200.1	75.9958	6.24785	3.84977e-09	up	7.24785	1	7.29357	7.18759	7.26239	1	1	1	19896000	14178000	18678000	0	0	0
TraesCS5D02G400300.1;TraesCS5B02G395400.1	TraesCS5D02G400300.1;TraesCS5B02G395400.1	TraesCS5D02G400300.1;TraesCS5B02G395400.1	22.1679	4.4704	0.00141568	up	7.28071	2.81031	7.12499	7.35008	7.36708	1.84636	2.78708	3.7975	14162000	20527000	24095000	1197100	960260	1174600
TraesCS5D02G496400.1;TraesCS5D02G496400.2	TraesCS5D02G496400.1;TraesCS5D02G496400.2	TraesCS5D02G496400.1;TraesCS5D02G496400.2	89.5191	6.48412	2.29314e-09	up	7.48412	1	7.42683	7.51479	7.51075	1	1	1	26157000	29975000	30153000	0	0	0
TraesCS5D02G545200.1	TraesCS5D02G545200.1	TraesCS5D02G545200.1	82.7117	6.37002	1.71106e-14	up	7.37002	1	7.37149	7.36708	7.37149	1	1	1	23439000	22204000	24328000	0	0	0
TraesCS7B02G003200.1;TraesCS5D02G560600.1	TraesCS7B02G003200.1;TraesCS5D02G560600.1	TraesCS7B02G003200.1;TraesCS5D02G560600.1	20.4615	4.35484	0.0180877	up	7.3059	2.95106	7.2848	7.33932	7.29357	4.90384	2.94934	1	19673000	20051000	20041000	9041400	6602800	0
TraesCS6D02G012200.1;TraesCS6B02G015000.1;TraesCS6A02G009200.1;TraesCS7A02G020500.1;TraesCS7D02G016800.1;TraesCS4A02G472500.1	TraesCS6D02G012200.1;TraesCS6B02G015000.1;TraesCS6A02G009200.1	TraesCS6D02G012200.1;TraesCS6B02G015000.1;TraesCS6A02G009200.1	30.0878	4.91111	0.00120125	up	5.91111	1	4.86121	6.93364	5.93846	1	1	1	4186100	5761100	6375800	0	0	0
TraesCS6B02G084400.1;TraesCS6D02G061600.2;TraesCS6A02G063200.1;TraesCS6D02G061600.1;TraesCS2D02G238600.3;TraesCS2A02G234900.1;TraesCS2D02G238600.2	TraesCS6B02G084400.1;TraesCS6D02G061600.2;TraesCS6A02G063200.1	TraesCS6B02G084400.1;TraesCS6D02G061600.2;TraesCS6A02G063200.1	27.4354	4.77797	0.0437041	up	7.41875	2.64078	7.28083	7.50036	7.47506	1	5.92235	1	19646000	29858000	28174000	0	8963600	0
TraesCS7D02G412200.1;TraesCS7B02G320000.1;TraesCS7A02G419400.1;TraesCS6D02G105000.1;TraesCS6B02G144000.2;TraesCS6A02G116200.1;TraesCS6B02G144000.1	TraesCS7D02G412200.1;TraesCS7B02G320000.1;TraesCS7A02G419400.1;TraesCS6D02G105000.1;TraesCS6B02G144000.2;TraesCS6A02G116200.1;TraesCS6B02G144000.1	TraesCS7D02G412200.1;TraesCS7B02G320000.1;TraesCS7A02G419400.1;TraesCS6D02G105000.1;TraesCS6B02G144000.2;TraesCS6A02G116200.1;TraesCS6B02G144000.1	108.952	6.76754	5.05038e-09	up	7.76754	1	7.69867	7.82269	7.78127	1	1	1	46534000	59770000	55453000	0	0	0
TraesCS6B02G270600.1;TraesCS6D02G236200.1;TraesCS6A02G254900.1	TraesCS6B02G270600.1;TraesCS6D02G236200.1;TraesCS6A02G254900.1	TraesCS6B02G270600.1;TraesCS6D02G236200.1;TraesCS6A02G254900.1	126.482	6.98278	3.84477e-08	up	7.98278	1	7.99705	8.08317	7.86813	1	1	1	79694000	99075000	65748000	0	0	0
TraesCS6A02G286700.1;TraesCS6A02G286700.2	TraesCS6A02G286700.1;TraesCS6A02G286700.2	TraesCS6A02G286700.1;TraesCS6A02G286700.2	77.2729	6.27189	2.62472e-08	up	7.27189	1	7.18052	7.35689	7.27826	1	1	1	16370000	20726000	19706000	0	0	0
TraesCS6A02G290600.1;TraesCS6D02G271900.1;TraesCS6B02G320900.1	TraesCS6A02G290600.1;TraesCS6D02G271900.1;TraesCS6B02G320900.1	TraesCS6A02G290600.1;TraesCS6D02G271900.1;TraesCS6B02G320900.1	25.8406	4.69157	0.023383	up	7.00537	2.3138	6.93364	7.04468	7.03778	1	1	4.94141	9441800	9419000	10097000	0	0	7326100
TraesCS6A02G336000.4;TraesCS6B02G366800.2;TraesCS6A02G336000.3;TraesCS6D02G315900.1;TraesCS6B02G366800.1;TraesCS6A02G336000.1;TraesCS6A02G336000.2	TraesCS6A02G336000.4;TraesCS6B02G366800.2;TraesCS6A02G336000.3;TraesCS6D02G315900.1;TraesCS6B02G366800.1;TraesCS6A02G336000.1;TraesCS6A02G336000.2	TraesCS6A02G336000.4;TraesCS6B02G366800.2;TraesCS6A02G336000.3;TraesCS6D02G315900.1;TraesCS6B02G366800.1;TraesCS6A02G336000.1;TraesCS6A02G336000.2	62.4249	5.96405	3.37257e-09	up	6.96405	1	7.01842	6.95455	6.91918	1	1	1	11409000	6410600	7030000	0	0	0
TraesCS7A02G174900.2;TraesCS7A02G174900.1	TraesCS7A02G174900.2;TraesCS7A02G174900.1	TraesCS7A02G174900.2;TraesCS7A02G174900.1	120.034	6.9073	4.7521e-11	up	7.9073	1	7.93009	7.89225	7.89957	1	1	1	72286000	66302000	70065000	0	0	0
TraesCS7D02G353600.2;TraesCS7B02G258800.1;TraesCS7A02G369700.1;TraesCS7D02G353600.1;TraesCS6D02G197700.1;TraesCS6A02G215400.1	TraesCS7D02G353600.2;TraesCS7B02G258800.1;TraesCS7A02G369700.1;TraesCS7D02G353600.1;TraesCS6D02G197700.1;TraesCS6A02G215400.1	TraesCS7D02G353600.2;TraesCS7B02G258800.1;TraesCS7A02G369700.1;TraesCS7D02G353600.1;TraesCS6D02G197700.1;TraesCS6A02G215400.1	24.4742	4.61319	0.00252535	up	5.9309	1.31771	4.88289	6.98298	5.92683	1.95313	1	1	4501800	7852200	5802400	5233000	0	0
TraesCS7B02G079700.1;TraesCS7D02G176200.1;TraesCS7B02G079700.2	TraesCS7B02G079700.1;TraesCS7D02G176200.1;TraesCS7B02G079700.2	TraesCS7B02G079700.1;TraesCS7D02G176200.1;TraesCS7B02G079700.2	105.744	6.72443	5.81746e-09	up	7.72443	1	7.78127	7.73845	7.65357	1	1	1	49008000	49575000	42699000	0	0	0
TraesCS7B02G395800.1.cds1	TraesCS7B02G395800.1.cds1	TraesCS7B02G395800.1.cds1	77.4214	6.27466	4.45573e-09	up	7.27466	1	7.22	7.33327	7.2707	1	1	1	17742000	20014000	19140000	0	0	0

[truncated: 9 more sheets: CYR31 6 hpi down-regulation, CYR31 12 hpi up-regulation, CYR31 12 hpi down-regulation, CYR31 18 hpi up-regulation, CYR31 18 hpi down-regulation, CYR31 24 hpi up-regulation, CYR31 24 hpi down-regulation, Incompatible int, Compatible interaction]
