# Supplementary material for: Quantitative phosphoproteomics reveals molecular pathway network in wheat resistance to stripe rust
Source: Stress Biol. 2024 Jul 1;4(1):32. doi: 10.1007/s44154-024-00170-0 (PMC11214938; doi:10.1007/s44154-024-00170-0)
Supplement: Supplementary file 3 — Additional file 3. Supplementary table 2. The result list of KEGG functional clustering analysis [file 44154_2024_170_MOESM3_ESM.xlsx]

## Sheet: 23 total
Category	Term	Count	%	PValue	Genes	List Total	Pop Hits	Pop Total	Fold Enrichment	Bonferroni	Benjamini	FDR
KEGG_PATHWAY	taes01200:Carbon metabolism	87	7.10784	3.58654e-43	TraesCS5A02G498000.1, TraesCS3D02G250600.1, TraesCS5A02G407700.3, TraesCS3B02G265700.1, TraesCS3B02G398300.1, TraesCS5D02G417600.1, TraesCS6A02G041700.1, TraesCS3B02G522300.3, TraesCS4B02G325800.1, TraesCS3B02G279700.1, TraesCS5A02G505000.2, TraesCS2D02G361100.1, TraesCS3A02G367000.1, TraesCS1D02G153900.1, TraesCS5A02G014300.1, TraesCS7D02G283900.1, TraesCS6B02G255800.1, TraesCS7B02G148000.1, Tra…	324	804	18074	6.03632	2.94096e-41	2.94096e-41	2.11606e-41
KEGG_PATHWAY	taes00630:Glyoxylate and dicarboxylate metabolism	41	3.34967	2.68931e-27	TraesCS1D02G109600.1, TraesCS5A02G498000.1, TraesCS3D02G250600.1, TraesCS2D02G346900.1, TraesCS5A02G407700.3, TraesCS1B02G131300.1, TraesCS5D02G417600.1, TraesCS6A02G041700.1, TraesCS2A02G348500.1, TraesCS1D02G420500.1, TraesCS4B02G325800.1, TraesCS3B02G279700.1, TraesCS5A02G505000.2, TraesCS5B02G412500.3, TraesCS5D02G169600.2, TraesCS6D02G001700.1, TraesCS1D02G153900.1, TraesCS5A02G014300.1, Tra…	324	240	18074	9.52976	2.20523e-25	1.10262e-25	7.93346e-26
KEGG_PATHWAY	taes00710:Carbon fixation in photosynthetic organisms	31	2.53268	2.09825e-17	TraesCS1B02G443200.1, TraesCS1A02G412900.1, TraesCS7B02G197000.2, TraesCS5D02G019700.1, TraesCS7B02G197000.1, TraesCS5A02G407700.3, TraesCS3B02G398300.1, TraesCS3D02G073000.1, TraesCS5D02G417600.1, TraesCS7B02G375300.1, TraesCS4D02G283800.1, TraesCS1D02G420500.1, TraesCS5A02G324200.1, TraesCS6D02G196300.2, TraesCS5B02G162800.1, TraesCS1B02G172400.1, TraesCS6B02G187500.2, TraesCS4A02G019100.1, Tra…	324	234	18074	7.39018	1.72057e-15	5.73522e-16	4.12656e-16
KEGG_PATHWAY	taes00020:Citrate cycle (TCA cycle)	24	1.96078	3.85074e-14	TraesCS7D02G011600.3, TraesCS1B02G443200.1, TraesCS3D02G237500.1, TraesCS1D02G109600.1, TraesCS7D02G011600.1, TraesCS7D02G011600.2, TraesCS1A02G412900.1, TraesCS5D02G019700.1, TraesCS5A02G407700.3, TraesCS3B02G265700.1, TraesCS1B02G131300.1, TraesCS5D02G417600.1, TraesCS7A02G014600.1, TraesCS7A02G014600.3, TraesCS7A02G014600.4, TraesCS1D02G420500.1, TraesCS2B02G381500.1, TraesCS1B02G172400.1, Tra…	324	169	18074	7.92198	3.15903e-12	6.48895e-13	4.66888e-13
KEGG_PATHWAY	taes01100:Metabolic pathways	225	18.3824	3.95668e-14	TraesCS1D02G400100.1, TraesCS5A02G498000.1, TraesCS4B02G278900.1, TraesCS2B02G137300.2, TraesCS4D02G003600.2, TraesCS2D02G253200.1, TraesCS3B02G265700.1, TraesCS5A02G407700.3, TraesCS3A02G238700.1, TraesCS3B02G280000.1, TraesCS5D02G417600.1, TraesCS5A02G454900.1, TraesCS6A02G041700.1, TraesCS5D02G181600.1, TraesCS5D02G181600.4, TraesCS4B02G047900.1, TraesCS6D02G313100.1, TraesCS5B02G394200.3, Tra…	324	8824	18074	1.42241	3.24096e-12	6.48895e-13	4.66888e-13
KEGG_PATHWAY	taes00010:Glycolysis / Gluconeogenesis	35	2.85948	1.26942e-12	TraesCS7D02G011600.3, TraesCS3D02G334500.1, TraesCS1D02G109600.1, TraesCS7D02G011600.1, TraesCS7D02G011600.2, TraesCS5D02G019800.1, TraesCS3D02G073000.1, TraesCS3A02G277700.1, TraesCS1B02G131300.1, TraesCS5A02G014500.1, TraesCS7A02G014600.1, TraesCS7A02G014600.3, TraesCS7A02G014600.4, TraesCS7B02G375300.1, TraesCS5A02G324200.1, TraesCS6D02G196300.2, TraesCS1D02G041200.1, TraesCS5A02G014400.2, Tra…	324	449	18074	4.34841	1.04093e-10	1.73487e-11	1.24826e-11
KEGG_PATHWAY	taes01230:Biosynthesis of amino acids	41	3.34967	9.93316e-11	TraesCS3D02G334500.1, TraesCS3D02G237500.1, TraesCS5D02G019800.1, TraesCS2D02G500600.1, TraesCS3B02G265700.1, TraesCS3D02G073000.1, TraesCS3A02G277700.1, TraesCS5A02G014500.1, TraesCS5D02G181600.1, TraesCS5A02G177400.3, TraesCS5D02G181600.4, TraesCS7B02G375300.1, TraesCS4D02G283800.1, TraesCS5A02G324200.1, TraesCS6D02G196300.2, TraesCS2B02G381500.1, TraesCS4D02G159500.2, TraesCS5A02G014400.2, Tra…	324	704	18074	3.24878	8.1452e-09	1.1636e-09	8.37224e-10
KEGG_PATHWAY	taes03010:Ribosome	51	4.16667	1.40769e-10	TraesCS4B02G260600.1, TraesCS3B02G007200.1, TraesCS4D02G218400.1, TraesCS4A02G189200.1, TraesCS5D02G470000.1, TraesCS7D02G474200.1, TraesCS7B02G390800.1, TraesCS3A02G366100.1, TraesCS5A02G372700.2, TraesCS5B02G260700.1, TraesCS5B02G437200.1, TraesCS5A02G458900.1, TraesCS5B02G374800.1, TraesCS4D02G006900.1, TraesCS5B02G088900.1, TraesCS4B02G128700.1, TraesCS4D02G123700.1, TraesCS5B02G425100.1, Tra…	324	1039	18074	2.73819	1.15431e-08	1.44289e-09	1.03817e-09
KEGG_PATHWAY	taes00620:Pyruvate metabolism	27	2.20588	4.27195e-10	TraesCS1B02G443200.1, TraesCS7D02G011600.3, TraesCS1D02G109600.1, TraesCS7D02G011600.1, TraesCS7D02G011600.2, TraesCS1A02G412900.1, TraesCS7B02G197000.2, TraesCS5D02G019700.1, TraesCS7B02G197000.1, TraesCS7D02G353600.2, TraesCS5A02G407700.3, TraesCS1B02G131300.1, TraesCS5D02G417600.1, TraesCS5A02G454900.1, TraesCS7A02G014600.1, TraesCS7A02G014600.3, TraesCS7A02G014600.4, TraesCS1D02G420500.1, Tra…	324	337	18074	4.46934	3.503e-08	3.89222e-09	2.8005e-09
KEGG_PATHWAY	taes00195:Photosynthesis	21	1.71569	8.36959e-09	TraesCS6D02G012200.1, TraesCS1D02G400100.1, TraesCS2B02G240000.1, TraesCS2B02G133500.1, TraesCS5D02G496400.2, TraesCS6A02G358100.1, TraesCS4D02G003600.2, TraesCS6A02G009200.1, TraesCS2D02G253200.1, TraesCS1B02G420100.1, TraesCS1A02G392000.1, TraesCS4A02G310600.1, TraesCS5A02G482800.1, TraesCS6B02G015000.1, TraesCS6D02G340700.1, TraesCS2A02G252600.1, TraesCS7A02G020500.1, TraesCS4A02G472500.1, Tra…	324	234	18074	5.00625	6.86306e-07	6.86306e-08	4.93806e-08
KEGG_PATHWAY	taes00260:Glycine, serine and threonine metabolism	18	1.47059	3.00296e-07	TraesCS3D02G334500.1, TraesCS1D02G109600.1, TraesCS3A02G265900.2, TraesCS3D02G250600.1, TraesCS1B02G131300.1, TraesCS5D02G181600.1, TraesCS5A02G177400.3, TraesCS5D02G181600.4, TraesCS3B02G279700.1, TraesCS6D02G001700.1, TraesCS3A02G341000.1, TraesCS1A02G105600.1, TraesCS6B02G004400.1, TraesCS7B02G148000.1, TraesCS3B02G373000.1, TraesCS4B02G069300.1, TraesCS4A02G246100.1, TraesCS3D02G266100.2, Tra…	324	213	18074	4.71414	2.4624e-05	2.23857e-06	1.61068e-06
KEGG_PATHWAY	taes04146:Peroxisome	19	1.55229	3.83366e-06	TraesCS3D02G237500.1, TraesCS2A02G363500.1, TraesCS2A02G250800.1, TraesCS5A02G498000.1, TraesCS6D02G048300.3, TraesCS7B02G197300.1, TraesCS7B02G148000.1, TraesCS3B02G265700.1, TraesCS5B02G426500.1, TraesCS2D02G251800.2, TraesCS2D02G123300.1, TraesCS5A02G424400.1, TraesCS6A02G041700.1, TraesCS2B02G264100.2, TraesCS2B02G381500.1, TraesCS5D02G432900.1, TraesCS7A02G292100.1, TraesCS4B02G325800.1, Tra…	324	284	18074	3.73202	0.000314311	2.61967e-05	1.88488e-05
KEGG_PATHWAY	taes00030:Pentose phosphate pathway	13	1.06209	2.77584e-05	TraesCS1B02G357000.1, TraesCS4B02G047300.1, TraesCS1D02G346200.1, TraesCS3D02G278000.1, TraesCS3A02G277700.1, TraesCS1A02G344000.1, TraesCS4D02G283800.1, TraesCS1B02G053600.1, TraesCS1D02G041200.1, TraesCS4A02G019100.1, TraesCS4B02G285000.1, TraesCS1A02G040600.1, TraesCS4A02G267000.1, TraesCS5B02G115300.1	324	158	18074	4.58982	0.00227363	0.000175091	0.00012598
KEGG_PATHWAY	taes00785:Lipoic acid metabolism	10	0.816993	0.000128509	TraesCS7D02G011600.3, TraesCS7D02G011600.1, TraesCS1D02G109600.1, TraesCS7D02G011600.2, TraesCS3D02G250600.1, TraesCS1B02G131300.1, TraesCS7A02G014600.1, TraesCS7A02G014600.3, TraesCS7A02G014600.4, TraesCS3A02G250200.1, TraesCS6D02G024400.1, TraesCS3B02G279700.1, TraesCS4A02G481800.1, TraesCS4A02G481800.2, TraesCS6D02G291600.1, TraesCS4A02G481800.3, TraesCS1A02G105600.1	324	107	18074	5.21345	0.010483	0.000752693	0.000541572
KEGG_PATHWAY	taes00270:Cysteine and methionine metabolism	20	1.63399	0.000138228	TraesCS1D02G153900.1, TraesCS1B02G443200.1, TraesCS5A02G014300.1, TraesCS1A02G412900.1, TraesCS5D02G019700.1, TraesCS2B02G521600.2, TraesCS5A02G407700.3, TraesCS5D02G417600.1, TraesCS5B02G012400.1, TraesCS5D02G181600.1, TraesCS2D02G489900.1, TraesCS4A02G159700.2, TraesCS5A02G177400.3, TraesCS5D02G181600.4, TraesCS1D02G420500.1, TraesCS2A02G489600.2, TraesCS5A02G177400.1, TraesCS1B02G172400.1, Tra…	324	406	18074	2.74798	0.0112715	0.000755648	0.000543698
KEGG_PATHWAY	taes00051:Fructose and mannose metabolism	13	1.06209	0.000190305	TraesCS1B02G357000.1, TraesCS2A02G117300.1, TraesCS2B02G137300.2, TraesCS1D02G346200.1, TraesCS3D02G278000.1, TraesCS3D02G073000.1, TraesCS3A02G277700.1, TraesCS2D02G117900.1, TraesCS1A02G344000.1, TraesCS5A02G324200.1, TraesCS4D02G253100.1, TraesCS5B02G115300.1, TraesCS4B02G253000.1	324	193	18074	3.75747	0.0154853	0.000975312	0.000701749
KEGG_PATHWAY	taes00196:Photosynthesis - antenna proteins	9	0.735294	0.000241448	TraesCS5B02G322900.1, TraesCS4A02G226900.1, TraesCS5D02G329200.1, TraesCS5D02G238300.1, TraesCS6B02G191500.1, TraesCS4B02G089500.1, TraesCS5A02G322500.1, TraesCS4D02G086400.1, TraesCS2D02G320900.1, TraesCS2A02G342600.1, TraesCS5B02G227900.1, TraesCS2B02G233400.1, TraesCS6A02G159800.1, TraesCS5A02G229300.1, TraesCS7A02G227100.1, TraesCS2B02G340300.1, TraesCS6D02G152700.1	324	92	18074	5.45713	0.0196064	0.00116463	0.000837967
KEGG_PATHWAY	taes01110:Biosynthesis of secondary metabolites	123	10.049	0.000456665	TraesCS6A02G143300.1, TraesCS5A02G498000.1, TraesCS3D02G250600.1, TraesCS3B02G265700.1, TraesCS5A02G407700.3, TraesCS5D02G417600.1, TraesCS6A02G307700.1, TraesCS6A02G041700.1, TraesCS5D02G181600.1, TraesCS5D02G181600.4, TraesCS6B02G336300.1, TraesCS5B02G394200.3, TraesCS4B02G325800.1, TraesCS3B02G279700.1, TraesCS5A02G505000.2, TraesCS2D02G361100.1, TraesCS4A02G267000.1, TraesCS2B02G157600.1, Tra…	324	5264	18074	1.30346	0.0367623	0.00208036	0.00149685
KEGG_PATHWAY	taes00052:Galactose metabolism	12	0.980392	0.000726859	TraesCS1B02G357000.1, TraesCS4B02G047300.1, TraesCS1D02G346200.1, TraesCS3D02G278000.1, TraesCS3A02G277700.1, TraesCS5B02G356300.1, TraesCS1A02G344000.1, TraesCS1B02G181800.2, TraesCS5D02G361000.1, TraesCS1A02G164800.2, TraesCS4A02G267000.1, TraesCS5A02G353700.1, TraesCS1D02G161900.1	324	193	18074	3.46843	0.0578814	0.00313697	0.00225709
KEGG_PATHWAY	taes00591:Linoleic acid metabolism	6	0.490196	0.00320314	TraesCS2D02G528500.2, TraesCS5D02G013400.1, TraesCS5B02G006500.1, TraesCS5A02G007900.1, TraesCS2A02G525500.2, TraesCS2A02G525500.1, TraesCS2D02G528500.1, TraesCS2B02G555400.3	324	56	18074	5.97685	0.231319	0.0129335	0.00930582
KEGG_PATHWAY	taes04145:Phagosome	13	1.06209	0.00331224	TraesCS6D02G090200.1, TraesCS7B02G265500.1, TraesCS3D02G250900.1, TraesCS3A02G238700.1, TraesCS3B02G280000.1, TraesCS2B02G576100.1, TraesCS3D02G239100.1, TraesCS7D02G361000.1, TraesCS7A02G362000.1, TraesCS3B02G267400.2, TraesCS2D02G546500.2, TraesCS2A02G545600.1, TraesCS6D02G173400.1, TraesCS2A02G545600.2, TraesCS6A02G186300.1, TraesCS2D02G546500.1, TraesCS3A02G250500.1, TraesCS6B02G218100.1, Tra…	324	268	18074	2.70594	0.238187	0.0129335	0.00930582
KEGG_PATHWAY	taes00190:Oxidative phosphorylation	20	1.63399	0.00383872	TraesCS6D02G308400.1, TraesCS1A02G379000.1, TraesCS7B02G265500.1, TraesCS3D02G250900.1, TraesCS4B02G161900.1, TraesCS3A02G238700.1, TraesCS3B02G280000.1, TraesCS3D02G239100.1, TraesCS4A02G146900.1, TraesCS4D02G159800.1, TraesCS7D02G361000.1, TraesCS4A02G266400.1, TraesCS7A02G362000.1, TraesCS4B02G047900.1, TraesCS3A02G264700.1, TraesCS3B02G267400.2, TraesCS6D02G173400.1, TraesCS3B02G298000.1, Tra…	324	537	18074	2.07761	0.270489	0.014308	0.0102947
KEGG_PATHWAY	taes00230:Purine metabolism	12	0.980392	0.00812469	TraesCS1A02G225000.2, TraesCS4B02G047300.1, TraesCS1A02G217200.1, TraesCS6D02G212000.1, TraesCS1B02G230300.1, TraesCS5A02G092400.1, TraesCS1D02G226400.2, TraesCS4A02G267000.1, TraesCS6B02G257900.3, TraesCS6A02G223400.1, TraesCS1D02G219000.1, TraesCS5D02G104600.2	324	264	18074	2.53563	0.487752	0.0289663	0.0208416
KEGG_PATHWAY	taes04070:Phosphatidylinositol signaling system	10	0.816993	0.010981	TraesCS2A02G098100.1, TraesCS4D02G027800.1, TraesCS3A02G335000.1, TraesCS5B02G115500.1, TraesCS2D02G097500.1, TraesCS2B02G113800.1, TraesCS4B02G178200.1, TraesCS3B02G365900.2, TraesCS3D02G328300.1, TraesCS5A02G116100.1, TraesCS4A02G283200.1, TraesCS4D02G179800.1, TraesCS4A02G126700.1, TraesCS5D02G117900.1	324	203	18074	2.74798	0.595631	0.0375186	0.0269951
KEGG_PATHWAY	taes00480:Glutathione metabolism	16	1.30719	0.0246909	TraesCS3D02G237500.1, TraesCS2A02G363500.1, TraesCS4B02G278900.1, TraesCS3B02G265700.1, TraesCS2D02G080000.1, TraesCS7D02G191700.1, TraesCS6D02G368800.1, TraesCS2B02G096200.1, TraesCS6A02G412900.1, TraesCS2B02G381500.1, TraesCS6B02G462300.1, TraesCS7A02G190700.1, TraesCS2D02G361100.1, TraesCS6A02G383800.2, TraesCS4D02G277400.1, TraesCS4A02G025200.1	324	476	18074	1.87509	0.871274	0.0809863	0.0582706
KEGG_PATHWAY	taes00780:Biotin metabolism	5	0.408497	0.0318543	TraesCS5B02G170100.1, TraesCS7B02G258300.1, TraesCS7A02G370200.1, TraesCS7D02G352900.1, TraesCS5D02G177200.1	324	67	18074	4.16298	0.929671	0.100464	0.0722849
KEGG_PATHWAY	taes01232:Nucleotide metabolism	10	0.816993	0.0333346	TraesCS1A02G225000.2, TraesCS1A02G217200.1, TraesCS6D02G212000.1, TraesCS1B02G230300.1, TraesCS5A02G092400.1, TraesCS1D02G226400.2, TraesCS6B02G257900.3, TraesCS6A02G223400.1, TraesCS1D02G219000.1, TraesCS5D02G104600.2	324	247	18074	2.25846	0.937964	0.101238	0.0728423
KEGG_PATHWAY	taes04016:MAPK signaling pathway - plant	16	1.30719	0.0419876	TraesCS2A02G098100.1, TraesCS5A02G498000.1, TraesCS6D02G048300.3, TraesCS3A02G335000.1, TraesCS1B02G230300.1, TraesCS2D02G097500.1, TraesCS2B02G113800.1, TraesCS6A02G041700.1, TraesCS1D02G219000.1, TraesCS5D02G104600.2, TraesCS4B02G178200.1, TraesCS3B02G365900.2, TraesCS1A02G217200.1, TraesCS4B02G325800.1, TraesCS5A02G092400.1, TraesCS3D02G328300.1, TraesCS6B02G056800.2, TraesCS4D02G322700.1, Tra…	324	510	18074	1.75008	0.970322	0.122964	0.0884739

## Sheet: 23-6h
Category	Term	Count	%	PValue	Genes	List Total	Pop Hits	Pop Total	Fold Enrichment	Bonferroni	Benjamini	FDR
KEGG_PATHWAY	taes01200:Carbon metabolism	31	10.3333	6.70017e-17	TRAESCS2D02G346900.1, TRAESCS2D02G346900.2, TRAESCS3B02G265700.1, TRAESCS2A02G348500.1, TRAESCS1D02G420500.1, TRAESCS6D02G196300.2, TRAESCS4B02G325800.1, TRAESCS5A02G505000.1, TRAESCS4A02G019100.1, TRAESCS5A02G505000.2, TRAESCS5D02G169600.2, TRAESCS4B02G285000.1, TRAESCS6D02G001700.1, TRAESCS4B02G323000.1, TRAESCS7D02G283900.1, TRAESCS7D02G283900.2, TRAESCS6B02G004400.1, TRAESCS7D02G333900.1, TRA…	106	806	18399	6.67598	5.88418e-15	2.01924e-15	1.56205e-15
KEGG_PATHWAY	taes00630:Glyoxylate and dicarboxylate metabolism	20	6.66667	1.14296e-16	TRAESCS1B02G443200.1, TRAESCS1A02G412900.2, TRAESCS1A02G412900.1, TRAESCS2D02G346900.1, TRAESCS4B02G335100.1, TRAESCS2D02G346900.2, TRAESCS2D02G500600.1, TRAESCS2A02G348500.1, TRAESCS1D02G420500.1, TRAESCS5B02G162800.1, TRAESCS5A02G505000.1, TRAESCS4B02G325800.1, TRAESCS2D02G251800.1, TRAESCS5A02G505000.2, TRAESCS5D02G169600.2, TRAESCS2B02G366900.1, TRAESCS6D02G001700.1, TRAESCS2A02G500400.1, TRA…	106	242	18399	14.3451	5.88418e-15	2.01924e-15	1.56205e-15
KEGG_PATHWAY	taes04146:Peroxisome	10	3.33333	3.61041e-05	TRAESCS3D02G237500.1, TRAESCS2A02G250800.1, TRAESCS7B02G197300.1, TRAESCS2A02G250800.2, TRAESCS5B02G426500.2, TRAESCS7B02G148000.1, TRAESCS3B02G265700.1, TRAESCS2D02G251800.2, TRAESCS5A02G424400.1, TRAESCS2B02G264100.2, TRAESCS2B02G264100.1, TRAESCS5D02G432900.1, TRAESCS5D02G432900.2, TRAESCS7A02G292100.1, TRAESCS4B02G325800.1, TRAESCS2D02G251800.1, TRAESCS4D02G322700.2, TRAESCS4D02G322700.1	106	284	18399	6.11181	0.00191172	0.00031892	0.000246711
KEGG_PATHWAY	taes00020:Citrate cycle (TCA cycle)	8	2.66667	5.20798e-05	TRAESCS1B02G443200.1, TRAESCS3D02G237500.1, TRAESCS1A02G412900.2, TRAESCS1A02G412900.1, TRAESCS4B02G335100.1, TRAESCS6B02G255800.1, TRAESCS3B02G265700.1, TRAESCS1D02G420500.1, TRAESCS6A02G225900.1, TRAESCS5A02G505000.1, TRAESCS5A02G505000.2, TRAESCS6D02G209200.2, TRAESCS6D02G209200.1	106	169	18399	8.21659	0.00275649	0.000394318	0.000305039
KEGG_PATHWAY	taes00780:Biotin metabolism	5	1.66667	0.000582391	TRAESCS5B02G170100.1, TRAESCS7B02G258300.1, TRAESCS7A02G370200.1, TRAESCS7D02G352900.1, TRAESCS5D02G177200.1	106	67	18399	12.9534	0.0304039	0.00385834	0.00298475
KEGG_PATHWAY	taes03010:Ribosome	16	5.33333	0.00079584	TRAESCS5D02G470000.1, TRAESCS3A02G366100.1, TRAESCS5A02G372700.2, TRAESCS3B02G376600.1, TRAESCS5B02G468500.1, TRAESCS5A02G458900.1, TRAESCS5B02G374800.1, TRAESCS5B02G374800.2, TRAESCS7A02G155900.1, TRAESCS7D02G156300.1, TRAESCS1B02G120600.1, TRAESCS4B02G198600.1, TRAESCS5B02G425100.1, TRAESCS5D02G431700.1, TRAESCS1A02G092900.1, TRAESCS2D02G237800.1, TRAESCS2A02G228800.1, TRAESCS3D02G338200.1, TRA…	106	1038	18399	2.67554	0.0413184	0.00421795	0.00326294
KEGG_PATHWAY	taes03010:Ribosome	16	5.33333	0.00079584	TRAESCS5D02G470000.1, TRAESCS3A02G366100.1, TRAESCS5A02G372700.2, TRAESCS3B02G376600.1, TRAESCS5B02G468500.1, TRAESCS5A02G458900.1, TRAESCS5B02G374800.1, TRAESCS5B02G374800.2, TRAESCS7A02G155900.1, TRAESCS7D02G156300.1, TRAESCS1B02G120600.1, TRAESCS4B02G198600.1, TRAESCS5B02G425100.1, TRAESCS5D02G431700.1, TRAESCS1A02G092900.1, TRAESCS2D02G237800.1, TRAESCS2A02G228800.1, TRAESCS3D02G338200.1, TRA…	106	1038	18399	2.67554	0.0413184	0.00421795	0.00326294
KEGG_PATHWAY	taes00190:Oxidative phosphorylation	10	3.33333	0.00361491	TRAESCS5B02G052700.1, TRAESCS6A02G303800.1, TRAESCS6D02G283300.1, TRAESCS5D02G196700.1, TRAESCS1A02G379000.1, TRAESCS4B02G161900.1, TRAESCS1D02G180800.1, TRAESCS4D02G205400.1, TRAESCS4A02G146900.1, TRAESCS4B02G204500.1, TRAESCS4A02G099800.1, TRAESCS4D02G159800.1	106	537	18399	3.23232	0.174642	0.0174173	0.0134738
KEGG_PATHWAY	taes00061:Fatty acid biosynthesis	5	1.66667	0.0105026	TRAESCS5B02G170100.1, TRAESCS7B02G258300.1, TRAESCS7A02G370200.1, TRAESCS7D02G352900.1, TRAESCS5D02G177200.1	106	149	18399	5.82468	0.428551	0.0463863	0.0358837
KEGG_PATHWAY	taes00603:Glycosphingolipid biosynthesis - globo and isoglobo series	3	1	0.0160694	TRAESCS1B02G181800.2, TRAESCS1B02G181800.1, TRAESCS1A02G164800.1, TRAESCS1A02G164800.2, TRAESCS1D02G161900.1	106	34	18399	15.3155	0.576244	0.0655138	0.0506805
KEGG_PATHWAY	taes00620:Pyruvate metabolism	6	2	0.0439044	TRAESCS1B02G443200.1, TRAESCS7D02G283900.1, TRAESCS7D02G283900.2, TRAESCS1A02G412900.2, TRAESCS7B02G197000.2, TRAESCS1A02G412900.1, TRAESCS7D02G333900.1, TRAESCS7A02G345400.1, TRAESCS7B02G197000.1, TRAESCS1D02G420500.1	106	337	18399	3.09036	0.907409	0.155129	0.120005

## Sheet: 23-12h
Category	Term		Count	%	PValue	Genes	List Total	Pop Hits	Pop Total	Fold Enrichment	Bonferroni	Benjamini	FDR
KEGG_PATHWAY	taes01200	Carbon metabolism	37	8.22222	1.67483e-14	TRAESCS3D02G334500.1, TRAESCS5B02G018700.2, TRAESCS1D02G109600.1, TRAESCS5A02G498000.1, TRAESCS5B02G018700.3, TRAESCS5A02G407700.3, TRAESCS5A02G407700.2, TRAESCS1B02G131300.1, TRAESCS5D02G417600.1, TRAESCS7B02G375300.1, TRAESCS2D02G361100.1, TRAESCS5B02G412500.3, TRAESCS5D02G169600.2, TRAESCS5B02G412500.1, TRAESCS5B02G412500.2, TRAESCS1D02G153900.1, TRAESCS5A02G014300.1, TRAESCS5B02G426500.2, TRA…	182	806	18399	4.64076	9.2204e-13	9.21157e-13	5.52694e-13
KEGG_PATHWAY	taes03010	Ribosome	39	8.66667	1.37869e-12	TRAESCS4B02G260600.1, TRAESCS3B02G007200.1, TRAESCS4D02G218400.1, TRAESCS4A02G189200.1, TRAESCS7A02G465300.1, TRAESCS7D02G474200.1, TRAESCS7B02G366400.1, TRAESCS7B02G390800.1, TRAESCS5B02G260700.1, TRAESCS5B02G437200.1, TRAESCS4D02G006900.1, TRAESCS5B02G088900.1, TRAESCS1A02G397500.1, TRAESCS5B02G425100.1, TRAESCS4D02G123700.1, TRAESCS4B02G128700.1, TRAESCS4D02G234300.2, TRAESCS2B02G539700.1, TRA…	182	1038	18399	3.79831	7.58271e-11	3.7914e-11	2.27484e-11
KEGG_PATHWAY	taes00710	Carbon fixation in photosynthetic organisms	17	3.77778	1.40214e-09	TRAESCS5D02G019700.1, TRAESCS5A02G407700.3, TRAESCS5A02G407700.2, TRAESCS3D02G073000.1, TRAESCS5D02G417600.1, TRAESCS5A02G324200.1, TRAESCS7B02G375300.1, TRAESCS5B02G162800.1, TRAESCS1B02G172400.1, TRAESCS6B02G187500.2, TRAESCS6B02G187500.1, TRAESCS5B02G412500.3, TRAESCS5D02G169600.2, TRAESCS5B02G412500.1, TRAESCS5B02G412500.2, TRAESCS1D02G153900.1, TRAESCS5A02G014300.1, TRAESCS3A02G073300.1, TRA…	182	234	18399	7.34439	7.71178e-08	2.57059e-08	1.54236e-08
KEGG_PATHWAY	taes00630	Glyoxylate and dicarboxylate metabolism	16	3.55556	1.7625e-08	TRAESCS3A02G265900.1, TRAESCS1D02G109600.1, TRAESCS3A02G265900.2, TRAESCS5A02G498000.1, TRAESCS5D02G019700.1, TRAESCS5A02G407700.3, TRAESCS5A02G407700.2, TRAESCS1B02G131300.1, TRAESCS5D02G417600.1, TRAESCS5B02G162800.1, TRAESCS1B02G172400.1, TRAESCS2D02G251800.1, TRAESCS5B02G412500.3, TRAESCS5D02G169600.2, TRAESCS5B02G412500.1, TRAESCS1A02G105600.1, TRAESCS5B02G412500.2, TRAESCS1D02G153900.1, TRA…	182	242	18399	6.68386	9.69376e-07	2.42344e-07	1.45406e-07
KEGG_PATHWAY	taes00020	Citrate cycle (TCA cycle)	13	2.88889	1.13297e-07	TRAESCS1D02G153900.1, TRAESCS5A02G014300.1, TRAESCS2A02G363500.1, TRAESCS1D02G109600.1, TRAESCS5D02G019700.1, TRAESCS6B02G255800.1, TRAESCS5A02G407700.3, TRAESCS5A02G407700.2, TRAESCS1B02G131300.1, TRAESCS5D02G417600.1, TRAESCS5B02G012400.1, TRAESCS6A02G225900.1, TRAESCS2B02G381500.1, TRAESCS1B02G172400.1, TRAESCS2D02G361100.1, TRAESCS5B02G412500.3, TRAESCS6D02G209200.2, TRAESCS6D02G209200.1, TRA…	182	169	18399	7.77642	6.23131e-06	1.24627e-06	7.47759e-07
KEGG_PATHWAY	taes00010	Glycolysis / Gluconeogenesis	18	4	2.2626e-06	TRAESCS3D02G334500.1, TRAESCS1D02G109600.1, TRAESCS4B02G047300.1, TRAESCS3A02G073300.1, TRAESCS3B02G373000.1, TRAESCS6D02G148700.1, TRAESCS4D02G047300.1, TRAESCS3D02G073000.1, TRAESCS1B02G131300.1, TRAESCS5A02G324200.1, TRAESCS7B02G375300.1, TRAESCS6D02G148700.2, TRAESCS1B02G053600.1, TRAESCS1D02G041200.1, TRAESCS6B02G187500.2, TRAESCS6B02G187500.1, TRAESCS6A02G158300.1, TRAESCS1A02G040600.1, TRA…	182	449	18399	4.05274	0.000124435	1.77776e-05	1.06665e-05
KEGG_PATHWAY	taes00196	Photosynthesis - antenna proteins	9	2	3.45881e-06	TRAESCS5B02G322900.1, TRAESCS5D02G329200.1, TRAESCS5D02G238300.1, TRAESCS6B02G191500.1, TRAESCS5A02G322500.1, TRAESCS5A02G350600.1, TRAESCS5D02G357600.1, TRAESCS2D02G320900.1, TRAESCS2A02G342600.1, TRAESCS5B02G227900.1, TRAESCS2B02G233400.1, TRAESCS6A02G159800.1, TRAESCS5A02G229300.1, TRAESCS2B02G340300.1, TRAESCS5B02G353200.1, TRAESCS6D02G152700.1	182	92	18399	9.88957	0.000190217	2.37793e-05	1.42676e-05
KEGG_PATHWAY	taes00190	Oxidative phosphorylation	19	4.22222	6.1746e-06	TRAESCS1A02G379000.1, TRAESCS3B02G280000.2, TRAESCS3A02G238700.1, TRAESCS3B02G280000.1, TRAESCS3D02G239100.1, TRAESCS3B02G267400.1, TRAESCS7D02G361000.1, TRAESCS4B02G047900.1, TRAESCS3A02G264700.1, TRAESCS3B02G267400.2, TRAESCS6A02G303800.1, TRAESCS6A02G186300.1, TRAESCS6B02G218100.1, TRAESCS6B02G360300.1, TRAESCS6D02G308400.1, TRAESCS7B02G265500.2, TRAESCS7B02G265500.1, TRAESCS3D02G250900.1, TRA…	182	537	18399	3.57686	0.000339546	3.22834e-05	1.937e-05
KEGG_PATHWAY	taes00620	Pyruvate metabolism	15	3.33333	6.45668e-06	TRAESCS1D02G153900.1, TRAESCS5A02G014300.1, TRAESCS1D02G109600.1, TRAESCS5D02G019700.1, TRAESCS5A02G407700.3, TRAESCS7D02G353600.2, TRAESCS5A02G407700.2, TRAESCS1B02G131300.1, TRAESCS5D02G417600.1, TRAESCS5A02G454900.1, TRAESCS5B02G012400.1, TRAESCS5B02G464100.1, TRAESCS5B02G464100.2, TRAESCS5D02G465300.1, TRAESCS1B02G172400.1, TRAESCS7D02G353600.1, TRAESCS7B02G258800.1, TRAESCS5B02G412500.3, TRA…	182	337	18399	4.49971	0.000355056	3.22834e-05	1.937e-05
KEGG_PATHWAY	taes00620	Pyruvate metabolism	15	3.33333	6.45668e-06	TRAESCS1D02G153900.1, TRAESCS5A02G014300.1, TRAESCS1D02G109600.1, TRAESCS5D02G019700.1, TRAESCS5A02G407700.3, TRAESCS7D02G353600.2, TRAESCS5A02G407700.2, TRAESCS1B02G131300.1, TRAESCS5D02G417600.1, TRAESCS5A02G454900.1, TRAESCS5B02G012400.1, TRAESCS5B02G464100.1, TRAESCS5B02G464100.2, TRAESCS5D02G465300.1, TRAESCS1B02G172400.1, TRAESCS7D02G353600.1, TRAESCS7B02G258800.1, TRAESCS5B02G412500.3, TRA…	182	337	18399	4.49971	0.000355056	3.22834e-05	1.937e-05
KEGG_PATHWAY	taes04120	Ubiquitin mediated proteolysis	21	4.66667	3.06804e-05	TRAESCS6D02G125600.1, TRAESCS4D02G218400.1, TRAESCS2D02G458700.1, TRAESCS7A02G465300.1, TRAESCS7D02G474200.1, TRAESCS1D02G228700.1, TRAESCS6B02G293300.1, TRAESCS4A02G306500.1, TRAESCS4B02G008400.1, TRAESCS2B02G480400.1, TRAESCS7B02G366400.1, TRAESCS7B02G390800.1, TRAESCS6D02G137400.1, TRAESCS5B02G260700.1, TRAESCS2D02G458600.1, TRAESCS1D02G174700.1, TRAESCS4D02G006900.1, TRAESCS2B02G480300.1, TRA…	182	723	18399	2.93632	0.00168602	0.000140618	8.4371e-05
KEGG_PATHWAY	taes04145	Phagosome	12	2.66667	7.24672e-05	TRAESCS6D02G090200.1, TRAESCS7B02G265500.2, TRAESCS7B02G265500.1, TRAESCS3D02G250900.1, TRAESCS3B02G280000.2, TRAESCS3A02G238700.1, TRAESCS3B02G280000.1, TRAESCS2B02G576100.1, TRAESCS3D02G239100.1, TRAESCS3B02G267400.1, TRAESCS7D02G361000.1, TRAESCS7A02G362000.1, TRAESCS3B02G267400.2, TRAESCS2D02G546500.2, TRAESCS2D02G546500.3, TRAESCS6D02G173400.1, TRAESCS2D02G546500.1, TRAESCS6A02G186300.1, TRA…	182	268	18399	4.52657	0.00397791	0.000306592	0.000183955
KEGG_PATHWAY	taes01230	Biosynthesis of amino acids	18	4	0.000600085	TRAESCS3D02G334500.1, TRAESCS2A02G363500.1, TRAESCS5B02G018700.2, TRAESCS5B02G018700.3, TRAESCS3A02G073300.1, TRAESCS3B02G373000.1, TRAESCS6D02G148700.1, TRAESCS6D02G230100.1, TRAESCS3D02G073000.1, TRAESCS6A02G248000.1, TRAESCS5A02G324200.1, TRAESCS7B02G375300.1, TRAESCS6D02G148700.2, TRAESCS2B02G381500.1, TRAESCS6B02G187500.2, TRAESCS6B02G187500.1, TRAESCS2D02G361100.1, TRAESCS6A02G158300.1, TRA…	182	704	18399	2.58477	0.0324755	0.00220031	0.00132019
KEGG_PATHWAY	taes00480	Glutathione metabolism	13	2.88889	0.00270692	TRAESCS2A02G363500.1, TRAESCS7B02G095600.1, TRAESCS7B02G095600.2, TRAESCS4B02G278900.1, TRAESCS2D02G080000.1, TRAESCS7D02G191700.1, TRAESCS6D02G368800.1, TRAESCS2B02G096200.1, TRAESCS2B02G381500.1, TRAESCS2D02G361100.1, TRAESCS6A02G383800.2, TRAESCS6A02G383800.1, TRAESCS4B02G278900.2, TRAESCS4D02G277400.1, TRAESCS4A02G025200.1, TRAESCS6B02G423100.1	182	476	18399	2.76095	0.138502	0.00930504	0.00558303
KEGG_PATHWAY	taes00030	Pentose phosphate pathway	7	1.55556	0.00477702	TRAESCS1B02G053600.1, TRAESCS4B02G047300.1, TRAESCS1D02G041200.1, TRAESCS1A02G040600.1, TRAESCS4A02G267000.1, TRAESCS4D02G047300.1, TRAESCS6D02G061600.1, TRAESCS6D02G061600.2, TRAESCS5B02G115300.1	182	158	18399	4.47882	0.231539	0.0154551	0.00927304
KEGG_PATHWAY	taes00260	Glycine, serine and threonine metabolism	8	1.77778	0.00549238	TRAESCS3A02G265900.1, TRAESCS3D02G334500.1, TRAESCS3A02G265900.2, TRAESCS1D02G109600.1, TRAESCS3B02G373000.1, TRAESCS3B02G299300.2, TRAESCS3A02G341000.1, TRAESCS1B02G131300.1, TRAESCS3B02G299300.1, TRAESCS3D02G266100.1, TRAESCS1A02G105600.1, TRAESCS3D02G266100.2	182	215	18399	3.76162	0.261337	0.0167823	0.0100694
KEGG_PATHWAY	taes00260	Glycine, serine and threonine metabolism	8	1.77778	0.00549238	TRAESCS3A02G265900.1, TRAESCS3D02G334500.1, TRAESCS3A02G265900.2, TRAESCS1D02G109600.1, TRAESCS3B02G373000.1, TRAESCS3B02G299300.2, TRAESCS3A02G341000.1, TRAESCS1B02G131300.1, TRAESCS3B02G299300.1, TRAESCS3D02G266100.1, TRAESCS1A02G105600.1, TRAESCS3D02G266100.2	182	215	18399	3.76162	0.261337	0.0167823	0.0100694
KEGG_PATHWAY	taes01250	Biosynthesis of nucleotide sugars	8	1.77778	0.0143525	TRAESCS1B02G053600.1, TRAESCS4B02G047300.1, TRAESCS4A02G051400.1, TRAESCS1D02G041200.1, TRAESCS1A02G040600.1, TRAESCS4A02G267000.1, TRAESCS4D02G047300.1, TRAESCS4B02G253000.1, TRAESCS4D02G253100.1	182	259	18399	3.12258	0.548467	0.0415467	0.024928
KEGG_PATHWAY	taes01250	Biosynthesis of nucleotide sugars	8	1.77778	0.0143525	TRAESCS1B02G053600.1, TRAESCS4B02G047300.1, TRAESCS4A02G051400.1, TRAESCS1D02G041200.1, TRAESCS1A02G040600.1, TRAESCS4A02G267000.1, TRAESCS4D02G047300.1, TRAESCS4B02G253000.1, TRAESCS4D02G253100.1	182	259	18399	3.12258	0.548467	0.0415467	0.024928
KEGG_PATHWAY	taes00230	Purine metabolism	8	1.77778	0.0158333	TRAESCS4B02G047300.1, TRAESCS1A02G217200.1, TRAESCS5A02G092400.2, TRAESCS1B02G230300.1, TRAESCS5A02G092400.1, TRAESCS4A02G267000.1, TRAESCS4D02G047300.1, TRAESCS5D02G104600.1, TRAESCS5B02G098300.1, TRAESCS5B02G098300.2, TRAESCS1D02G219000.1, TRAESCS5D02G104600.2	182	264	18399	3.06344	0.584303	0.0435416	0.0261249
KEGG_PATHWAY	taes00520	Amino sugar and nucleotide sugar metabolism	11	2.44444	0.0181478	TRAESCS2D02G097800.1, TRAESCS4B02G047300.1, TRAESCS4A02G051400.1, TRAESCS4D02G047300.1, TRAESCS4D02G253100.1, TRAESCS1B02G053600.1, TRAESCS1D02G041200.1, TRAESCS2A02G098400.1, TRAESCS1A02G040600.1, TRAESCS2B02G114500.2, TRAESCS4A02G267000.1, TRAESCS2B02G114500.1, TRAESCS2A02G098400.2, TRAESCS2D02G097800.2, TRAESCS4B02G253000.1	182	470	18399	2.36602	0.634795	0.04753	0.028518
KEGG_PATHWAY	taes00270	Cysteine and methionine metabolism	10	2.22222	0.0193212	TRAESCS5A02G014300.1, TRAESCS1D02G153900.1, TRAESCS5B02G018700.2, TRAESCS5B02G018700.3, TRAESCS5D02G019700.1, TRAESCS5A02G407700.3, TRAESCS6D02G230100.1, TRAESCS5A02G407700.2, TRAESCS6A02G248000.1, TRAESCS5D02G417600.1, TRAESCS5B02G012400.1, TRAESCS1B02G172400.1, TRAESCS5B02G412500.3, TRAESCS6B02G276700.1, TRAESCS5B02G412500.1, TRAESCS5B02G412500.2	182	406	18399	2.48999	0.658042	0.048303	0.0289818
KEGG_PATHWAY	taes00240	Pyrimidine metabolism	6	1.33333	0.0460709	TRAESCS1A02G217200.1, TRAESCS5A02G092400.2, TRAESCS1B02G230300.1, TRAESCS5A02G092400.1, TRAESCS5D02G104600.1, TRAESCS5B02G098300.1, TRAESCS5B02G098300.2, TRAESCS1D02G219000.1, TRAESCS5D02G104600.2	182	198	18399	3.06344	0.925289	0.110169	0.0661017

## Sheet: 23-18h
Category	Term		Count	%	PValue	Genes	List Total	Pop Hits	Pop Total	Fold Enrichment	Bonferroni	Benjamini	FDR
KEGG_PATHWAY	taes01200	Carbon metabolism	15	9.25926	4.03209e-09	TRAESCS6D02G048300.2, TRAESCS2A02G363500.1, TRAESCS6D02G048300.3, TRAESCS5D02G019800.1, TRAESCS3B02G398300.1, TRAESCS5A02G014500.1, TRAESCS6A02G041700.2, TRAESCS7D02G071200.1, TRAESCS6A02G041700.1, TRAESCS2B02G381500.1, TRAESCS5A02G014400.2, TRAESCS5A02G014400.1, TRAESCS2D02G361100.1, TRAESCS3A02G367000.1, TRAESCS3D02G359900.2, TRAESCS6B02G056800.2, TRAESCS3D02G359900.1, TRAESCS5B02G012100.3, TRA…	46	806	18399	7.44376	1.33059e-07	1.33059e-07	1.08867e-07
KEGG_PATHWAY	taes01230	Biosynthesis of amino acids	13	8.02469	8.08071e-08	TRAESCS2A02G363500.1, TRAESCS5D02G019800.1, TRAESCS1B02G290600.2, TRAESCS5A02G014500.1, TRAESCS7D02G071200.1, TRAESCS1A02G281400.1, TRAESCS2B02G381500.1, TRAESCS5A02G014400.2, TRAESCS1D02G280700.2, TRAESCS5A02G014400.1, TRAESCS2D02G361100.1, TRAESCS5B02G012100.3, TRAESCS5D02G020100.1, TRAESCS5B02G012100.2, TRAESCS5B02G012100.1, TRAESCS5B02G012300.2, TRAESCS5B02G012300.1	46	704	18399	7.38596	2.66663e-06	1.33332e-06	1.0909e-06
KEGG_PATHWAY	taes01100	Metabolic pathways	36	22.2222	4.18041e-05	TRAESCS2B02G521600.2, TRAESCS3B02G398300.1, TRAESCS5A02G454900.1, TRAESCS6A02G041700.2, TRAESCS6A02G041700.1, TRAESCS5D02G465300.1, TRAESCS1D02G226400.1, TRAESCS2D02G361100.1, TRAESCS1D02G226400.2, TRAESCS3A02G367000.1, TRAESCS3D02G359900.2, TRAESCS3D02G359900.1, TRAESCS6D02G048300.2, TRAESCS6D02G012200.1, TRAESCS6D02G048300.3, TRAESCS6A02G009200.1, TRAESCS2B02G517500.1, TRAESCS5D02G020100.1, TRA…	46	8831	18399	1.63053	0.00137861	0.000459845	0.000376237
KEGG_PATHWAY	taes03018	RNA degradation	7	4.32099	0.000270603	TRAESCS5A02G014400.2, TRAESCS5A02G014400.1, TRAESCS5D02G019800.1, TRAESCS5A02G014500.1, TRAESCS5B02G012100.3, TRAESCS5D02G020100.1, TRAESCS5B02G012100.2, TRAESCS7D02G071200.1, TRAESCS5B02G012100.1, TRAESCS5B02G012300.2, TRAESCS5B02G012300.1	46	371	18399	7.54676	0.00889135	0.00223248	0.00182657
KEGG_PATHWAY	taes04146	Peroxisome	6	3.7037	0.000623637	TRAESCS6D02G048300.2, TRAESCS2B02G381500.1, TRAESCS2A02G363500.1, TRAESCS6D02G048300.3, TRAESCS2D02G361100.1, TRAESCS6B02G056800.2, TRAESCS6A02G041700.2, TRAESCS6A02G041700.1	46	284	18399	8.45024	0.020376	0.00408549	0.00334267
KEGG_PATHWAY	taes04146	Peroxisome	6	3.7037	0.000623637	TRAESCS6D02G048300.2, TRAESCS2B02G381500.1, TRAESCS2A02G363500.1, TRAESCS6D02G048300.3, TRAESCS2D02G361100.1, TRAESCS6B02G056800.2, TRAESCS6A02G041700.2, TRAESCS6A02G041700.1	46	284	18399	8.45024	0.020376	0.00408549	0.00334267
KEGG_PATHWAY	taes00010	Glycolysis / Gluconeogenesis	7	4.32099	0.000742817	TRAESCS5A02G014400.2, TRAESCS5A02G014400.1, TRAESCS5D02G019800.1, TRAESCS5A02G014500.1, TRAESCS5B02G012100.3, TRAESCS5D02G020100.1, TRAESCS5B02G012100.2, TRAESCS7D02G071200.1, TRAESCS5B02G012100.1, TRAESCS5B02G012300.2, TRAESCS5B02G012300.1	46	449	18399	6.23574	0.0242238	0.00408549	0.00334267
KEGG_PATHWAY	taes00591	Linoleic acid metabolism	3	1.85185	0.00828325	TRAESCS2B02G555400.1, TRAESCS2D02G528500.2, TRAESCS2A02G525500.2, TRAESCS2A02G525500.1, TRAESCS2D02G528500.1	46	56	18399	21.4274	0.240037	0.0390496	0.0319497
KEGG_PATHWAY	taes00270	Cysteine and methionine metabolism	5	3.08642	0.0170769	TRAESCS2B02G517500.1, TRAESCS2B02G521600.2, TRAESCS2D02G493500.1, TRAESCS2A02G489600.1, TRAESCS2D02G489900.1, TRAESCS2A02G493600.1, TRAESCS2A02G493600.2, TRAESCS2A02G489600.2	46	406	18399	4.92584	0.433572	0.0704422	0.0576346

## Sheet: 23-24h
Category	Term		Count	%	PValue	Genes	List Total	Pop Hits	Pop Total	Fold Enrichment	Bonferroni	Benjamini	FDR
KEGG_PATHWAY	taes01200	Carbon metabolism	27	8.9404	8.00161e-12	TRAESCS7D02G011600.3, TRAESCS3D02G334500.1, TRAESCS7D02G011600.1, TRAESCS3D02G250600.1, TRAESCS7D02G011600.2, TRAESCS1D02G420500.1, TRAESCS3B02G522300.3, TRAESCS4B02G325800.1, TRAESCS3B02G279700.1, TRAESCS3B02G522300.2, TRAESCS5B02G426500.2, TRAESCS4B02G069300.1, TRAESCS5B02G426500.1, TRAESCS4A02G246100.1, TRAESCS6D02G024400.1, TRAESCS4A02G481800.1, TRAESCS4A02G481800.2, TRAESCS4A02G481800.3, TRA…	120	806	18399	5.1362	4.0008e-10	2.0004e-10	1.56031e-10
KEGG_PATHWAY	taes00630	Glyoxylate and dicarboxylate metabolism	12	3.97351	4.9106e-07	TRAESCS1B02G443200.1, TRAESCS2A02G250800.1, TRAESCS3D02G250600.1, TRAESCS1A02G412900.2, TRAESCS1A02G412900.1, TRAESCS2A02G250800.2, TRAESCS5B02G426500.2, TRAESCS4B02G069300.1, TRAESCS5B02G426500.1, TRAESCS2D02G251800.2, TRAESCS4A02G246100.1, TRAESCS5A02G424400.1, TRAESCS1D02G420500.1, TRAESCS2B02G264100.2, TRAESCS2B02G264100.1, TRAESCS3A02G250200.1, TRAESCS5D02G432900.1, TRAESCS4D02G068100.1, TRA…	120	242	18399	7.60289	2.45527e-05	8.18433e-06	6.38377e-06
KEGG_PATHWAY	taes04626	Plant-pathogen interaction	19	6.29139	1.64735e-06	TRAESCS3B02G214400.1, TRAESCS2A02G098100.1, TRAESCS3A02G038300.1, TRAESCS4A02G335300.2, TRAESCS4A02G335300.1, TRAESCS6B02G238600.1, TRAESCS2A02G456100.1, TRAESCS5B02G258900.2, TRAESCS5D02G268000.1, TRAESCS6A02G209800.1, TRAESCS3B02G365900.2, TRAESCS4A02G126700.1, TRAESCS4D02G179800.1, TRAESCS3A02G335000.1, TRAESCS2D02G097500.1, TRAESCS5B02G549800.5, TRAESCS2D02G456400.1, TRAESCS5D02G536800.2, TRA…	120	754	18399	3.86363	8.23641e-05	2.05918e-05	1.60616e-05
KEGG_PATHWAY	taes00785	Lipoic acid metabolism	8	2.64901	6.05846e-06	TRAESCS7D02G011600.3, TRAESCS7D02G011600.1, TRAESCS7D02G011600.2, TRAESCS3D02G250600.1, TRAESCS6A02G022600.2, TRAESCS6A02G022600.1, TRAESCS7A02G014600.1, TRAESCS7A02G014600.2, TRAESCS7A02G014600.3, TRAESCS7A02G014600.4, TRAESCS3A02G250200.1, TRAESCS6D02G024400.1, TRAESCS3B02G279700.1, TRAESCS4A02G481800.1, TRAESCS4A02G481800.2, TRAESCS4A02G481800.3	120	107	18399	11.4636	0.000302878	5.6913e-05	4.43922e-05
KEGG_PATHWAY	taes00010	Glycolysis / Gluconeogenesis	14	4.63576	6.82957e-06	TRAESCS7D02G011600.3, TRAESCS3D02G334500.1, TRAESCS7D02G011600.1, TRAESCS7D02G011600.2, TRAESCS6A02G022600.2, TRAESCS5D02G019800.1, TRAESCS6A02G022600.1, TRAESCS5A02G014500.1, TRAESCS7A02G014600.1, TRAESCS7A02G014600.2, TRAESCS7A02G014600.3, TRAESCS7A02G014600.4, TRAESCS5A02G014400.2, TRAESCS5A02G014400.1, TRAESCS3A02G341000.1, TRAESCS5B02G012100.3, TRAESCS5B02G012100.2, TRAESCS5B02G012100.1, TRA…	120	449	18399	4.78073	0.000341421	5.6913e-05	4.43922e-05
KEGG_PATHWAY	taes00010	Glycolysis / Gluconeogenesis	14	4.63576	6.82957e-06	TRAESCS7D02G011600.3, TRAESCS3D02G334500.1, TRAESCS7D02G011600.1, TRAESCS7D02G011600.2, TRAESCS6A02G022600.2, TRAESCS5D02G019800.1, TRAESCS6A02G022600.1, TRAESCS5A02G014500.1, TRAESCS7A02G014600.1, TRAESCS7A02G014600.2, TRAESCS7A02G014600.3, TRAESCS7A02G014600.4, TRAESCS5A02G014400.2, TRAESCS5A02G014400.1, TRAESCS3A02G341000.1, TRAESCS5B02G012100.3, TRAESCS5B02G012100.2, TRAESCS5B02G012100.1, TRA…	120	449	18399	4.78073	0.000341421	5.6913e-05	4.43922e-05
KEGG_PATHWAY	taes00620	Pyruvate metabolism	11	3.64238	6.76874e-05	TRAESCS7D02G011600.3, TRAESCS1B02G443200.1, TRAESCS7D02G011600.1, TRAESCS7D02G011600.2, TRAESCS1A02G412900.2, TRAESCS1A02G412900.1, TRAESCS6A02G022600.2, TRAESCS6A02G022600.1, TRAESCS5A02G454900.1, TRAESCS5B02G464100.1, TRAESCS7A02G014600.1, TRAESCS7A02G014600.2, TRAESCS7A02G014600.3, TRAESCS5B02G464100.2, TRAESCS7A02G014600.4, TRAESCS1D02G420500.1, TRAESCS5D02G465300.1, TRAESCS6D02G024400.1, TRA…	120	337	18399	5.00467	0.00337876	0.000483481	0.000377115
KEGG_PATHWAY	taes00260	Glycine, serine and threonine metabolism	9	2.98013	7.8817e-05	TRAESCS3D02G334500.1, TRAESCS3D02G250600.1, TRAESCS4B02G069300.1, TRAESCS3B02G373000.1, TRAESCS4A02G246100.1, TRAESCS5D02G181600.2, TRAESCS5D02G181600.1, TRAESCS5A02G177400.3, TRAESCS5D02G181600.4, TRAESCS5D02G181600.3, TRAESCS5A02G177400.1, TRAESCS5A02G177400.2, TRAESCS3A02G250200.1, TRAESCS4D02G068100.1, TRAESCS3B02G279700.1, TRAESCS3A02G341000.1, TRAESCS5B02G174600.1	120	215	18399	6.41826	0.00393325	0.000492606	0.000384233
KEGG_PATHWAY	taes00020	Citrate cycle (TCA cycle)	8	2.64901	0.000115129	TRAESCS7D02G011600.3, TRAESCS1B02G443200.1, TRAESCS7D02G011600.1, TRAESCS7D02G011600.2, TRAESCS1A02G412900.2, TRAESCS1A02G412900.1, TRAESCS6A02G022600.2, TRAESCS6A02G022600.1, TRAESCS7A02G014600.1, TRAESCS7A02G014600.2, TRAESCS7A02G014600.3, TRAESCS7A02G014600.4, TRAESCS1D02G420500.1, TRAESCS6D02G024400.1, TRAESCS4A02G481800.1, TRAESCS4A02G481800.2, TRAESCS4A02G481800.3	120	169	18399	7.25799	0.00574027	0.000639608	0.000498894
KEGG_PATHWAY	taes00020	Citrate cycle (TCA cycle)	8	2.64901	0.000115129	TRAESCS7D02G011600.3, TRAESCS1B02G443200.1, TRAESCS7D02G011600.1, TRAESCS7D02G011600.2, TRAESCS1A02G412900.2, TRAESCS1A02G412900.1, TRAESCS6A02G022600.2, TRAESCS6A02G022600.1, TRAESCS7A02G014600.1, TRAESCS7A02G014600.2, TRAESCS7A02G014600.3, TRAESCS7A02G014600.4, TRAESCS1D02G420500.1, TRAESCS6D02G024400.1, TRAESCS4A02G481800.1, TRAESCS4A02G481800.2, TRAESCS4A02G481800.3	120	169	18399	7.25799	0.00574027	0.000639608	0.000498894
KEGG_PATHWAY	taes00270	Cysteine and methionine metabolism	10	3.31126	0.00129707	TRAESCS1B02G443200.1, TRAESCS1A02G412900.2, TRAESCS1A02G412900.1, TRAESCS2B02G521600.2, TRAESCS5D02G181600.2, TRAESCS2A02G489600.1, TRAESCS5D02G181600.1, TRAESCS2D02G489900.1, TRAESCS5A02G177400.3, TRAESCS5D02G181600.4, TRAESCS1D02G420500.1, TRAESCS5D02G181600.3, TRAESCS2A02G489600.2, TRAESCS5A02G177400.1, TRAESCS5A02G177400.2, TRAESCS2B02G517500.1, TRAESCS2D02G493500.1, TRAESCS5B02G174600.1, TRA…	120	406	18399	3.77648	0.0628347	0.00589578	0.00459871

## Sheet: 31 total
Category	Term	Count	%	PValue	Genes	List Total	Pop Hits	Pop Total	Fold Enrichment	Bonferroni	Benjamini	FDR
KEGG_PATHWAY	taes01200:Carbon metabolism	92	4.93033	1.42622e-35	TraesCS5A02G498000.1, TraesCS1B02G264900.1, TraesCS5A02G407700.3, TraesCS3B02G265700.1, TraesCS3B02G398300.1, TraesCS5D02G417600.1, TraesCS3B02G522300.3, TraesCS5A02G505000.2, TraesCS2D02G361100.1, TraesCS3A02G367000.1, TraesCS1D02G153900.1, TraesCS5A02G374500.1, TraesCS6D02G137700.1, TraesCS3A02G478800.2, TraesCS6B02G255800.1, TraesCS5B02G481000.1, TraesCS6A02G225900.1, TraesCS5B02G376400.1, Tra…	447	804	18074	4.62678	1.38343e-33	1.38343e-33	9.69827e-34
KEGG_PATHWAY	taes00020:Citrate cycle (TCA cycle)	35	1.87567	1.44957e-21	TraesCS1B02G443200.1, TraesCS7D02G011600.3, TraesCS3D02G237500.1, TraesCS1D02G109600.1, TraesCS7D02G011600.1, TraesCS7D02G011600.2, TraesCS1A02G412900.1, TraesCS5A02G407700.3, TraesCS6D02G155800.2, TraesCS3B02G265700.1, TraesCS1B02G131300.1, TraesCS5D02G417600.1, TraesCS7A02G014600.1, TraesCS7A02G014600.3, TraesCS7A02G014600.4, TraesCS1D02G420500.1, TraesCS7A02G263300.1, TraesCS2B02G381500.1, Tra…	447	169	18074	8.37391	1.40609e-19	7.03043e-20	4.92855e-20
KEGG_PATHWAY	taes01230:Biosynthesis of amino acids	67	3.59057	3.65494e-21	TraesCS3D02G334500.1, TraesCS5D02G159100.1, TraesCS2B02G609800.1, TraesCS6D02G344200.1, TraesCS7A02G308600.1, TraesCS6D02G074300.1, TraesCS6D02G155800.2, TraesCS3B02G265700.1, TraesCS6B02G084400.1, TraesCS3A02G277700.1, TraesCS5B02G152600.1, TraesCS6A02G080600.1, TraesCS6D02G196300.2, TraesCS5A02G505000.2, TraesCS2D02G361100.1, TraesCS2A02G577600.1, TraesCS6A02G167300.1, TraesCS7B02G208700.1, Tra…	447	704	18074	3.84812	3.54529e-19	1.18176e-19	8.28454e-20
KEGG_PATHWAY	taes00010:Glycolysis / Gluconeogenesis	51	2.73312	2.56389e-19	TraesCS6A02G386600.1, TraesCS7D02G011600.3, TraesCS3D02G334500.1, TraesCS1D02G109600.1, TraesCS7D02G011600.1, TraesCS7D02G011600.2, TraesCS1B02G264900.1, TraesCS3A02G277700.1, TraesCS1B02G131300.1, TraesCS6D02G196300.2, TraesCS7D02G263900.2, TraesCS6B02G425700.1, TraesCS5A02G476700.1, TraesCS5A02G374500.1, TraesCS4B02G047300.1, TraesCS1D02G346200.1, TraesCS1A02G344000.1, TraesCS1B02G053600.1, Tra…	447	449	18074	4.59273	2.48698e-17	6.21744e-18	4.35862e-18
KEGG_PATHWAY	taes00620:Pyruvate metabolism	43	2.30439	3.6155e-18	TraesCS6A02G386600.1, TraesCS7D02G011600.3, TraesCS1D02G109600.1, TraesCS7D02G011600.1, TraesCS7D02G011600.2, TraesCS2D02G249400.3, TraesCS5A02G407700.3, TraesCS1B02G264900.1, TraesCS1B02G131300.1, TraesCS5D02G417600.1, TraesCS5A02G454900.1, TraesCS1D02G420500.1, TraesCS5D02G465300.1, TraesCS7D02G263900.2, TraesCS6B02G425700.1, TraesCS5A02G476700.1, TraesCS5B02G412500.3, TraesCS1D02G153900.1, Tra…	447	337	18074	5.15923	3.50704e-16	7.01407e-17	4.91708e-17
KEGG_PATHWAY	taes00710:Carbon fixation in photosynthetic organisms	31	1.66131	1.41587e-13	TraesCS1B02G443200.1, TraesCS1A02G412900.1, TraesCS4D02G107400.1, TraesCS5A02G407700.3, TraesCS1B02G264900.1, TraesCS2A02G344600.1, TraesCS3B02G398300.1, TraesCS6B02G084400.1, TraesCS3D02G073000.1, TraesCS5D02G417600.1, TraesCS2B02G280600.1, TraesCS1D02G420500.1, TraesCS6D02G196300.2, TraesCS1B02G172400.1, TraesCS7A02G381100.1, TraesCS2D02G262400.1, TraesCS5B02G412500.3, TraesCS3A02G367000.1, Tra…	447	234	18074	5.35664	1.37307e-11	2.289e-12	1.60466e-12
KEGG_PATHWAY	taes01100:Metabolic pathways	292	15.6484	1.09086e-12	TraesCS5A02G498000.1, TraesCS2D02G249400.3, TraesCS4D02G003600.2, TraesCS2D02G253200.1, TraesCS3B02G265700.1, TraesCS1B02G264900.1, TraesCS5A02G407700.3, TraesCS5D02G417600.1, TraesCS5A02G454900.1, TraesCS1B02G290800.1, TraesCS1A02G110900.1, TraesCS2B02G240100.2, TraesCS5B02G394200.3, TraesCS3B02G457600.1, TraesCS2D02G361100.1, TraesCS1A02G164800.2, TraesCS6A02G159800.1, TraesCS7A02G227100.1, Tra…	447	8824	18074	1.33802	1.05818e-10	1.51162e-11	1.05969e-11
KEGG_PATHWAY	taes00630:Glyoxylate and dicarboxylate metabolism	27	1.44695	2.78234e-10	TraesCS1B02G443200.1, TraesCS1D02G109600.1, TraesCS5A02G498000.1, TraesCS1A02G412900.1, TraesCS5A02G407700.3, TraesCS2D02G500600.1, TraesCS6D02G155800.2, TraesCS1B02G131300.1, TraesCS5D02G417600.1, TraesCS2B02G280600.1, TraesCS2A02G581600.1, TraesCS1D02G420500.1, TraesCS1B02G172400.1, TraesCS2B02G605800.1, TraesCS2D02G262400.1, TraesCS5A02G505000.2, TraesCS2D02G598500.1, TraesCS5B02G412500.3, Tra…	447	240	18074	4.54883	2.69887e-08	3.37358e-09	2.36499e-09
KEGG_PATHWAY	taes01210:2-Oxocarboxylic acid metabolism	22	1.17899	6.40488e-09	TraesCS6A02G360700.1, TraesCS6A02G167300.1, TraesCS6A02G360700.2, TraesCS3D02G237500.1, TraesCS2A02G363500.1, TraesCS7D02G170500.1, TraesCS2B02G609800.1, TraesCS6D02G344200.1, TraesCS7A02G169400.1, TraesCS6D02G074300.1, TraesCS6D02G155800.2, TraesCS3B02G265700.1, TraesCS2B02G280600.1, TraesCS6A02G080600.1, TraesCS2B02G381500.1, TraesCS3A02G237100.1, TraesCS2D02G262400.1, TraesCS6B02G108100.2, Tra…	447	185	18074	4.80837	6.21273e-07	6.90303e-08	4.83924e-08
KEGG_PATHWAY	taes01110:Biosynthesis of secondary metabolites	180	9.6463	3.07601e-07	TraesCS5A02G498000.1, TraesCS3B02G265700.1, TraesCS1B02G264900.1, TraesCS5A02G407700.3, TraesCS5D02G417600.1, TraesCS2B02G240100.2, TraesCS5B02G394200.3, TraesCS2D02G361100.1, TraesCS2A02G577600.1, TraesCS5A02G374500.1, TraesCS5B02G170100.1, TraesCS5B02G394200.1, TraesCS5B02G394200.2, TraesCS1A02G171000.2, TraesCS6A02G225900.1, TraesCS5B02G376400.1, TraesCS7D02G253200.1, TraesCS2D02G425000.1, Tra…	447	5264	18074	1.38262	2.98369e-05	2.98373e-06	2.09169e-06
KEGG_PATHWAY	taes03010:Ribosome	52	2.78671	2.17785e-06	TraesCS7D02G313200.1, TraesCS4B02G260600.1, TraesCS3B02G257700.1, TraesCS3D02G224800.1, TraesCS5B02G503800.1, TraesCS6B02G134800.1, TraesCS2A02G295600.1, TraesCS2D02G421300.1, TraesCS4D02G151500.4, TraesCS3B02G284300.1, TraesCS4A02G368800.1, TraesCS4A02G114100.1, TraesCS2B02G109000.1, TraesCS7A02G450600.1, TraesCS4D02G191400.1, TraesCS6D02G126300.1, TraesCS5A02G372700.2, TraesCS2A02G066200.1, Tra…	447	1039	18074	2.02365	0.000211229	1.88226e-05	1.31952e-05
KEGG_PATHWAY	taes00785:Lipoic acid metabolism	14	0.750268	2.32857e-06	TraesCS7D02G011600.3, TraesCS5A02G374500.1, TraesCS1D02G109600.1, TraesCS7D02G011600.1, TraesCS7D02G011600.2, TraesCS1B02G131300.1, TraesCS7A02G014600.1, TraesCS7A02G014600.3, TraesCS7A02G014600.4, TraesCS7A02G263300.1, TraesCS7D02G263900.2, TraesCS5B02G376400.1, TraesCS5D02G490000.1, TraesCS6B02G342400.1, TraesCS4A02G481800.1, TraesCS4A02G481800.2, TraesCS4A02G481800.3, TraesCS5A02G476700.1, Tra…	447	107	18074	5.29043	0.000225846	1.88226e-05	1.31952e-05
KEGG_PATHWAY	taes04146:Peroxisome	21	1.1254	2.77066e-05	TraesCS3D02G237500.1, TraesCS2A02G363500.1, TraesCS5A02G498000.1, TraesCS2D02G538300.1, TraesCS7B02G197300.1, TraesCS2B02G567600.1, TraesCS7D02G290700.1, TraesCS3B02G265700.1, TraesCS7A02G339100.1, TraesCS5B02G426500.1, TraesCS7B02G250400.1, TraesCS5A02G424400.1, TraesCS5D02G154300.1, TraesCS2B02G381500.1, TraesCS3A02G237100.1, TraesCS5D02G432900.1, TraesCS7A02G292100.1, TraesCS2D02G361100.1, Tra…	447	284	18074	2.98984	0.00268397	0.000194966	0.000136677
KEGG_PATHWAY	taes00250:Alanine, aspartate and glutamate metabolism	16	0.857449	2.81395e-05	TraesCS6A02G360700.1, TraesCS6A02G360700.2, TraesCS5D02G159100.1, TraesCS4A02G119700.1, TraesCS6D02G344200.1, TraesCS3A02G077100.1, TraesCS2D02G500600.1, TraesCS2B02G280600.1, TraesCS5B02G152600.1, TraesCS3D02G023900.1, TraesCS3D02G023900.2, TraesCS2D02G262400.1, TraesCS3D02G077300.1, TraesCS3B02G022900.1, TraesCS3B02G022900.2, TraesCS2A02G500400.1, TraesCS3A02G022600.2, TraesCS5A02G153900.4, Tra…	447	174	18074	3.71807	0.00272584	0.000194966	0.000136677
KEGG_PATHWAY	taes00030:Pentose phosphate pathway	15	0.803859	3.82323e-05	TraesCS1B02G357000.1, TraesCS4B02G047300.1, TraesCS4D02G107400.1, TraesCS1D02G346200.1, TraesCS3D02G278000.1, TraesCS6B02G084400.1, TraesCS3A02G277700.1, TraesCS1A02G344000.1, TraesCS1B02G053600.1, TraesCS1D02G041200.1, TraesCS7A02G381100.1, TraesCS1A02G040600.1, TraesCS4B02G109900.1, TraesCS4A02G206400.1, TraesCS5B02G115300.1	447	158	18074	3.83867	0.00370173	0.000247235	0.00017332
KEGG_PATHWAY	taes00970:Aminoacyl-tRNA biosynthesis	20	1.07181	6.55718e-05	TraesCS7D02G028100.1, TraesCS7A02G264300.1, TraesCS2D02G235900.1, TraesCS7D02G265200.1, TraesCS5D02G154200.1, TraesCS2A02G530800.1, TraesCS7B02G162300.1, TraesCS7A02G004000.1, TraesCS6D02G317100.1, TraesCS1B02G113400.1, TraesCSU02G115400.1, TraesCS7A02G031700.1, TraesCS2D02G532700.1, TraesCS1A02G102600.1, TraesCS2B02G255900.2, TraesCS6B02G367200.1, TraesCS5B02G136500.1, TraesCS2A02G584300.1, Trae…	447	278	18074	2.90892	0.00634049	0.000397529	0.00027868
KEGG_PATHWAY	taes00195:Photosynthesis	17	0.91104	0.00024331	TraesCS3A02G381000.1, TraesCS6D02G012200.1, TraesCS2B02G133500.1, TraesCS5D02G496400.2, TraesCS4D02G003600.2, TraesCS6A02G009200.1, TraesCS2D02G253200.1, TraesCS5A02G482800.1, TraesCS4A02G310600.1, TraesCS6B02G015000.1, TraesCS2A02G252600.1, TraesCS2D02G214700.1, TraesCS2B02G234500.1, TraesCS2A02G114400.1, TraesCS2A02G207900.1, TraesCS5B02G496000.1, TraesCS2D02G115200.1, TraesCS2B02G272300.1	447	234	18074	2.93751	0.0233275	0.0013883	0.00097324
KEGG_PATHWAY	taes00270:Cysteine and methionine metabolism	23	1.23258	0.000508743	TraesCS6A02G360700.1, TraesCS1B02G443200.1, TraesCS6A02G360700.2, TraesCS5B02G300800.1, TraesCS6D02G344200.1, TraesCS1A02G412900.1, TraesCS2B02G521600.2, TraesCS4D02G012900.1, TraesCS5A02G407700.3, TraesCS5D02G417600.1, TraesCS5A02G300400.1, TraesCS1D02G420500.1, TraesCS2A02G489600.2, TraesCS1B02G172400.1, TraesCS4D02G159500.2, TraesCS5B02G412500.3, TraesCS4A02G298700.1, TraesCS2A02G493600.2, Tra…	447	406	18074	2.2906	0.0481622	0.00274156	0.00192192
KEGG_PATHWAY	taes00220:Arginine biosynthesis	10	0.535906	0.000880125	TraesCS6A02G360700.1, TraesCS6A02G360700.2, TraesCS4A02G119700.1, TraesCS7D02G170500.1, TraesCS6D02G344200.1, TraesCS7A02G169400.1, TraesCS2D02G500600.1, TraesCS2B02G280600.1, TraesCS2D02G262400.1, TraesCS2A02G500400.1, TraesCS2A02G261600.1, TraesCS6B02G393600.1, TraesCS4D02G186300.1	447	101	18074	4.00337	0.081864	0.00449327	0.00314992
KEGG_PATHWAY	taes00051:Fructose and mannose metabolism	14	0.750268	0.0010398	TraesCS1B02G357000.1, TraesCS4D02G107400.1, TraesCS1D02G346200.1, TraesCS1B02G129000.1, TraesCS3D02G278000.1, TraesCS1D02G112300.1, TraesCS3D02G073000.1, TraesCS3A02G277700.1, TraesCS1A02G344000.1, TraesCS1A02G110900.1, TraesCS7A02G381100.1, TraesCS4B02G109900.1, TraesCS4A02G206400.1, TraesCS5B02G115300.1	447	193	18074	2.93304	0.095988	0.00504301	0.0035353
KEGG_PATHWAY	taes01232:Nucleotide metabolism	16	0.857449	0.0012703	TraesCS7A02G382500.1, TraesCS1B02G230300.1, TraesCS1B02G290800.1, TraesCS1D02G219000.1, TraesCS1D02G280900.1, TraesCS1A02G444300.1, TraesCS1A02G225000.2, TraesCS1A02G217200.1, TraesCS1A02G281700.1, TraesCS6D02G212000.1, TraesCS7B02G285200.1, TraesCS1D02G226400.2, TraesCS7D02G378900.1, TraesCS6B02G257900.3, TraesCS1B02G478800.1, TraesCS6A02G223400.1	447	247	18074	2.61921	0.115999	0.00586757	0.00411335
KEGG_PATHWAY	taes00660:C5-Branched dibasic acid metabolism	5	0.267953	0.00223215	TraesCS2B02G609800.1, TraesCS6B02G108100.2, TraesCS6D02G074300.1, TraesCS6A02G080600.1, TraesCS2A02G577600.1	447	23	18074	8.79	0.194877	0.00984173	0.00689936
KEGG_PATHWAY	taes03018:RNA degradation	20	1.07181	0.00236127	TraesCS1B02G357000.1, TraesCS2D02G358000.1, TraesCS6A02G374200.1, TraesCS5D02G019800.1, TraesCS1D02G346200.1, TraesCS3D02G278000.1, TraesCS3A02G277700.1, TraesCS5A02G014500.1, TraesCS5D02G202900.1, TraesCS1A02G344000.1, TraesCS5B02G195500.1, TraesCS5A02G014400.2, TraesCS6B02G412000.1, TraesCS3B02G331400.4, TraesCS2B02G378400.1, TraesCS5D02G020100.1, TraesCS2A02G359000.1, TraesCS3D02G296700.1, Tra…	447	372	18074	2.17387	0.204921	0.00995842	0.00698116
KEGG_PATHWAY	taes00260:Glycine, serine and threonine metabolism	14	0.750268	0.00250503	TraesCS3D02G334500.1, TraesCS1D02G109600.1, TraesCS7B02G208700.1, TraesCS7A02G308600.1, TraesCS3B02G373000.1, TraesCS2B02G280600.1, TraesCS1B02G131300.1, TraesCS6A02G371100.1, TraesCS6D02G355000.2, TraesCS6B02G342400.1, TraesCS2D02G262400.1, TraesCS6B02G408100.1, TraesCS3A02G341000.1, TraesCS7D02G305300.1, TraesCS2A02G261600.1, TraesCS1A02G105600.1	447	213	18074	2.65763	0.215958	0.0101245	0.00709758
KEGG_PATHWAY	taes00860:Porphyrin metabolism	11	0.589496	0.00702752	TraesCS1A02G171000.2, TraesCS2A02G426900.1, TraesCS4A02G411000.1, TraesCS2D02G425000.1, TraesCS4B02G311100.1, TraesCS7D02G261800.1, TraesCS7B02G382800.3, TraesCS2B02G447300.1, TraesCS7A02G260800.2, TraesCS7A02G480700.1, TraesCS7D02G467500.1	447	162	18074	2.74552	0.495444	0.0272668	0.0191148
KEGG_PATHWAY	taes00960:Tropane, piperidine and pyridine alkaloid biosynthesis	9	0.482315	0.0135201	TraesCS6A02G360700.1, TraesCS6A02G360700.2, TraesCS3D02G396900.1, TraesCS3B02G435100.1, TraesCS1A02G383700.1, TraesCS3A02G402000.1, TraesCS6D02G344200.1, TraesCS3A02G401900.1, TraesCS3D02G396800.1, TraesCS6B02G393600.1	447	127	18074	2.8654	0.73297	0.0504403	0.0353602
KEGG_PATHWAY	taes00230:Purine metabolism	14	0.750268	0.014371	TraesCS4B02G047300.1, TraesCS7A02G382500.1, TraesCS1B02G230300.1, TraesCS1D02G219000.1, TraesCS1A02G444300.1, TraesCS1A02G225000.2, TraesCS1A02G217200.1, TraesCS6D02G212000.1, TraesCS7B02G285200.1, TraesCS1D02G226400.2, TraesCS7D02G378900.1, TraesCS6B02G257900.3, TraesCS1B02G478800.1, TraesCS6A02G223400.1	447	264	18074	2.14423	0.754413	0.0516293	0.0361937
KEGG_PATHWAY	taes00053:Ascorbate and aldarate metabolism	13	0.696677	0.0159029	TraesCS7B02G169800.1, TraesCS4D02G151200.1, TraesCS2D02G080000.1, TraesCS4A02G106300.2, TraesCS4D02G198500.1, TraesCS4B02G161300.1, TraesCS2B02G096200.1, TraesCS7D02G272500.1, TraesCS4B02G197900.1, TraesCS7A02G272200.1, TraesCS6B02G301300.2, TraesCS6B02G301300.1, TraesCS6D02G254000.1, TraesCS6A02G273400.1	447	239	18074	2.19934	0.788807	0.0550923	0.0386214
KEGG_PATHWAY	taes00052:Galactose metabolism	11	0.589496	0.0217778	TraesCS1B02G181800.2, TraesCS1B02G357000.1, TraesCS5D02G361000.1, TraesCS4B02G047300.1, TraesCS1A02G164800.2, TraesCS1D02G346200.1, TraesCS3D02G278000.1, TraesCS3A02G277700.1, TraesCS5A02G353700.1, TraesCS5B02G356300.1, TraesCS1D02G161900.1, TraesCS1A02G344000.1	447	193	18074	2.30453	0.881849	0.072843	0.0510652
KEGG_PATHWAY	taes00730:Thiamine metabolism	6	0.321543	0.0261991	TraesCS4A02G290400.1, TraesCS4B02G023800.1, TraesCS7A02G382500.1, TraesCS7B02G285200.1, TraesCS7D02G378900.1, TraesCS4D02G021400.1	447	68	18074	3.56771	0.923861	0.0847104	0.0593846
KEGG_PATHWAY	taes00450:Selenocompound metabolism	6	0.321543	0.0308446	TraesCS4D02G159500.2, TraesCS4D02G012900.1, TraesCS4A02G298700.1, TraesCS2B02G154700.1, TraesCS4D02G012900.2, TraesCS4A02G159700.2, TraesCS4B02G014700.1	447	71	18074	3.41696	0.952119	0.0965137	0.0676591
KEGG_PATHWAY	taes00290:Valine, leucine and isoleucine biosynthesis	5	0.267953	0.0391042	TraesCS2B02G609800.1, TraesCS6B02G108100.2, TraesCS6D02G074300.1, TraesCS6A02G080600.1, TraesCS2A02G577600.1	447	52	18074	3.88789	0.979126	0.118535	0.0830964
KEGG_PATHWAY	taes00480:Glutathione metabolism	19	1.01822	0.0497899	TraesCS3D02G237500.1, TraesCS2A02G363500.1, TraesCS7B02G169800.1, TraesCS4A02G454800.1, TraesCS3B02G265700.1, TraesCS2D02G080000.1, TraesCS4A02G106300.2, TraesCS4D02G198500.1, TraesCS6D02G368800.1, TraesCS2B02G096200.1, TraesCS2B02G381500.1, TraesCS7D02G272500.1, TraesCS3A02G237100.1, TraesCS4B02G197900.1, TraesCS7A02G272200.1, TraesCS2D02G361100.1, TraesCS6A02G383800.2, TraesCS3D02G076400.1, Tra…	447	476	18074	1.61396	0.992945	0.146352	0.102597

## Sheet: 31-6h
Category	Term		Count	%	PValue	Genes	List Total	Pop Hits	Pop Total	Fold Enrichment	Bonferroni	Benjamini	FDR
KEGG_PATHWAY	taes01200	Carbon metabolism	16	7.88177	1.04348e-09	TRAESCS3D02G237500.1, TRAESCS2A02G363500.1, TRAESCS5A02G498000.1, TRAESCS5B02G426500.2, TRAESCS3B02G265700.1, TRAESCS5B02G426500.1, TRAESCS6B02G084400.1, TRAESCS2B02G280600.1, TRAESCS2B02G280600.3, TRAESCS2B02G280600.2, TRAESCS5A02G424400.1, TRAESCS2B02G381500.1, TRAESCS1B02G053600.1, TRAESCS3A02G237100.1, TRAESCS5D02G432900.1, TRAESCS1D02G041200.1, TRAESCS5D02G432900.2, TRAESCS2D02G262400.1, TRA…	49	806	18399	7.45389	3.33914e-08	3.33914e-08	1.25218e-08
KEGG_PATHWAY	taes01210	2-Oxocarboxylic acid metabolism	9	4.4335	4.27957e-07	TRAESCS3D02G237500.1, TRAESCS2A02G363500.1, TRAESCS3B02G265700.1, TRAESCS2B02G280600.1, TRAESCS2B02G280600.3, TRAESCS2B02G280600.2, TRAESCS2B02G381500.1, TRAESCS3A02G237100.1, TRAESCS2D02G262400.1, TRAESCS2D02G361100.1, TRAESCS2A02G261600.3, TRAESCS2A02G261600.2, TRAESCS2A02G261600.1	49	269	18399	12.5629	1.36945e-05	6.84732e-06	2.56774e-06
KEGG_PATHWAY	taes04146	Peroxisome	9	4.4335	6.45171e-07	TRAESCS3D02G237500.1, TRAESCS2B02G381500.1, TRAESCS2A02G363500.1, TRAESCS5D02G432900.1, TRAESCS3A02G237100.1, TRAESCS5D02G432900.2, TRAESCS5A02G498000.1, TRAESCS5B02G426500.2, TRAESCS2D02G361100.1, TRAESCS3B02G265700.1, TRAESCS5B02G426500.1, TRAESCS5A02G424400.1	49	284	18399	11.8993	2.06453e-05	6.88183e-06	2.58069e-06
KEGG_PATHWAY	taes00195	Photosynthesis	7	3.44828	3.34665e-05	TRAESCS2D02G229600.1, TRAESCS6D02G012200.1, TRAESCS7B02G395800.1, TRAESCS5D02G496400.2, TRAESCS5D02G496400.1, TRAESCS6A02G009200.1, TRAESCS2B02G273900.1, TRAESCS2A02G223600.1, TRAESCS6B02G015000.1	49	237	18399	11.0904	0.00107037	0.000267732	0.0001004
KEGG_PATHWAY	taes00195	Photosynthesis	7	3.44828	3.34665e-05	TRAESCS2D02G229600.1, TRAESCS6D02G012200.1, TRAESCS7B02G395800.1, TRAESCS5D02G496400.2, TRAESCS5D02G496400.1, TRAESCS6A02G009200.1, TRAESCS2B02G273900.1, TRAESCS2A02G223600.1, TRAESCS6B02G015000.1	49	237	18399	11.0904	0.00107037	0.000267732	0.0001004
KEGG_PATHWAY	taes01230	Biosynthesis of amino acids	10	4.92611	7.34101e-05	TRAESCS3D02G237500.1, TRAESCS2A02G363500.1, TRAESCS3B02G265700.1, TRAESCS6B02G084400.1, TRAESCS2B02G280600.1, TRAESCS2B02G280600.3, TRAESCS2B02G280600.2, TRAESCS2B02G381500.1, TRAESCS3A02G237100.1, TRAESCS2D02G262400.1, TRAESCS2D02G361100.1, TRAESCS6D02G061600.2, TRAESCS2A02G261600.3, TRAESCS2A02G261600.2, TRAESCS2A02G261600.1	49	704	18399	5.33366	0.00234645	0.00040887	0.000153326
KEGG_PATHWAY	taes00020	Citrate cycle (TCA cycle)	6	2.95567	7.66631e-05	TRAESCS3D02G237500.1, TRAESCS2B02G381500.1, TRAESCS2A02G363500.1, TRAESCS3A02G237100.1, TRAESCS2D02G361100.1, TRAESCS3B02G265700.1	49	169	18399	13.331	0.00245031	0.00040887	0.000153326
KEGG_PATHWAY	taes00630	Glyoxylate and dicarboxylate metabolism	6	2.95567	0.000407786	TRAESCS5A02G498000.1, TRAESCS5B02G426500.2, TRAESCS5B02G426500.1, TRAESCS2B02G280600.1, TRAESCS2B02G280600.3, TRAESCS2B02G280600.2, TRAESCS5A02G424400.1, TRAESCS5D02G432900.1, TRAESCS5D02G432900.2, TRAESCS2D02G262400.1, TRAESCS2A02G261600.3, TRAESCS2A02G261600.2, TRAESCS2A02G261600.1	49	242	18399	9.30966	0.012967	0.00186417	0.000699062
KEGG_PATHWAY	taes01100	Metabolic pathways	35	17.2414	0.00112566	TRAESCS7B02G395800.1, TRAESCS5A02G498000.1, TRAESCS5D02G496400.2, TRAESCS5D02G496400.1, TRAESCS2B02G521600.2, TRAESCS3B02G265700.1, TRAESCS6B02G084400.1, TRAESCS2B02G273900.1, TRAESCS2D02G361100.1, TRAESCS6D02G012200.1, TRAESCS5B02G426500.2, TRAESCS6A02G009200.1, TRAESCS5B02G426500.1, TRAESCS2A02G223600.1, TRAESCS1B02G053600.1, TRAESCS2B02G517500.1, TRAESCS7D02G353600.1, TRAESCS7A02G369700.1, TRA…	49	8831	18399	1.48818	0.0353995	0.00450262	0.00168848
KEGG_PATHWAY	taes00500	Starch and sucrose metabolism	7	3.44828	0.00301485	TRAESCSU02G044500.1, TRAESCS1B02G053600.1, TRAESCSU02G044500.2, TRAESCS4B02G091100.1, TRAESCS1D02G041200.1, TRAESCS1A02G040600.1, TRAESCS3A02G015500.1, TRAESCS3A02G015500.2, TRAESCS3D02G013000.2, TRAESCS3D02G013000.1	49	553	18399	4.75304	0.0921	0.0107195	0.0040198
KEGG_PATHWAY	taes00500	Starch and sucrose metabolism	7	3.44828	0.00301485	TRAESCSU02G044500.1, TRAESCS1B02G053600.1, TRAESCSU02G044500.2, TRAESCS4B02G091100.1, TRAESCS1D02G041200.1, TRAESCS1A02G040600.1, TRAESCS3A02G015500.1, TRAESCS3A02G015500.2, TRAESCS3D02G013000.2, TRAESCS3D02G013000.1	49	553	18399	4.75304	0.0921	0.0107195	0.0040198
KEGG_PATHWAY	taes04814	Motor proteins	5	2.46305	0.00511263	TRAESCS1D02G177400.1, TRAESCS5B02G124100.1, TRAESCS1A02G020500.1, TRAESCS1A02G179000.2, TRAESCS5D02G516200.1, TRAESCS5A02G000400.1, TRAESCS5B02G516100.1, TRAESCS4A02G356100.1, TRAESCS5D02G000400.1, TRAESCS4A02G356100.2, TRAESCS1B02G024500.1, TRAESCS1B02G201400.1, TRAESCS1D02G020000.1	49	267	18399	7.03164	0.151278	0.0163604	0.00613516
KEGG_PATHWAY	taes00480	Glutathione metabolism	6	2.95567	0.00778396	TRAESCS3D02G237500.1, TRAESCS2B02G381500.1, TRAESCS2A02G363500.1, TRAESCS3A02G237100.1, TRAESCS2D02G361100.1, TRAESCS3B02G265700.1	49	476	18399	4.73306	0.221247	0.0216003	0.00810011
KEGG_PATHWAY	taes00030	Pentose phosphate pathway	4	1.97044	0.00810011	TRAESCS1B02G053600.1, TRAESCS1D02G041200.1, TRAESCS1A02G040600.1, TRAESCS6B02G084400.1, TRAESCS6D02G061600.2	49	158	18399	9.50607	0.229148	0.0216003	0.00810011
KEGG_PATHWAY	taes00270	Cysteine and methionine metabolism	5	2.46305	0.0211882	TRAESCS2B02G517500.1, TRAESCS2B02G521600.2, TRAESCS2D02G493500.1, TRAESCS2A02G489600.1, TRAESCS2D02G489900.1, TRAESCS2A02G493600.1, TRAESCS2A02G493600.2, TRAESCS2A02G489600.2	49	406	18399	4.62426	0.496066	0.0521557	0.0211882
KEGG_PATHWAY	taes00710	Carbon fixation in photosynthetic organisms	4	1.97044	0.0230816	TRAESCS2D02G262400.1, TRAESCS6B02G084400.1, TRAESCS2B02G280600.1, TRAESCS6D02G061600.2, TRAESCS2B02G280600.3, TRAESCS2A02G261600.3, TRAESCS2A02G261600.2, TRAESCS2B02G280600.2, TRAESCS2A02G261600.1	49	234	18399	6.41863	0.526342	0.052758	0.0230816
KEGG_PATHWAY	taes00220	Arginine biosynthesis	3	1.47783	0.0285719	TRAESCS2D02G262400.1, TRAESCS2B02G280600.1, TRAESCS2B02G280600.3, TRAESCS2A02G261600.3, TRAESCS2A02G261600.2, TRAESCS2B02G280600.2, TRAESCS2A02G261600.1	49	101	18399	11.1532	0.604504	0.0609533	0.0285719
KEGG_PATHWAY	taes03430	Mismatch repair	3	1.47783	0.0409492	TRAESCS1D02G172600.1, TRAESCS1B02G184700.1, TRAESCS1A02G172100.1	49	123	18399	9.15829	0.73762	0.0818984	0.0409492

## Sheet: 31-12h
Category	Term			Count	%	PValue	Genes	List Total	Pop Hits	Pop Total	Fold Enrichment	Bonferroni	Benjamini	FDR
KEGG_PATHWAY	taes01230	Biosynthesis of amino acids		11	5.5	3.28643e-05	TRAESCS2A02G363500.1, TRAESCS3A02G195300.1, TRAESCS3D02G198600.1, TRAESCS1B02G290600.2, TRAESCS2D02G500600.1, TRAESCS6D02G230100.1, TRAESCS3B02G228500.1, TRAESCS6A02G248000.1, TRAESCS1A02G281400.1, TRAESCS2B02G381500.1, TRAESCS1D02G280700.2, TRAESCS2D02G361100.1, TRAESCS2A02G500400.1, TRAESCS6B02G276700.1	55	704	18399	5.22699	0.00108395	0.000542261	0.000345075
KEGG_PATHWAY	taes04070	Phosphatidylinositol signaling system		5	2.5	0.00295705	TRAESCS3B02G214400.1, TRAESCS2A02G098100.1, TRAESCS3B02G365900.2, TRAESCS3A02G335000.1, TRAESCS3D02G328300.1, TRAESCS2D02G097500.1, TRAESCS2B02G113800.1, TRAESCS3B02G365900.1, TRAESCS4A02G126700.1, TRAESCS4D02G179800.1, TRAESCS4B02G178200.1	55	203	18399	8.23959	0.0931037	0.0325275	0.0206993
KEGG_PATHWAY	taes04146	Peroxisome		5	2.5	0.00959926	TRAESCS2B02G381500.1, TRAESCS2A02G363500.1, TRAESCS7A02G292100.1, TRAESCS7B02G197300.1, TRAESCS7D02G290700.2, TRAESCS2D02G361100.1	55	284	18399	5.88956	0.27262	0.0782195	0.049776
KEGG_PATHWAY	taes04144	Endocytosis		6	3	0.0118514	TRAESCS1B02G151300.1, TRAESCS1A02G133100.2, TRAESCS5A02G106200.2, TRAESCS1D02G131800.1, TRAESCS5B02G111200.1, TRAESCS1A02G133100.1, TRAESCS5D02G117600.1	55	468	18399	4.28881	0.325264	0.0782195	0.049776
KEGG_PATHWAY	taes01200	Carbon metabolism		7	3.5	0.0300478	TRAESCS2B02G381500.1, TRAESCS2A02G363500.1, TRAESCS2D02G361100.1, TRAESCS2A02G344600.1, TRAESCS5A02G181800.1, TRAESCS3A02G367000.1, TRAESCS3B02G398300.1, TRAESCS3D02G359900.2, TRAESCS3D02G359900.1	55	806	18399	2.90532	0.634606	0.114866	0.0730967
KEGG_PATHWAY	taes03040	Spliceosome		6	3	0.0312779	TRAESCS1B02G151300.1, TRAESCS1A02G133100.2, TRAESCS5A02G106200.2, TRAESCS1D02G131800.1, TRAESCS5B02G111200.1, TRAESCS1A02G133100.1, TRAESCS5D02G117600.1	55	602	18399	3.33416	0.649592	0.114866	0.0730967

## Sheet: 31-18h
Category	Term		Count	%	PValue	Genes	List Total	Pop Hits	Pop Total	Fold Enrichment	Bonferroni	Benjamini	FDR
KEGG_PATHWAY	taes03010	Ribosome	61	5.66914	1.81901e-12	TRAESCS2B02G314400.1, TRAESCS2A02G295600.1, TRAESCS3B02G284300.1, TRAESCS4A02G114100.1, TRAESCS5D02G456500.1, TRAESCSU02G106800.1, TRAESCS2D02G275100.1, TRAESCS7A02G450600.1, TRAESCS6D02G126300.1, TRAESCSU02G190200.1, TRAESCS2A02G066200.1, TRAESCS1D02G114100.1, TRAESCS2D02G442300.1, TRAESCS5A02G170200.1, TRAESCS5A02G170200.2, TRAESCS6A02G105400.1, TRAESCS7B02G118000.1, TRAESCS5D02G504600.1, TRAES…	395	1038	18399	2.73735	1.65528e-10	2.75883e-11	2.09186e-11
KEGG_PATHWAY	taes00970	Aminoacyl-tRNA biosynthesis	24	2.23048	3.60873e-08	TRAESCS7D02G028100.1, TRAESCS2D02G235900.2, TRAESCS2D02G235900.1, TRAESCS7B02G162300.1, TRAESCS6D02G317100.1, TRAESCS6D02G317100.3, TRAESCS6D02G317100.2, TRAESCS5A02G372000.1, TRAESCSU02G115400.1, TRAESCS7B02G103200.2, TRAESCS2D02G532700.1, TRAESCS7B02G103200.1, TRAESCS1A02G102600.1, TRAESCS2B02G255900.1, TRAESCS2B02G255900.2, TRAESCS6B02G367200.1, TRAESCS4B02G398200.1, TRAESCS2A02G584300.1, TRAE…	395	278	18399	4.02127	3.28394e-06	4.10493e-07	3.11253e-07
KEGG_PATHWAY	taes00660	C5-Branched dibasic acid metabolism	8	0.743494	3.57024e-07	TRAESCS6B02G108100.1, TRAESCS2B02G181900.1, TRAESCS2B02G609800.1, TRAESCS6B02G108100.2, TRAESCS6D02G074300.1, TRAESCS6B02G317400.1, TRAESCS2D02G589000.1, TRAESCS6A02G080600.1, TRAESCS6D02G268700.1, TRAESCS2A02G577600.1, TRAESCS6A02G288000.1	395	23	18399	16.2017	3.24887e-05	3.24892e-06	2.46347e-06
KEGG_PATHWAY	taes00660	C5-Branched dibasic acid metabolism	8	0.743494	3.57024e-07	TRAESCS6B02G108100.1, TRAESCS2B02G181900.1, TRAESCS2B02G609800.1, TRAESCS6B02G108100.2, TRAESCS6D02G074300.1, TRAESCS6B02G317400.1, TRAESCS2D02G589000.1, TRAESCS6A02G080600.1, TRAESCS6D02G268700.1, TRAESCS2A02G577600.1, TRAESCS6A02G288000.1	395	23	18399	16.2017	3.24887e-05	3.24892e-06	2.46347e-06
KEGG_PATHWAY	taes00250	Alanine, aspartate and glutamate metabolism	16	1.48699	5.2984e-06	TRAESCS6A02G360700.1, TRAESCS6A02G360700.2, TRAESCS5D02G159100.1, TRAESCS4A02G119700.1, TRAESCS3A02G022600.1, TRAESCS6D02G344200.1, TRAESCS2B02G280600.1, TRAESCS5B02G152600.1, TRAESCS2B02G280600.3, TRAESCS2B02G280600.2, TRAESCS3D02G023900.1, TRAESCS3D02G023900.2, TRAESCS2D02G262400.1, TRAESCS3D02G077300.1, TRAESCS3A02G077100.1, TRAESCS5A02G153900.1, TRAESCS5A02G153900.3, TRAESCS5A02G153900.2, TRA…	395	174	18399	4.2832	0.000482039	4.38322e-05	3.32354e-05
KEGG_PATHWAY	taes00785	Lipoic acid metabolism	12	1.11524	1.85813e-05	TRAESCS7D02G011600.3, TRAESCS5A02G374500.1, TRAESCS7D02G011600.1, TRAESCS7D02G011600.2, TRAESCS7A02G014600.1, TRAESCS7A02G014600.2, TRAESCS7A02G014600.3, TRAESCS7A02G014600.4, TRAESCS7A02G263300.1, TRAESCS7D02G263900.2, TRAESCS5B02G376400.1, TRAESCS5D02G490000.1, TRAESCS4A02G481800.1, TRAESCS6B02G342400.1, TRAESCS4A02G481800.2, TRAESCS4A02G481800.3, TRAESCS7B02G161100.1, TRAESCS5A02G476700.1, TRA…	395	107	18399	5.2239	0.00168948	0.000130069	9.86236e-05
KEGG_PATHWAY	taes00785	Lipoic acid metabolism	12	1.11524	1.85813e-05	TRAESCS7D02G011600.3, TRAESCS5A02G374500.1, TRAESCS7D02G011600.1, TRAESCS7D02G011600.2, TRAESCS7A02G014600.1, TRAESCS7A02G014600.2, TRAESCS7A02G014600.3, TRAESCS7A02G014600.4, TRAESCS7A02G263300.1, TRAESCS7D02G263900.2, TRAESCS5B02G376400.1, TRAESCS5D02G490000.1, TRAESCS4A02G481800.1, TRAESCS6B02G342400.1, TRAESCS4A02G481800.2, TRAESCS4A02G481800.3, TRAESCS7B02G161100.1, TRAESCS5A02G476700.1, TRA…	395	107	18399	5.2239	0.00168948	0.000130069	9.86236e-05
KEGG_PATHWAY	taes00860	Porphyrin metabolism	14	1.30112	4.75863e-05	TRAESCS2A02G426900.1, TRAESCS4A02G411000.1, TRAESCS4D02G309000.1, TRAESCS4B02G311100.1, TRAESCS7D02G261800.1, TRAESCS6B02G447700.1, TRAESCS7D02G261800.2, TRAESCS7B02G158800.1, TRAESCS2B02G447300.1, TRAESCS7D02G467500.1, TRAESCS1A02G171000.2, TRAESCS6A02G403800.1, TRAESCS2D02G425000.1, TRAESCS4A02G140700.1, TRAESCS7B02G382800.3, TRAESCS7B02G382800.2, TRAESCS7B02G382800.1, TRAESCS6D02G387300.1, TRA…	395	162	18399	4.02541	0.0043211	0.000288691	0.000218897
KEGG_PATHWAY	taes00290	Valine, leucine and isoleucine biosynthesis	8	0.743494	0.000114156	TRAESCS6B02G108100.1, TRAESCS2B02G181900.1, TRAESCS2B02G609800.1, TRAESCS6B02G108100.2, TRAESCS6D02G074300.1, TRAESCS6B02G317400.1, TRAESCS2D02G589000.1, TRAESCS6A02G080600.1, TRAESCS6D02G268700.1, TRAESCS2A02G577600.1, TRAESCS6A02G288000.1	395	52	18399	7.16611	0.010335	0.000649265	0.0004923
KEGG_PATHWAY	taes00290	Valine, leucine and isoleucine biosynthesis	8	0.743494	0.000114156	TRAESCS6B02G108100.1, TRAESCS2B02G181900.1, TRAESCS2B02G609800.1, TRAESCS6B02G108100.2, TRAESCS6D02G074300.1, TRAESCS6B02G317400.1, TRAESCS2D02G589000.1, TRAESCS6A02G080600.1, TRAESCS6D02G268700.1, TRAESCS2A02G577600.1, TRAESCS6A02G288000.1	395	52	18399	7.16611	0.010335	0.000649265	0.0004923
KEGG_PATHWAY	taes00630	Glyoxylate and dicarboxylate metabolism	16	1.48699	0.000239695	TRAESCS6A02G167300.1, TRAESCS1D02G153900.1, TRAESCS6A02G167300.2, TRAESCS6D02G137700.1, TRAESCS4B02G185400.1, TRAESCS6D02G155800.2, TRAESCS6D02G155800.1, TRAESCS2B02G280600.1, TRAESCS4D02G186800.1, TRAESCS2B02G280600.3, TRAESCS2B02G280600.2, TRAESCS2A02G581600.1, TRAESCS1B02G172400.1, TRAESCS2B02G605800.1, TRAESCS6B02G342400.1, TRAESCS2D02G262400.1, TRAESCS4A02G119100.1, TRAESCS2D02G598500.1, TRA…	395	242	18399	3.07965	0.0215786	0.00121179	0.000918829
KEGG_PATHWAY	taes00220	Arginine biosynthesis	10	0.929368	0.000318212	TRAESCS6A02G360700.1, TRAESCS6A02G360700.2, TRAESCS4A02G119700.1, TRAESCS7D02G170500.1, TRAESCS6D02G344200.1, TRAESCS7A02G169400.1, TRAESCS2B02G280600.1, TRAESCS2B02G280600.3, TRAESCS2B02G280600.2, TRAESCS2D02G262400.1, TRAESCS2A02G261600.3, TRAESCS2A02G261600.2, TRAESCS2A02G261600.1, TRAESCS6B02G393600.1, TRAESCS4D02G186300.1	395	101	18399	4.61186	0.0285465	0.00152407	0.00115561
KEGG_PATHWAY	taes00960	Tropane, piperidine and pyridine alkaloid biosynthesis	11	1.0223	0.000409351	TRAESCS6A02G360700.1, TRAESCS6A02G360700.2, TRAESCS3D02G396900.1, TRAESCS3B02G435100.1, TRAESCS1A02G383700.1, TRAESCS6D02G344200.1, TRAESCS1B02G410300.1, TRAESCS3B02G435100.2, TRAESCS3D02G396800.1, TRAESCS3B02G434900.1, TRAESCS3A02G402000.1, TRAESCS3A02G401900.1, TRAESCS6B02G393600.1	395	127	18399	4.03447	0.036573	0.00186255	0.00141226
KEGG_PATHWAY	taes00190	Oxidative phosphorylation	25	2.32342	0.000593292	TRAESCS2D02G291300.1, TRAESCS2B02G530500.1, TRAESCS2D02G503000.1, TRAESCS3D02G346900.1, TRAESCS2B02G283000.1, TRAESCS2A02G547200.1, TRAESCS7B02G188700.1, TRAESCS1A02G138800.2, TRAESCS1A02G138800.1, TRAESCS7D02G294100.1, TRAESCS3B02G364300.1, TRAESCS7A02G298300.1, TRAESCS4B02G180700.1, TRAESCS3D02G226800.1, TRAESCS1D02G132700.1, TRAESCS4D02G182200.1, TRAESCS6B02G360300.1, TRAESCS2B02G310000.1, TRA…	395	537	18399	2.16852	0.0525732	0.00257093	0.00194939
KEGG_PATHWAY	taes00450	Selenocompound metabolism	7	0.650558	0.00412067	TRAESCS5D02G031300.2, TRAESCS4D02G159500.2, TRAESCS4B02G157700.1, TRAESCS4D02G012900.1, TRAESCS4A02G298700.1, TRAESCS2B02G154700.1, TRAESCS4D02G012900.2, TRAESCS4D02G159500.1, TRAESCS4B02G014700.2, TRAESCS4A02G159700.2, TRAESCS4A02G159700.1, TRAESCS4B02G014700.1	395	71	18399	4.59237	0.31323	0.0170446	0.0129239
KEGG_PATHWAY	taes00450	Selenocompound metabolism	7	0.650558	0.00412067	TRAESCS5D02G031300.2, TRAESCS4D02G159500.2, TRAESCS4B02G157700.1, TRAESCS4D02G012900.1, TRAESCS4A02G298700.1, TRAESCS2B02G154700.1, TRAESCS4D02G012900.2, TRAESCS4D02G159500.1, TRAESCS4B02G014700.2, TRAESCS4A02G159700.2, TRAESCS4A02G159700.1, TRAESCS4B02G014700.1	395	71	18399	4.59237	0.31323	0.0170446	0.0129239
KEGG_PATHWAY	taes00920	Sulfur metabolism	8	0.743494	0.0130011	TRAESCS5B02G018700.2, TRAESCS5B02G300800.1, TRAESCS4D02G159500.2, TRAESCS3B02G457600.1, TRAESCS5B02G018700.3, TRAESCS4B02G157700.1, TRAESCS4D02G159500.1, TRAESCS4A02G159700.2, TRAESCS4A02G159700.1, TRAESCS5A02G300400.1	395	117	18399	3.18494	0.69604	0.0514391	0.0390033
KEGG_PATHWAY	taes00920	Sulfur metabolism	8	0.743494	0.0130011	TRAESCS5B02G018700.2, TRAESCS5B02G300800.1, TRAESCS4D02G159500.2, TRAESCS3B02G457600.1, TRAESCS5B02G018700.3, TRAESCS4B02G157700.1, TRAESCS4D02G159500.1, TRAESCS4A02G159700.2, TRAESCS4A02G159700.1, TRAESCS5A02G300400.1	395	117	18399	3.18494	0.69604	0.0514391	0.0390033
KEGG_PATHWAY	taes00730	Thiamine metabolism	6	0.557621	0.0152039	TRAESCS4A02G290400.1, TRAESCS4B02G023800.1, TRAESCS7A02G382500.1, TRAESCS7B02G285200.1, TRAESCS7D02G378900.1, TRAESCS4D02G021400.1	395	68	18399	4.10998	0.751965	0.0576483	0.0437113
KEGG_PATHWAY	taes00730	Thiamine metabolism	6	0.557621	0.0152039	TRAESCS4A02G290400.1, TRAESCS4B02G023800.1, TRAESCS7A02G382500.1, TRAESCS7B02G285200.1, TRAESCS7D02G378900.1, TRAESCS4D02G021400.1	395	68	18399	4.10998	0.751965	0.0576483	0.0437113
KEGG_PATHWAY	taes00270	Cysteine and methionine metabolism	16	1.48699	0.0295716	TRAESCS6A02G360700.1, TRAESCS5D02G031300.2, TRAESCS1D02G153900.1, TRAESCS6A02G360700.2, TRAESCS5B02G018700.2, TRAESCS5B02G300800.1, TRAESCS6D02G344200.1, TRAESCS5B02G018700.3, TRAESCS6A02G247900.1, TRAESCS4B02G157700.1, TRAESCS4D02G012900.1, TRAESCS4A02G159700.2, TRAESCS4A02G159700.1, TRAESCS5A02G300400.1, TRAESCS1B02G172400.1, TRAESCS4D02G159500.2, TRAESCS4D02G012900.2, TRAESCS4A02G298700.1, TRA…	395	406	18399	1.83566	0.934885	0.10764	0.0816175
KEGG_PATHWAY	taes00053	Ascorbate and aldarate metabolism	11	1.0223	0.0337225	TRAESCS7B02G169800.1, TRAESCS4D02G151200.1, TRAESCS4A02G106300.2, TRAESCS4A02G106300.1, TRAESCS4D02G198500.1, TRAESCS4B02G161300.1, TRAESCS7D02G272500.1, TRAESCS7D02G272500.2, TRAESCS4B02G197900.1, TRAESCS7A02G272200.1, TRAESCS6B02G301300.2, TRAESCS6B02G301300.1, TRAESCS6D02G254000.1, TRAESCS6A02G273400.1	395	239	18399	2.14384	0.955917	0.114829	0.0870683
KEGG_PATHWAY	taes00350	Tyrosine metabolism	9	0.836431	0.0340702	TRAESCS6A02G360700.1, TRAESCS6A02G386600.1, TRAESCS6A02G360700.2, TRAESCS6D02G371200.1, TRAESCS6B02G425700.1, TRAESCS6D02G344200.1, TRAESCS6B02G192200.1, TRAESCS6D02G153400.1, TRAESCS6A02G159100.1, TRAESCS6B02G393600.1	395	174	18399	2.4093	0.957338	0.114829	0.0870683
KEGG_PATHWAY	taes00350	Tyrosine metabolism	9	0.836431	0.0340702	TRAESCS6A02G360700.1, TRAESCS6A02G386600.1, TRAESCS6A02G360700.2, TRAESCS6D02G371200.1, TRAESCS6B02G425700.1, TRAESCS6D02G344200.1, TRAESCS6B02G192200.1, TRAESCS6D02G153400.1, TRAESCS6A02G159100.1, TRAESCS6B02G393600.1	395	174	18399	2.4093	0.957338	0.114829	0.0870683
KEGG_PATHWAY	taes00350	Tyrosine metabolism	9	0.836431	0.0340702	TRAESCS6A02G360700.1, TRAESCS6A02G386600.1, TRAESCS6A02G360700.2, TRAESCS6D02G371200.1, TRAESCS6B02G425700.1, TRAESCS6D02G344200.1, TRAESCS6B02G192200.1, TRAESCS6D02G153400.1, TRAESCS6A02G159100.1, TRAESCS6B02G393600.1	395	174	18399	2.4093	0.957338	0.114829	0.0870683

## Sheet: 31-24h
Category	Term		Count	%	PValue	Genes	List Total	Pop Hits	Pop Total	Fold Enrichment	Bonferroni	Benjamini	FDR
KEGG_PATHWAY	taes01200	Carbon metabolism	30	9.55414	1.59527e-17	TRAESCS1B02G443200.1, TRAESCS7D02G011600.3, TRAESCS3D02G334500.1, TRAESCS3D02G237500.1, TRAESCS1D02G109600.1, TRAESCS7D02G011600.1, TRAESCS1A02G412900.2, TRAESCS7D02G011600.2, TRAESCS1A02G412900.1, TRAESCS4D02G107400.1, TRAESCS4B02G335100.1, TRAESCS7A02G345400.1, TRAESCS5A02G407700.3, TRAESCS3B02G265700.1, TRAESCS5A02G407700.2, TRAESCS3B02G398300.1, TRAESCS1B02G131300.1, TRAESCS5D02G417600.1, TRA…	94	806	18399	7.28539	7.33823e-16	7.33823e-16	4.14769e-16
KEGG_PATHWAY	taes00020	Citrate cycle (TCA cycle)	15	4.77707	1.39633e-13	TRAESCS7D02G011600.3, TRAESCS1B02G443200.1, TRAESCS3D02G237500.1, TRAESCS1D02G109600.1, TRAESCS7D02G011600.1, TRAESCS1A02G412900.2, TRAESCS7D02G011600.2, TRAESCS1A02G412900.1, TRAESCS4B02G335100.1, TRAESCS5A02G407700.3, TRAESCS3B02G265700.1, TRAESCS5A02G407700.2, TRAESCS1B02G131300.1, TRAESCS5D02G417600.1, TRAESCS7A02G014600.1, TRAESCS7A02G014600.2, TRAESCS7A02G014600.3, TRAESCS7A02G014600.4, TRA…	94	169	18399	17.3728	6.42464e-12	3.21155e-12	1.81522e-12
KEGG_PATHWAY	taes00020	Citrate cycle (TCA cycle)	15	4.77707	1.39633e-13	TRAESCS7D02G011600.3, TRAESCS1B02G443200.1, TRAESCS3D02G237500.1, TRAESCS1D02G109600.1, TRAESCS7D02G011600.1, TRAESCS1A02G412900.2, TRAESCS7D02G011600.2, TRAESCS1A02G412900.1, TRAESCS4B02G335100.1, TRAESCS5A02G407700.3, TRAESCS3B02G265700.1, TRAESCS5A02G407700.2, TRAESCS1B02G131300.1, TRAESCS5D02G417600.1, TRAESCS7A02G014600.1, TRAESCS7A02G014600.2, TRAESCS7A02G014600.3, TRAESCS7A02G014600.4, TRA…	94	169	18399	17.3728	6.42464e-12	3.21155e-12	1.81522e-12
KEGG_PATHWAY	taes00010	Glycolysis / Gluconeogenesis	19	6.05096	9.09492e-12	TRAESCS7D02G011600.3, TRAESCS3D02G334500.1, TRAESCS1D02G109600.1, TRAESCS7D02G011600.1, TRAESCS7D02G011600.2, TRAESCS4D02G107400.1, TRAESCS4D02G047300.1, TRAESCS1B02G131300.1, TRAESCS7A02G014600.1, TRAESCS7A02G014600.2, TRAESCS7A02G014600.3, TRAESCS7A02G014600.4, TRAESCS1D02G041200.1, TRAESCS1A02G040600.1, TRAESCS3A02G341000.1, TRAESCS4A02G206400.1, TRAESCS1A02G105600.1, TRAESCS4B02G047300.1, TRA…	94	449	18399	8.28273	4.18368e-10	1.39455e-10	7.88226e-11
KEGG_PATHWAY	taes00710	Carbon fixation in photosynthetic organisms	13	4.14013	2.26891e-09	TRAESCS1B02G443200.1, TRAESCS1A02G412900.2, TRAESCS1A02G412900.1, TRAESCS7D02G333900.1, TRAESCS4D02G107400.1, TRAESCS7A02G345400.1, TRAESCS5A02G407700.3, TRAESCS5A02G407700.2, TRAESCS3B02G398300.1, TRAESCS5D02G417600.1, TRAESCS1D02G420500.1, TRAESCS5B02G412500.3, TRAESCS3A02G367000.1, TRAESCS3D02G359900.2, TRAESCS4B02G109900.1, TRAESCS4A02G206400.1, TRAESCS3D02G359900.1, TRAESCS5B02G115300.1, TRA…	94	234	18399	10.8741	1.0437e-07	2.60925e-08	1.47479e-08
KEGG_PATHWAY	taes01100	Metabolic pathways	72	22.9299	2.03764e-08	TRAESCS5D02G496400.2, TRAESCS5D02G496400.1, TRAESCS4D02G003600.1, TRAESCS4D02G003600.2, TRAESCS5A02G407700.3, TRAESCS3B02G265700.1, TRAESCS5A02G407700.2, TRAESCS3B02G398300.1, TRAESCS5D02G417600.1, TRAESCS7D02G227300.1, TRAESCS4B02G088800.4, TRAESCS3B02G522300.3, TRAESCS1A02G110900.1, TRAESCS5A02G505000.1, TRAESCS1A02G164800.1, TRAESCS1A02G164800.2, TRAESCS5A02G505000.2, TRAESCS6A02G159800.1, TRA…	94	8831	18399	1.59584	9.37316e-07	1.87463e-07	1.05957e-07
KEGG_PATHWAY	taes00620	Pyruvate metabolism	12	3.82166	1.05722e-06	TRAESCS7D02G011600.3, TRAESCS1B02G443200.1, TRAESCS7D02G011600.1, TRAESCS1D02G109600.1, TRAESCS7D02G011600.2, TRAESCS1A02G412900.2, TRAESCS1A02G412900.1, TRAESCS7D02G333900.1, TRAESCS7A02G345400.1, TRAESCS5A02G407700.3, TRAESCS5A02G407700.2, TRAESCS1B02G131300.1, TRAESCS5D02G417600.1, TRAESCS7A02G014600.1, TRAESCS7A02G014600.2, TRAESCS7A02G014600.3, TRAESCS7A02G014600.4, TRAESCS1D02G420500.1, TRA…	94	337	18399	6.96976	4.86311e-05	8.10537e-06	4.5813e-06
KEGG_PATHWAY	taes01210	2-Oxocarboxylic acid metabolism	10	3.18471	8.79818e-06	TRAESCS7D02G011600.3, TRAESCS3D02G237500.1, TRAESCS7D02G011600.1, TRAESCS1D02G109600.1, TRAESCS7D02G011600.2, TRAESCS4B02G335100.1, TRAESCS3B02G265700.1, TRAESCS1B02G131300.1, TRAESCS7A02G014600.1, TRAESCS7A02G014600.2, TRAESCS7A02G014600.3, TRAESCS7A02G014600.4, TRAESCS3A02G237100.1, TRAESCS5A02G505000.1, TRAESCS4A02G481800.1, TRAESCS4A02G481800.2, TRAESCS4A02G481800.3, TRAESCS5A02G505000.2, TRA…	94	269	18399	7.27636	0.000404636	5.05895e-05	2.85941e-05
KEGG_PATHWAY	taes00030	Pentose phosphate pathway	8	2.54777	1.53837e-05	TRAESCS1B02G053600.1, TRAESCS4B02G047300.1, TRAESCS1D02G041200.1, TRAESCS4D02G107400.1, TRAESCS1A02G040600.1, TRAESCS4D02G047300.1, TRAESCS4A02G206400.1, TRAESCS4B02G109900.1, TRAESCS5B02G115300.1	94	158	18399	9.91058	0.000707407	7.8628e-05	4.44419e-05
KEGG_PATHWAY	taes00030	Pentose phosphate pathway	8	2.54777	1.53837e-05	TRAESCS1B02G053600.1, TRAESCS4B02G047300.1, TRAESCS1D02G041200.1, TRAESCS4D02G107400.1, TRAESCS1A02G040600.1, TRAESCS4D02G047300.1, TRAESCS4A02G206400.1, TRAESCS4B02G109900.1, TRAESCS5B02G115300.1	94	158	18399	9.91058	0.000707407	7.8628e-05	4.44419e-05
KEGG_PATHWAY	taes00630	Glyoxylate and dicarboxylate metabolism	9	2.86624	3.10395e-05	TRAESCS1B02G443200.1, TRAESCS1D02G109600.1, TRAESCS1A02G412900.2, TRAESCS1A02G412900.1, TRAESCS4B02G335100.1, TRAESCS5A02G407700.3, TRAESCS5A02G407700.2, TRAESCS1B02G131300.1, TRAESCS5D02G417600.1, TRAESCS1D02G420500.1, TRAESCS5A02G505000.1, TRAESCS5A02G505000.2, TRAESCS5B02G412500.3, TRAESCS1A02G105600.1, TRAESCS5B02G412500.2	94	242	18399	7.27937	0.00142682	0.000142782	8.07028e-05
KEGG_PATHWAY	taes00195	Photosynthesis	8	2.54777	0.000199225	TRAESCS1D02G295400.1, TRAESCS2D02G553800.1, TRAESCS5D02G496400.2, TRAESCS5D02G496400.1, TRAESCS1A02G148500.1, TRAESCS4D02G003600.1, TRAESCS4D02G003600.2, TRAESCS5A02G482800.1, TRAESCS4A02G310600.1, TRAESCS5A02G482800.2, TRAESCSU02G261900.1, TRAESCS2D02G270700.1, TRAESCS7A02G325400.1, TRAESCS5D02G010400.1, TRAESCS5B02G496000.1, TRAESCS7D02G322000.1, TRAESCSU02G259600.1, TRAESCS1D02G181400.1, TRAES…	94	237	18399	6.60706	0.00912337	0.000833121	0.000470894
KEGG_PATHWAY	taes00230	Purine metabolism	8	2.54777	0.00038331	TRAESCS4B02G047300.1, TRAESCS1B02G230300.1, TRAESCS4D02G047300.1, TRAESCS1D02G219000.1, TRAESCS1A02G225000.1, TRAESCS1A02G225000.2, TRAESCS1A02G217200.1, TRAESCS6D02G212000.1, TRAESCS1D02G226400.1, TRAESCS1D02G226400.2, TRAESCS6B02G257900.3, TRAESCS6A02G223400.1, TRAESCS6B02G257900.1, TRAESCS6B02G257900.2	94	264	18399	5.93133	0.017481	0.00146935	0.000830505
KEGG_PATHWAY	taes00051	Fructose and mannose metabolism	7	2.2293	0.00044088	TRAESCS1A02G110900.1, TRAESCS4D02G107400.1, TRAESCS1B02G129000.1, TRAESCS1D02G112300.1, TRAESCS4A02G206400.1, TRAESCS4B02G109900.1, TRAESCS5B02G115300.1	94	193	18399	7.09916	0.0200806	0.00156004	0.00088176
KEGG_PATHWAY	taes00051	Fructose and mannose metabolism	7	2.2293	0.00044088	TRAESCS1A02G110900.1, TRAESCS4D02G107400.1, TRAESCS1B02G129000.1, TRAESCS1D02G112300.1, TRAESCS4A02G206400.1, TRAESCS4B02G109900.1, TRAESCS5B02G115300.1	94	193	18399	7.09916	0.0200806	0.00156004	0.00088176
KEGG_PATHWAY	taes00270	Cysteine and methionine metabolism	9	2.86624	0.00104229	TRAESCS5D02G031300.2, TRAESCS1B02G443200.1, TRAESCS1A02G412900.2, TRAESCS1A02G412900.1, TRAESCS4D02G012900.1, TRAESCS5A02G407700.3, TRAESCS5A02G407700.2, TRAESCS5D02G417600.1, TRAESCS1D02G420500.1, TRAESCS5B02G022800.1, TRAESCS5B02G022800.2, TRAESCS5B02G022800.3, TRAESCS5B02G022800.4, TRAESCS4A02G298700.1, TRAESCS4D02G012900.2, TRAESCS5B02G412500.3, TRAESCS4B02G014700.2, TRAESCS4B02G014700.1, TRA…	94	406	18399	4.33893	0.0468378	0.00342466	0.00193568
KEGG_PATHWAY	taes00270	Cysteine and methionine metabolism	9	2.86624	0.00104229	TRAESCS5D02G031300.2, TRAESCS1B02G443200.1, TRAESCS1A02G412900.2, TRAESCS1A02G412900.1, TRAESCS4D02G012900.1, TRAESCS5A02G407700.3, TRAESCS5A02G407700.2, TRAESCS5D02G417600.1, TRAESCS1D02G420500.1, TRAESCS5B02G022800.1, TRAESCS5B02G022800.2, TRAESCS5B02G022800.3, TRAESCS5B02G022800.4, TRAESCS4A02G298700.1, TRAESCS4D02G012900.2, TRAESCS5B02G412500.3, TRAESCS4B02G014700.2, TRAESCS4B02G014700.1, TRA…	94	406	18399	4.33893	0.0468378	0.00342466	0.00193568
KEGG_PATHWAY	taes01232	Nucleotide metabolism	7	2.2293	0.00155383	TRAESCS1A02G225000.1, TRAESCS1A02G225000.2, TRAESCS1A02G217200.1, TRAESCS6D02G212000.1, TRAESCS1D02G226400.1, TRAESCS1B02G230300.1, TRAESCS1D02G226400.2, TRAESCS6B02G257900.3, TRAESCS6A02G223400.1, TRAESCS1D02G219000.1, TRAESCS6B02G257900.1, TRAESCS6B02G257900.2	94	246	18399	5.56967	0.0690332	0.00476507	0.0026933
KEGG_PATHWAY	taes00785	Lipoic acid metabolism	5	1.59236	0.0021224	TRAESCS7D02G011600.3, TRAESCS7D02G011600.1, TRAESCS1D02G109600.1, TRAESCS7D02G011600.2, TRAESCS1B02G131300.1, TRAESCS7A02G014600.1, TRAESCS7A02G014600.2, TRAESCS7A02G014600.3, TRAESCS7A02G014600.4, TRAESCS4A02G481800.1, TRAESCS4A02G481800.2, TRAESCS4A02G481800.3, TRAESCS1A02G105600.1	94	107	18399	9.14645	0.0931102	0.00610191	0.00344891
KEGG_PATHWAY	taes00450	Selenocompound metabolism	4	1.27389	0.00557507	TRAESCS5D02G031300.2, TRAESCS5B02G022800.1, TRAESCS5B02G022800.2, TRAESCS5B02G022800.3, TRAESCS5B02G022800.4, TRAESCS4D02G012900.1, TRAESCS4A02G298700.1, TRAESCS4D02G012900.2, TRAESCS4B02G014700.2, TRAESCS4B02G014700.1	94	71	18399	11.0273	0.226764	0.0150855	0.00852658
KEGG_PATHWAY	taes00480	Glutathione metabolism	8	2.54777	0.0104158	TRAESCS3D02G237500.1, TRAESCS3A02G237100.1, TRAESCS3B02G265700.1, TRAESCS2D02G080000.1, TRAESCS6A02G383800.2, TRAESCS6A02G383800.1, TRAESCS6D02G368800.1, TRAESCS6B02G423100.1, TRAESCS2B02G096200.1	94	476	18399	3.28965	0.38223	0.0266181	0.015045
KEGG_PATHWAY	taes00480	Glutathione metabolism	8	2.54777	0.0104158	TRAESCS3D02G237500.1, TRAESCS3A02G237100.1, TRAESCS3B02G265700.1, TRAESCS2D02G080000.1, TRAESCS6A02G383800.2, TRAESCS6A02G383800.1, TRAESCS6D02G368800.1, TRAESCS6B02G423100.1, TRAESCS2B02G096200.1	94	476	18399	3.28965	0.38223	0.0266181	0.015045
KEGG_PATHWAY	taes00603	Glycosphingolipid biosynthesis - globo and isoglobo series	3	0.955414	0.0127653	TRAESCS1B02G181800.2, TRAESCS1B02G181800.1, TRAESCS1A02G164800.1, TRAESCS1A02G164800.2, TRAESCS1D02G161900.1	94	34	18399	17.2707	0.446219	0.0309056	0.0174684
KEGG_PATHWAY	taes01110	Biosynthesis of secondary metabolites	38	12.1019	0.0135069	TRAESCS7D02G011600.3, TRAESCS3D02G334500.1, TRAESCS1D02G109600.1, TRAESCS7D02G011600.1, TRAESCS7D02G011600.2, TRAESCS5A02G407700.3, TRAESCS3B02G265700.1, TRAESCS5A02G407700.2, TRAESCS1B02G131300.1, TRAESCS5D02G417600.1, TRAESCS1D02G420500.1, TRAESCS5A02G505000.1, TRAESCS1D02G226400.1, TRAESCS1D02G226400.2, TRAESCS5A02G505000.2, TRAESCS5B02G412500.3, TRAESCS5B02G412500.2, TRAESCS5D02G031300.2, TRA…	94	5272	18399	1.41083	0.465035	0.031066	0.017559
KEGG_PATHWAY	taes00260	Glycine, serine and threonine metabolism	5	1.59236	0.0236219	TRAESCS3D02G334500.1, TRAESCS1D02G109600.1, TRAESCS3B02G373000.1, TRAESCS3A02G341000.1, TRAESCS1B02G131300.1, TRAESCS1A02G105600.1	94	215	18399	4.55195	0.667012	0.0517432	0.0292462
KEGG_PATHWAY	taes00600	Sphingolipid metabolism	4	1.27389	0.0255165	TRAESCS1B02G181800.2, TRAESCS1B02G181800.1, TRAESCS1A02G164800.1, TRAESCS1A02G164800.2, TRAESCS4B02G088800.4, TRAESCS1D02G161900.1	94	125	18399	6.26349	0.695472	0.0533526	0.0301558
