# Supplementary material for: Quantitative phosphoproteomics reveals molecular pathway network in wheat resistance to stripe rust
Source: Stress Biol. 2024 Jul 1;4(1):32. doi: 10.1007/s44154-024-00170-0 (PMC11214938; doi:10.1007/s44154-024-00170-0)
Supplement: Supplementary file 4 — Additional file 4. Supplementary table 3. Subcellular localization determined by CropGF for CYR23- and CYR31-related DAPs [file 44154_2024_170_MOESM4_ESM.xlsx]

## Sheet: CYR23
TraesCS1A02G030100	Chloroplast:9	Mitochondrion:5
TraesCS1A02G040600	Cytosol:11	Chloroplast:1	Nucleus:1	Plasma membrane:1
TraesCS1A02G041400	Cytosol:5	Cell wall:4	Nucleus:2	Mitochondrion:1
TraesCS1A02G045300	Endoplasmic reticulum:4	Nucleus:3	Cytosol:3	Vacular membrane:2
TraesCS1A02G092900	Cytosol:10	Chloroplast:2	Mitochondrion:1	Golgi apparatus:1
TraesCS1A02G093900	Chloroplast:5	Nucleus:3	Cytosol:3	Mitochondrion:1
TraesCS1A02G105600	Cytosol:5	Mitochondrion:5	Chloroplast:4
TraesCS1A02G105400	Nucleus:5	Cytosol:3	Mitochondrion:3	Chloroplast:1
TraesCS1A02G120100	Cytosol:7	Chloroplast:4	cytoskeleton:2	Nucleus:1
TraesCS1A02G120200	Cytosol:7	Chloroplast:3	Nucleus:2	cytoskeleton:1
TraesCS1A02G131200	Nucleus:5	Cell wall:5	Chloroplast:2	Endoplasmic reticulum:1
TraesCS1A02G155200	Cytosol:5	Chloroplast:4	Cell wall:2	Nucleus:1
TraesCS1A02G164800	Chloroplast:14
TraesCS1A02G165700	Chloroplast:11	Mitochondrion:2.5	Cytosol_Mitochondrion:2
TraesCS1A02G165800	Chloroplast:9	Nucleus:2	Mitochondrion:2	Cytosol:1
TraesCS1A02G166000	Mitochondrion:6	Cytosol:4	Chloroplast:2	Nucleus:2
TraesCS1A02G172100	Chloroplast:13.5	Chloroplast_Mitochondrion:7.5
TraesCS1A02G174700	Nucleus:6	Mitochondrion:3	Chloroplast:2	Cell wall:2
TraesCS1A02G201600	Vacular membrane:9	Plasma membrane:2	Golgi apparatus:2	Cytosol:1
TraesCS1A02G202800	Cytosol_Nucleus:6.5	Cytosol:6	Chloroplast:3	Nucleus:3
TraesCS1A02G217200	Cytosol:7	Chloroplast:3	Nucleus:2	Cell wall:1
TraesCS1A02G225000	Chloroplast:8	Nucleus:3	Plasma membrane:1	Endoplasmic reticulum:1
TraesCS1A02G227100	Nucleus:9	Chloroplast:1	Cytosol:1	Mitochondrion:1
TraesCS1A02G230900	Chloroplast:4	Vacular membrane:3	Mitochondrion:2	Endoplasmic reticulum:2
TraesCS1A02G234900	Nucleus:10	Chloroplast:4
TraesCS1A02G251200	Chloroplast:12	Mitochondrion:2
TraesCS1A02G254400	Chloroplast:5	Nucleus:5	Cytosol:2	Plasma membrane:2
TraesCS1A02G268500	Nucleus:7	Cytosol:5	Chloroplast:1	Mitochondrion:1
TraesCS1A02G281400	Plasma membrane:9	Endoplasmic reticulum:3	Cytosol:1	Mitochondrion:1
TraesCS1A02G288400	Nucleus:12	Cytosol:1	Plasma membrane:1
TraesCS1A02G308800	Mitochondrion:6	Cytosol:3.5	Cytosol_Endoplasmic reticulum:2.5	Chloroplast:1
TraesCS1A02G344000	cytoskeleton:13	Cytosol:1
TraesCS1A02G360500	Cytosol:8	Nucleus:5	Plasma membrane:1
TraesCS1A02G379000	Mitochondrion:12	Chloroplast:2
TraesCS1A02G386700	Chloroplast:9	Mitochondrion:4	Nucleus:1
TraesCS1A02G392000	Chloroplast:6	Endoplasmic reticulum:3	Plasma membrane:2	Cytosol:1
TraesCS1A02G397400	Nucleus:5	Cytosol:3	Mitochondrion:3	Chloroplast:1
TraesCS1A02G397500	Nucleus:5	Cytosol:3	Mitochondrion:3	Chloroplast:1
TraesCS1A02G412900	Mitochondrion:8	Chloroplast:6
TraesCS1A02G433000	Nucleus:9	Mitochondrion:3	Chloroplast:1	Cytosol:1
TraesCS1B02G034000	Cytosol:7	Cell wall:5	Chloroplast:1	Nucleus:1
TraesCS1B02G037100	Chloroplast:8	Mitochondrion:6
TraesCS1B02G053600	Cytosol:13	Plasma membrane:1
TraesCS1B02G058600	Endoplasmic reticulum:4	Cytosol:3	Nucleus:2	Vacular membrane:2
TraesCS1B02G120600	Cytosol:10	Chloroplast:2	Mitochondrion:1	Golgi apparatus:1
TraesCS1B02G130900	Nucleus:5	Cytosol:3	Mitochondrion:3	Chloroplast:1
TraesCS1B02G131300	Mitochondrion:6	Chloroplast:4	Cytosol:4
TraesCS1B02G139500	Cytosol:7	Nucleus:4	Chloroplast:2	cytoskeleton:1
TraesCS1B02G139600	Cytosol:7	Chloroplast:3	Nucleus:2	cytoskeleton:1
TraesCS1B02G151300	Mitochondrion:10	Chloroplast:4
TraesCS1B02G154800	Nucleus:5	Cell wall:5	Chloroplast:2	Endoplasmic reticulum:1
TraesCS1B02G163800	Plasma membrane:13	Vacular membrane:1
TraesCS1B02G167100	Chloroplast:7	Nucleus:3	Cytosol:3	Mitochondrion:1
TraesCS1B02G172400	Cytosol:8	Chloroplast:3.5	Chloroplast_Mitochondrion:2.5	peroxisome:2
TraesCS1B02G181800	Vacular membrane:5	Chloroplast:3	Cell wall:2	Golgi apparatus:2
TraesCS1B02G182400	Chloroplast:12	Mitochondrion:2
TraesCS1B02G182500	Chloroplast:10	Nucleus:1	Cytosol:1	Mitochondrion:1
TraesCS1B02G182700	Mitochondrion:6	Cytosol:4	Chloroplast:2	Nucleus:2
TraesCS1B02G184700	Chloroplast:5	Nucleus:4	Cytosol:3	Mitochondrion:2
TraesCS1B02G186300	Chloroplast:14
TraesCS1B02G189100	Plasma membrane:9	Vacular membrane:5
TraesCS1B02G215800	Vacular membrane:8	Plasma membrane:5	Cytosol:1
TraesCS1B02G229900	Cytosol:13	Chloroplast:1
TraesCS1B02G230300	Cytosol:7	Chloroplast:3	Nucleus:2	Cell wall:1
TraesCS1B02G241200	Cytosol_Nucleus:8	Cytosol:7	Nucleus:5	Mitochondrion:2
TraesCS1B02G248000	Cytosol:6	Chloroplast:2	Mitochondrion:2	Nucleus_Plasma membrane:2
TraesCS1B02G248800	Nucleus:14
TraesCS1B02G261800	Chloroplast:12	Mitochondrion:2
TraesCS1B02G263900	Chloroplast:5	Nucleus:4.5	Nucleus_Plasma membrane:4	Plasma membrane:2.5
TraesCS1B02G270600	Cytosol:5	Nucleus:3	Plasma membrane:2	Mitochondrion:1
TraesCS1B02G290600	Plasma membrane:8	Endoplasmic reticulum:4	Cytosol:1	Mitochondrion:1
TraesCS1B02G319400	Chloroplast:7	Cytosol:3	Mitochondrion:2	Cell wall:1
TraesCS1B02G357000	cytoskeleton:9	Nucleus:3	Cytosol:2
TraesCS1B02G367500	Chloroplast:10	Mitochondrion:4
TraesCS1B02G367800	Chloroplast:9	Mitochondrion:5
TraesCS1B02G367600	Chloroplast:10	Cytosol:2	Nucleus:1	Mitochondrion:1
TraesCS1B02G367700	Mitochondrion:6	Chloroplast:5	Cytosol:2	Nucleus:1
TraesCS1B02G377000	Cytosol:9	Nucleus:4	Plasma membrane:1
TraesCS1B02G400300	Cytosol:2.5	Cytosol_Nucleus:2.5	Chloroplast:2	Plasma membrane:2
TraesCS1B02G404900	Vacular membrane:12	Plasma membrane:1	Cell wall:1
TraesCS1B02G405200	Nucleus:4	Chloroplast:3	Plasma membrane:3	Cytosol:2
TraesCS1B02G420100	Chloroplast:6	Endoplasmic reticulum:3	Plasma membrane:2	Cytosol:1
TraesCS1B02G425700	Nucleus:5	Cytosol:3	Mitochondrion:3	Chloroplast:1
TraesCS1B02G443200	Mitochondrion:8	Chloroplast:6
TraesCS1B02G461900	Nucleus:11	Chloroplast:1	Cytosol:1	Plasma membrane:1
TraesCS1D02G021000	Chloroplast:4	Nucleus:3.5	cytoskeleton_Nucleus:2.5	Cytosol:2
TraesCS1D02G022500	Plasma membrane:6	Endoplasmic reticulum:4	Vacular membrane:2	Nucleus:1
TraesCS1D02G027400	Cell wall:7	Cytosol:4	Nucleus:1	Plasma membrane:1
TraesCS1D02G030600	Chloroplast:8	Mitochondrion:6
TraesCS1D02G041200	Cytosol:13	Plasma membrane:1
TraesCS1D02G046000	Endoplasmic reticulum:4	Cytosol:3	Nucleus:2	Vacular membrane:2
TraesCS1D02G055300	Chloroplast:10	Cytosol:3	Plasma membrane:1
TraesCS1D02G101600	Cytosol:10	Chloroplast:2	Mitochondrion:1	Golgi apparatus:1
TraesCS1D02G102500	Chloroplast:5	Nucleus:3	Cytosol:3	Mitochondrion:1
TraesCS1D02G108500	Chloroplast:12	Mitochondrion:1	Vacular membrane:1
TraesCS1D02G109600	Mitochondrion:6	Chloroplast:4	Cytosol:4
TraesCS1D02G109800	Nucleus:5	Cytosol:3	Mitochondrion:3	Chloroplast:1
TraesCS1D02G121200	Cytosol:9	Chloroplast:2	Nucleus:2	cytoskeleton:1
TraesCS1D02G121000	Cytosol:7	Chloroplast:3	Nucleus:3	cytoskeleton:1
TraesCS1D02G136000	Cytosol:7	Chloroplast:2	Nucleus:2	Plasma membrane:2
TraesCS1D02G137000	Nucleus:5	Cell wall:5	Chloroplast:2	Endoplasmic reticulum:1
TraesCS1D02G146500	Chloroplast:9	Nucleus:2	Cytosol:2	Mitochondrion:1
TraesCS1D02G153900	Cytosol:8	Chloroplast:3.5	Chloroplast_Mitochondrion:2.5	peroxisome:2
TraesCS1D02G161900	Vacular membrane:5	Chloroplast:3	Cell wall:3	Golgi apparatus:2
TraesCS1D02G164300	Nucleus:6	Mitochondrion:3	Chloroplast:2	Cell wall:2
TraesCS1D02G168700	Chloroplast:13	Cytosol:1
TraesCS1D02G172600	Chloroplast:13.5	Chloroplast_Mitochondrion:7.5
TraesCS1D02G174900	Chloroplast:9	Nucleus:2	Mitochondrion:2	Cytosol:1
TraesCS1D02G174700	Mitochondrion:6	Cytosol:4	Chloroplast:2	Nucleus:2
TraesCS1D02G175000	Cytosol:7	Cell wall:3	Chloroplast:1	Mitochondrion:1
TraesCS1D02G179900	Plasma membrane:9.5	Cytosol_Plasma membrane:5.5	Golgi apparatus:2	Cell wall:1
TraesCS1D02G180800	Vacular membrane:11	Golgi apparatus:2	Cell wall:1
TraesCS1D02G183000	Plasma membrane:6	Vacular membrane:5	Golgi apparatus:2	Endoplasmic reticulum:1
TraesCS1D02G204900	Vacular membrane:7	Plasma membrane:6	Cytosol:1
TraesCS1D02G206400	Cytosol_Nucleus:6	Cytosol:5	Chloroplast:3	Nucleus:3
TraesCS1D02G218700	Cytosol:12	Chloroplast:1	Mitochondrion:1
TraesCS1D02G219000	Cytosol:8	Chloroplast:2	Nucleus:2	Cell wall:2
TraesCS1D02G226400	Chloroplast:7	Nucleus:3	Cytosol:1	Plasma membrane:1
TraesCS1D02G228700	Cytosol_Nucleus:7.5	Nucleus:6	Cytosol:5	Mitochondrion:1
TraesCS1D02G236500	Cytosol:5	Chloroplast:4	Nucleus:3	Mitochondrion:1
TraesCS1D02G237300	Nucleus:8	Chloroplast:6
TraesCS1D02G253800	Chloroplast:5	Nucleus:5	Cytosol:2	Plasma membrane:2
TraesCS1D02G260000	Cytosol:5	Nucleus:3	Plasma membrane:2	Mitochondrion:1
TraesCS1D02G280700	Plasma membrane:9	Endoplasmic reticulum:4	Cytosol:1
TraesCS1D02G327200	Cytosol:12	Chloroplast:2
TraesCS1D02G346200	cytoskeleton:13	Nucleus:1
TraesCS1D02G364900	Cytosol:8	Nucleus:5	Plasma membrane:1
TraesCS1D02G367000	Plasma membrane:4.5	Endoplasmic reticulum_Plasma membrane:3	Chloroplast:2	Vacular membrane:2
TraesCS1D02G400100	Chloroplast:6	Endoplasmic reticulum:3	Plasma membrane:2	Cytosol:1
TraesCS1D02G405400	Nucleus:5	Cytosol:3	Mitochondrion:3	Chloroplast:1
TraesCS1D02G420500	Mitochondrion:8	Chloroplast:6
TraesCS1D02G436800	Nucleus:13	Chloroplast:1
TraesCS1D02G442400	Nucleus:9	Mitochondrion:3	Chloroplast:1	Cytosol:1
TraesCS2A02G035100	Chloroplast:11	Mitochondrion:3
TraesCS2A02G042100	Chloroplast:12	Cytosol:1	Mitochondrion:1
TraesCS2A02G075000	Cell wall:9	Mitochondrion:2	Chloroplast:1	Vacular membrane:1
TraesCS2A02G082100	Chloroplast:9	Nucleus:2	Mitochondrion:2	Cell wall:1
TraesCS2A02G098400	Chloroplast:4	Mitochondrion:4	Vacular membrane:3	Plasma membrane:1
TraesCS2A02G098100	Nucleus:3	Cytosol:3	Mitochondrion:3	Plasma membrane:2
TraesCS2A02G109500	Chloroplast:11	Mitochondrion:3
TraesCS2A02G112600	Cytosol:12	Chloroplast:2
TraesCS2A02G114400	Chloroplast:6	Cell wall:4	Vacular membrane:2	Nucleus:1
TraesCS2A02G117300	Endoplasmic reticulum:4	Mitochondrion:3	Cytosol_Nucleus:2	Nucleus:1.5
TraesCS2A02G121200	Cytosol:14
TraesCS2A02G134000	Chloroplast:12	Nucleus:1	Mitochondrion:1
TraesCS2A02G142900	Mitochondrion:9	Chloroplast:5
TraesCS2A02G169800	peroxisome:11	Nucleus:2	Cytosol:1
TraesCS2A02G199300	Nucleus:7	Chloroplast:6	Cytosol:1
TraesCS2A02G209100	Nucleus:13	Plasma membrane:1
TraesCS2A02G215000	Chloroplast:10	Mitochondrion:4
TraesCS2A02G228800	Cytosol:11	Chloroplast:2	Nucleus:1
TraesCS2A02G237200	Chloroplast:14
TraesCS2A02G250800	peroxisome:13	Cytosol:1
TraesCS2A02G251900	Nucleus:12	Chloroplast:2
TraesCS2A02G252600	Chloroplast:13	Cell wall:1
TraesCS2A02G262500	Cytosol:4	Chloroplast:3	Nucleus:2	Cell wall:2
TraesCS2A02G268800	Cytosol:9	Chloroplast:2	peroxisome:2	Mitochondrion:1
TraesCS2A02G276100	Chloroplast:8	Nucleus:4	Mitochondrion:2
TraesCS2A02G281700	cytoskeleton:12	Cytosol:2
TraesCS2A02G286000	Nucleus:9	Chloroplast:2	cytoskeleton:2	Plasma membrane:1
TraesCS2A02G286600	Nucleus:12	Cytosol:1	Mitochondrion:1
TraesCS2A02G294000	Chloroplast:12	Mitochondrion:2
TraesCS2A02G303400	Chloroplast:14
TraesCS2A02G308600	Chloroplast:13	Cytosol:1
TraesCS2A02G316300	Nucleus:13	Cell wall:1
TraesCS2A02G325400	Nucleus:12	Chloroplast:2
TraesCS2A02G342600	Chloroplast:11	Mitochondrion:3
TraesCS2A02G346500	Nucleus:5	Chloroplast:4	Cytosol:3	cytoskeleton:2
TraesCS2A02G348500	Chloroplast:14
TraesCS2A02G363500	Mitochondrion:7.5	Chloroplast:6	Cytosol_Mitochondrion:4.5
TraesCS2A02G369800	Nucleus:10	Chloroplast:1	Cytosol:1	Mitochondrion:1
TraesCS2A02G387000	Mitochondrion:9	Chloroplast:5
TraesCS2A02G408200	Cytosol:6	Cytosol_Nucleus:6	Mitochondrion:3	Chloroplast:2
TraesCS2A02G408500	Cytosol:7	Cytosol_Nucleus:6.5	Chloroplast:3	Cell wall:1
TraesCS2A02G427100	Chloroplast:14
TraesCS2A02G431500	Chloroplast:10	Mitochondrion:2	Nucleus:1	peroxisome:1
TraesCS2A02G437700	Chloroplast:9	Mitochondrion:3	Nucleus:1	Cell wall:1
TraesCS2A02G448400	Chloroplast:14
TraesCS2A02G456100	Mitochondrion:10.5	Chloroplast_Mitochondrion:7	Chloroplast:2.5	Cytosol:1
TraesCS2A02G458100	Cytosol_Nucleus:8	Cytosol:7	Nucleus:5	Mitochondrion:1
TraesCS2A02G458000	Cytosol_Nucleus:7.5	Nucleus:6	Cytosol:5	Mitochondrion:1
TraesCS2A02G466800	Cytosol:8	Cell wall:4	cytoskeleton:1	Endoplasmic reticulum_Vacular membrane:1
TraesCS2A02G475100	Cytosol_Nucleus:6.5	Cytosol:6	Chloroplast:3	Nucleus:3
TraesCS2A02G479100	Cytosol:7.5	Cytosol_Endoplasmic reticulum:4.83333	Chloroplast:3	Endoplasmic reticulum_Vacular membrane:1.33333
TraesCS2A02G487900	Chloroplast:14
TraesCS2A02G489600	Cytosol:10	peroxisome:2	Mitochondrion:1	cytoskeleton_Nucleus:1
TraesCS2A02G493600	Cytosol:9	Mitochondrion:2	Nucleus:1.5	cytoskeleton_Nucleus:1.5
TraesCS2A02G500400	Chloroplast:14
TraesCS2A02G503200	Nucleus:11	Chloroplast:1	Plasma membrane:1	cytoskeleton:1
TraesCS2A02G512100	Vacular membrane:6	Cell wall:3	Golgi apparatus:3	Chloroplast:1
TraesCS2A02G525500	Chloroplast:7	Nucleus:2	Cytosol:2	Mitochondrion:2
TraesCS2A02G545600	Endoplasmic reticulum:14
TraesCS2A02G580800	Plasma membrane:8	Chloroplast:4	Endoplasmic reticulum:1	peroxisome:1
TraesCS2A02G582300	Nucleus:3.5	cytoskeleton_Nucleus:2.5	Chloroplast:2	Plasma membrane:2
TraesCS2A02G593700	Nucleus:11	Cytosol:1	Mitochondrion:1	Plasma membrane:1
TraesCS2B02G048200	Chloroplast:12	Mitochondrion:2
TraesCS2B02G079500	Chloroplast:8	Cytosol_Nucleus:3	Nucleus:2.5	Cytosol:2.5
TraesCS2B02G090300	Cell wall:5	Cytosol:4	Chloroplast:2	Mitochondrion:2
TraesCS2B02G096200	Cytosol:5	Mitochondrion:4	Nucleus:3	Chloroplast:1
TraesCS2B02G113800	Cytosol:10	Nucleus:3	Plasma membrane:1
TraesCS2B02G114500	Chloroplast:5	Mitochondrion:3	Vacular membrane:3	Plasma membrane:1
TraesCS2B02G133500	Cell wall:6	Chloroplast:5	Nucleus:1	Mitochondrion:1
TraesCS2B02G137300	Endoplasmic reticulum:4	Mitochondrion:2	Cytosol_Nucleus:2	Nucleus:1.5
TraesCS2B02G157600	Chloroplast:12	Mitochondrion:2
TraesCS2B02G159500	Nucleus:11	Chloroplast:2	peroxisome:1
TraesCS2B02G196100	peroxisome:10	Nucleus:2	Cytosol:2
TraesCS2B02G226600	Chloroplast:10	Nucleus:3	Mitochondrion:1
TraesCS2B02G233400	Chloroplast:6	Vacular membrane:3	Cell wall:2	Nucleus:1
TraesCS2B02G240000	Chloroplast:10	Mitochondrion:4
TraesCS2B02G262700	Cytosol:12	Chloroplast:2
TraesCS2B02G264100	peroxisome:13	Cytosol:1
TraesCS2B02G271800	Nucleus:13	Chloroplast:1
TraesCS2B02G272300	Chloroplast:13	Cell wall:1
TraesCS2B02G279600	Cytosol:4	Chloroplast:3	Nucleus:2	Cell wall:2
TraesCS2B02G287600	Cytosol:9	Chloroplast:4	Endoplasmic reticulum_Vacular membrane:1
TraesCS2B02G290700	Chloroplast:11	Mitochondrion:2	Cytosol:1
TraesCS2B02G293800	Chloroplast:7	Nucleus:6	Mitochondrion:1
TraesCS2B02G299000	cytoskeleton:11	Cytosol:2	Mitochondrion:1
TraesCS2B02G303100	Nucleus:9	Chloroplast:2	cytoskeleton:2	Plasma membrane:1
TraesCS2B02G303500	Nucleus:12	Cytosol:1	Mitochondrion:1
TraesCS2B02G310300	Chloroplast:12	Mitochondrion:2
TraesCS2B02G320000	Chloroplast:12	Mitochondrion:2
TraesCS2B02G325100	Chloroplast:13	Cytosol:1
TraesCS2B02G330700	Plasma membrane:11	Chloroplast:1	Nucleus:1	Vacular membrane:1
TraesCS2B02G334400	Nucleus:13	Vacular membrane:1
TraesCS2B02G340300	Chloroplast:11	Mitochondrion:3
TraesCS2B02G356500	Nucleus:11	Chloroplast:2	Cytosol:1
TraesCS2B02G364800	Nucleus:12	Chloroplast:1	cytoskeleton:1
TraesCS2B02G366900	Chloroplast:14
TraesCS2B02G381500	Chloroplast:7	Mitochondrion:6.5	Cytosol_Mitochondrion:4
TraesCS2B02G404600	Mitochondrion:9	Chloroplast:5
TraesCS2B02G426500	Cytosol:7	Cytosol_Nucleus:7	Chloroplast:3	Nucleus:3
TraesCS2B02G440200	Nucleus:2	Plasma membrane:2	Vacular membrane:2	Endoplasmic reticulum:2
TraesCS2B02G447500	Chloroplast:13	Cytosol:1
TraesCS2B02G453000	Plasma membrane:6	Vacular membrane:3	Endoplasmic reticulum:3	Chloroplast:1
TraesCS2B02G478100	Mitochondrion:10.5	Chloroplast_Mitochondrion:7	Chloroplast:2.5	Cytosol:1
TraesCS2B02G480300	Cytosol_Nucleus:7.5	Nucleus:6	Cytosol:5	Mitochondrion:1
TraesCS2B02G480400	Cytosol_Nucleus:7.5	Nucleus:6	Cytosol:5	Mitochondrion:1
TraesCS2B02G517500	Cytosol:10	peroxisome:2	Mitochondrion:1	cytoskeleton_Nucleus:1
TraesCS2B02G521600	Cytosol:10	Chloroplast:1	Mitochondrion:1	peroxisome:1
TraesCS2B02G525800	Cytosol:4.5	Chloroplast:4	Cytosol_Nucleus:3.5	Mitochondrion:2
TraesCS2B02G540100	Vacular membrane:6	Cell wall:3	Golgi apparatus:3	Chloroplast:1
TraesCS2B02G539700	Cytosol:14
TraesCS2B02G555400	Chloroplast:7	Mitochondrion:5	Nucleus:2
TraesCS2B02G576100	Endoplasmic reticulum:14
TraesCS2B02G594900	Chloroplast:10	Vacular membrane:2	Nucleus:1	Cell wall:1
TraesCS2B02G600200	Chloroplast:9	Mitochondrion:4	Cell wall:1
TraesCS2B02G600000	Chloroplast:6	Mitochondrion:5	Nucleus:2	Cytosol:1
TraesCS2B02G600100	Mitochondrion:7	Chloroplast:5	Nucleus:1	Cytosol:1
TraesCS2B02G608300	Plasma membrane:7	Chloroplast:5	Endoplasmic reticulum:1	peroxisome:1
TraesCS2D02G021000	Plasma membrane:11	Chloroplast:1	Nucleus:1	Vacular membrane:1
TraesCS2D02G034400	Chloroplast:12	Mitochondrion:2
TraesCS2D02G049500	Chloroplast:9	Mitochondrion:5
TraesCS2D02G073700	Cell wall:9	Mitochondrion:2	Chloroplast:1	Vacular membrane:1
TraesCS2D02G080000	Cytosol:6	Nucleus:3	Mitochondrion:3	Chloroplast:1
TraesCS2D02G097800	Vacular membrane:5	Chloroplast:4	Mitochondrion:3	Plasma membrane:1
TraesCS2D02G097500	Nucleus:3	Cytosol:3	Mitochondrion:3	Plasma membrane:2
TraesCS2D02G109700	Chloroplast:12	Mitochondrion:2
TraesCS2D02G115200	Chloroplast:6	Cell wall:4	Vacular membrane:2	Nucleus:1
TraesCS2D02G117900	Endoplasmic reticulum:4	Mitochondrion:3	Cytosol_Nucleus:2	Nucleus:1.5
TraesCS2D02G123300	Cytosol:14
TraesCS2D02G136200	Chloroplast:11	Mitochondrion:3
TraesCS2D02G138100	Nucleus:9	Chloroplast:3	Cell wall:1	peroxisome:1
TraesCS2D02G146200	Mitochondrion:7.5	Chloroplast_Mitochondrion:7	Chloroplast:5.5	Cytosol:1
TraesCS2D02G177300	peroxisome:10	Nucleus:2	Cytosol:2
TraesCS2D02G206900	Chloroplast:10	Nucleus:3	Mitochondrion:1
TraesCS2D02G215300	Nucleus:13	Plasma membrane:1
TraesCS2D02G220800	Chloroplast:10	Mitochondrion:4
TraesCS2D02G237800	Cytosol:11	Chloroplast:2	Nucleus:1
TraesCS2D02G252700	Nucleus:14
TraesCS2D02G251800	peroxisome:13	Cytosol:1
TraesCS2D02G253200	Chloroplast:13	Cell wall:1
TraesCS2D02G261500	Cytosol:4	Chloroplast:3	Nucleus:2	Cell wall:2
TraesCS2D02G267800	Cytosol:9	Chloroplast:4	Endoplasmic reticulum_Vacular membrane:1
TraesCS2D02G271800	Mitochondrion:4	Chloroplast:3	Cell wall:3	Endoplasmic reticulum_Plasma membrane:2
TraesCS2D02G280600	cytoskeleton:13	Cytosol:1
TraesCS2D02G284400	Chloroplast:11	Cytosol:2	Mitochondrion:1
TraesCS2D02G284800	Nucleus:9	Chloroplast:2	cytoskeleton:2	Plasma membrane:1
TraesCS2D02G285200	Nucleus:12	Cytosol:1	Mitochondrion:1
TraesCS2D02G291600	Chloroplast:12	Mitochondrion:2
TraesCS2D02G300000	Nucleus:10	Cell wall:2	Mitochondrion:1	Plasma membrane:1
TraesCS2D02G306800	Chloroplast:13	Cytosol:1
TraesCS2D02G314200	Nucleus:13	Vacular membrane:1
TraesCS2D02G320900	Chloroplast:11	Mitochondrion:3
TraesCS2D02G337300	Nucleus:11	Chloroplast:2	Cytosol:1
TraesCS2D02G345200	Nucleus:10	Chloroplast:2	Cytosol:1	cytoskeleton:1
TraesCS2D02G346900	Chloroplast:14
TraesCS2D02G361100	Chloroplast:9	Mitochondrion:2	Nucleus:1	Cytosol:1
TraesCS2D02G366300	Nucleus:9	Chloroplast:2	Cytosol:1	Mitochondrion:1
TraesCS2D02G383800	Mitochondrion:9	Chloroplast:5
TraesCS2D02G405500	Cytosol:7	Cytosol_Nucleus:6.5	Chloroplast:3	Mitochondrion:1
TraesCS2D02G425200	Chloroplast:14
TraesCS2D02G429500	Plasma membrane:6	Vacular membrane:3	Endoplasmic reticulum:3	Chloroplast:1
TraesCS2D02G447500	Chloroplast:14
TraesCS2D02G456400	Mitochondrion:10.5	Chloroplast_Mitochondrion:7	Chloroplast:2.5	Cytosol:1
TraesCS2D02G458700	Cytosol_Nucleus:8	Cytosol:7	Nucleus:5	Mitochondrion:1
TraesCS2D02G458600	Cytosol_Nucleus:7	Nucleus:5	Cytosol:5	Mitochondrion:2
TraesCS2D02G474700	Cytosol_Nucleus:6.5	Cytosol:6	Chloroplast:3	Nucleus:3
TraesCS2D02G478400	Cytosol:9	Chloroplast:2	Nucleus:1	Mitochondrion:1
TraesCS2D02G489900	Cytosol:10	peroxisome:2	Mitochondrion:1	cytoskeleton_Nucleus:1
TraesCS2D02G493500	Cytosol:9	Mitochondrion:2	Nucleus:1.5	cytoskeleton_Nucleus:1.5
TraesCS2D02G500600	Chloroplast:14
TraesCS2D02G513600	Vacular membrane:6	Cell wall:3	Golgi apparatus:3	Chloroplast:1
TraesCS2D02G528500	Chloroplast:7	Mitochondrion:6	Nucleus:1
TraesCS2D02G546500	Endoplasmic reticulum:14
TraesCS2D02G561000	Nucleus:11	Cytosol:1	Mitochondrion:1	Plasma membrane:1
TraesCS2D02G564900	Chloroplast:9	Vacular membrane:3	Nucleus:1	Cell wall:1
TraesCS2D02G572800	Vacular membrane:11	Cytosol:1	Plasma membrane:1	Endoplasmic reticulum:1
TraesCS2D02G573000	Nucleus:5	Cytosol:3	Plasma membrane:3	Chloroplast:2
TraesCS2D02G584400	Chloroplast:11	Cytosol:2	Mitochondrion:1
TraesCS2D02G592100	Plasma membrane:7	Chloroplast:5	Endoplasmic reticulum:1	peroxisome:1
TraesCS2D02G594400	Chloroplast:11	Mitochondrion:3
TraesCS2D02G597900	Plasma membrane:3	Nucleus:2.5	Chloroplast:2	Vacular membrane:2
TraesCS2D02G600100	Chloroplast:7	Cytosol:3	Mitochondrion:2	Nucleus:1
TraesCS3A02G007300	Cytosol:14
TraesCS3A02G038300	Mitochondrion:6	Chloroplast:4	Nucleus:2	cytoskeleton_Nucleus:1.83333
TraesCS3A02G060300	Chloroplast:6	Vacular membrane:2	Endoplasmic reticulum:2	Nucleus:1
TraesCS3A02G073300	Cytosol:7	Chloroplast:3	peroxisome:2	Plasma membrane:1
TraesCS3A02G085600	Cytosol:14
TraesCS3A02G130000	Chloroplast:7	Cytosol:5	Mitochondrion:1	cytoskeleton_Plasma membrane:1
TraesCS3A02G156800	Cytosol:7	Nucleus:2.5	Chloroplast:2	cytoskeleton_Nucleus:2
TraesCS3A02G178700	Nucleus:13	Vacular membrane:1
TraesCS3A02G184500	Chloroplast:7	Nucleus:2	Mitochondrion:2	Cell wall:2
TraesCS3A02G185800	Chloroplast:9	Mitochondrion:5
TraesCS3A02G238700	Cytosol:10	Cell wall:2	Mitochondrion:1	Endoplasmic reticulum:1
TraesCS3A02G250200	Mitochondrion:12	Chloroplast:2
TraesCS3A02G250500	cytoskeleton:10	Cytosol:3	Chloroplast:1
TraesCS3A02G256400	Chloroplast:12	Nucleus:1	Mitochondrion:1
TraesCS3A02G263900	Nucleus:6	Cytosol:5	Chloroplast:1	Cell wall:1
TraesCS3A02G264700	Mitochondrion:12	Chloroplast:2
TraesCS3A02G265900	Chloroplast:14
TraesCS3A02G268600	Chloroplast:14
TraesCS3A02G272200	Cytosol:8	Chloroplast:4	Mitochondrion:2
TraesCS3A02G277700	cytoskeleton:8	Nucleus:2	Plasma membrane:2	Chloroplast:1
TraesCS3A02G286800	Nucleus:8	Cytosol:3	Mitochondrion:3
TraesCS3A02G304100	Nucleus:4	Cytosol:2	Endoplasmic reticulum:2	Chloroplast:1
TraesCS3A02G315600	Chloroplast:13	Mitochondrion:1
TraesCS3A02G335000	Nucleus:4.5	Cytosol:4	Nucleus_Plasma membrane:3.5	Chloroplast:2
TraesCS3A02G341000	Cytosol:9	Chloroplast:4	Nucleus:1
TraesCS3A02G367000	Chloroplast:14
TraesCS3A02G366100	Cytosol:11	Endoplasmic reticulum:2	Plasma membrane:1
TraesCS3A02G397800	Chloroplast:9	Nucleus:5
TraesCS3A02G419000	cytoskeleton:6.5	cytoskeleton_Plasma membrane:4	Cytosol:3	Mitochondrion:2
TraesCS3A02G419100	cytoskeleton:10	Cytosol:2	Nucleus:1	Mitochondrion:1
TraesCS3A02G424000	Mitochondrion:9	Nucleus:3	Plasma membrane:1	Cell wall:1
TraesCS3A02G433000	Chloroplast:10	Mitochondrion:2	Plasma membrane:2
TraesCS3A02G442300	Mitochondrion:7	Chloroplast:5	Nucleus:1	cytoskeleton:1
TraesCS3A02G467600	Cytosol:4	Vacular membrane:3	Golgi apparatus:3	Plasma membrane:2
TraesCS3B02G006500	Cytosol:14
TraesCS3B02G007200	Cytosol:14
TraesCS3B02G011300	Cytosol:14
TraesCS3B02G011900	Cytosol:14
TraesCS3B02G037000	Cell wall:11	Vacular membrane:2	Golgi apparatus:1
TraesCS3B02G045500	Chloroplast:9	Nucleus:3	Cytosol:2
TraesCS3B02G073200	Chloroplast:7	Nucleus:1	Cytosol:1	Plasma membrane:1
TraesCS3B02G073000	Chloroplast:7	Nucleus:1	Cytosol:1	Plasma membrane:1
TraesCS3B02G097100	Cytosol:5	Chloroplast:3	Nucleus:3	Cell wall:2
TraesCS3B02G100800	Cytosol:14
TraesCS3B02G109600	Cytosol:7	Nucleus:6	Chloroplast:1
TraesCS3B02G137100	Chloroplast:13	Mitochondrion:1
TraesCS3B02G149100	Chloroplast:7	Cytosol:5	Mitochondrion:1	cytoskeleton_Plasma membrane:1
TraesCS3B02G173800	Chloroplast:9	Mitochondrion:3	Nucleus:2
TraesCS3B02G183300	Nucleus:9.5	cytoskeleton_Nucleus:5.5	Cytosol:3	Chloroplast:1
TraesCS3B02G206400	Nucleus:12	Plasma membrane:1	Vacular membrane:1
TraesCS3B02G214400	Nucleus:5	Chloroplast:2	Cytosol:2	Cell wall:2
TraesCS3B02G265700	peroxisome:7	Cytosol:3.5	Chloroplast:3	Cytosol_Nucleus:2.5
TraesCS3B02G267400	Cytosol:10	Cell wall:2	Mitochondrion:1	Endoplasmic reticulum:1
TraesCS3B02G279700	Mitochondrion:12	Chloroplast:2
TraesCS3B02G280000	Cytosol:7	Nucleus:2	Plasma membrane:2	Vacular membrane:2
TraesCS3B02G297300	Nucleus:5	Cytosol:5	Cell wall:2	Chloroplast:1
TraesCS3B02G298000	Mitochondrion:12	Chloroplast:2
TraesCS3B02G299300	Chloroplast:14
TraesCS3B02G303000	Chloroplast:14
TraesCS3B02G306000	Cytosol:9	Chloroplast:3	Mitochondrion:2
TraesCS3B02G311900	cytoskeleton:12	Cytosol:1	Plasma membrane:1
TraesCS3B02G321000	Nucleus:8	Cytosol:3	Mitochondrion:3
TraesCS3B02G332300	Nucleus:4	Cytosol:2	Endoplasmic reticulum:2	Chloroplast:1
TraesCS3B02G351300	Chloroplast:13	Mitochondrion:1
TraesCS3B02G365900	Nucleus:4.5	Cytosol:4	Nucleus_Plasma membrane:4	Plasma membrane:2.5
TraesCS3B02G373000	Cytosol:10	Chloroplast:3	Nucleus:1
TraesCS3B02G376600	Cytosol:11	Endoplasmic reticulum:2	Plasma membrane:1
TraesCS3B02G398300	Chloroplast:14
TraesCS3B02G400700	Chloroplast:11	Nucleus:1	Mitochondrion:1	Plasma membrane:1
TraesCS3B02G429700	Chloroplast:8	Nucleus:6
TraesCS3B02G454300	cytoskeleton:6.5	cytoskeleton_Plasma membrane:4	Cytosol:3	Mitochondrion:2
TraesCS3B02G454400	cytoskeleton:10	Cytosol:2	Nucleus:1	Mitochondrion:1
TraesCS3B02G460000	Mitochondrion:9	Nucleus:3	Plasma membrane:1	Cell wall:1
TraesCS3B02G476100	Mitochondrion:7	Chloroplast:5	Nucleus:1	cytoskeleton:1
TraesCS3B02G498800	Chloroplast:6	peroxisome:4	Mitochondrion:2	Nucleus:1
TraesCS3B02G511900	Cytosol:4	Vacular membrane:3	Golgi apparatus:3	Plasma membrane:2
TraesCS3B02G522300	Chloroplast:12	Nucleus:2
TraesCS3B02G602700	Chloroplast:8	Vacular membrane:3	Nucleus:2	Cell wall:1
TraesCS3B02G603600	Nucleus:13	Mitochondrion:1
TraesCS3D02G003200	Cytosol:14
TraesCS3D02G003800	Cytosol:14
TraesCS3D02G041500	Nucleus:6.5	Mitochondrion:6	cytoskeleton_Nucleus:4	Chloroplast:1
TraesCS3D02G041400	Chloroplast:8	Nucleus:3	Nucleus_Plasma membrane:3	Mitochondrion:2
TraesCS3D02G060600	Chloroplast:5	Vacular membrane:2	Endoplasmic reticulum:2	Nucleus:1
TraesCS3D02G073000	Cytosol:6	Chloroplast:4	peroxisome:2	Plasma membrane:1
TraesCS3D02G085600	Cytosol:14
TraesCS3D02G130900	Chloroplast:8	Cytosol:5	cytoskeleton_Plasma membrane:1
TraesCS3D02G155300	Chloroplast:9	Mitochondrion:3	Nucleus:2
TraesCS3D02G188600	Chloroplast:4	Nucleus:4	Cytosol:2	Cell wall:2
TraesCS3D02G237500	peroxisome:7	Cytosol:3.5	Chloroplast:3	Cytosol_Nucleus:2.5
TraesCS3D02G239100	Cytosol:9	Cell wall:2	Nucleus:1	Mitochondrion:1
TraesCS3D02G250600	Mitochondrion:12	Chloroplast:2
TraesCS3D02G250900	cytoskeleton:9	Cytosol:3	Chloroplast:1	Nucleus:1
TraesCS3D02G253500	Nucleus:11	Chloroplast:2	Plasma membrane:1
TraesCS3D02G256700	Chloroplast:12	Nucleus:1	Mitochondrion:1
TraesCS3D02G264000	Nucleus:5	Cytosol:5	Cell wall:2	Chloroplast:1
TraesCS3D02G264800	Mitochondrion:12	Chloroplast:2
TraesCS3D02G266100	Chloroplast:14
TraesCS3D02G268700	Chloroplast:14
TraesCS3D02G271800	Cytosol:7	Chloroplast:5	Mitochondrion:2
TraesCS3D02G278000	cytoskeleton:7	Nucleus:3	Plasma membrane:2	Chloroplast:1
TraesCS3D02G286500	Nucleus:8	Cytosol:3	Mitochondrion:3
TraesCS3D02G297800	Nucleus:4	Cytosol:2	Endoplasmic reticulum:2	Chloroplast:1
TraesCS3D02G315900	Chloroplast:13	Mitochondrion:1
TraesCS3D02G328300	Nucleus:4.5	Cytosol:4	Nucleus_Plasma membrane:3.5	Mitochondrion:3
TraesCS3D02G334500	Cytosol:9	Chloroplast:4	Nucleus:1
TraesCS3D02G338200	Cytosol:11	Endoplasmic reticulum:2	Plasma membrane:1
TraesCS3D02G359900	Chloroplast:14
TraesCS3D02G378300	Nucleus:6	Cytosol:6	Chloroplast:1	Mitochondrion:1
TraesCS3D02G391700	Chloroplast:9	Nucleus:5
TraesCS3D02G414600	cytoskeleton:6.5	cytoskeleton_Plasma membrane:4	Cytosol:3	Mitochondrion:2
TraesCS3D02G414700	Cytosol:10	Nucleus:1	Mitochondrion:1	cytoskeleton:1
TraesCS3D02G419300	Nucleus:6	Mitochondrion:6	Plasma membrane:1	Cell wall:1
TraesCS3D02G435000	Mitochondrion:8	Chloroplast:5	cytoskeleton:1
TraesCS3D02G451700	Chloroplast:10	Mitochondrion:3	Nucleus:1
TraesCS3D02G462100	Cytosol:4	Vacular membrane:3	Golgi apparatus:3	Plasma membrane:2
TraesCS3D02G510100	Nucleus:7	Cytosol:2	Cell wall:2	Chloroplast:1
TraesCS3D02G516800	Chloroplast:13	Mitochondrion:1
TraesCS3D02G542300	Chloroplast:7	Nucleus:2	Cell wall:2	Vacular membrane:2
TraesCS3D02G543800	Nucleus:14
TraesCS4A02G012200	Chloroplast:12	Cytosol:1	Mitochondrion:1
TraesCS4A02G019100	Chloroplast:14
TraesCS4A02G025200	Chloroplast:14
TraesCS4A02G036600	Cytosol:6	Nucleus:4	Chloroplast:3	cytoskeleton:1
TraesCS4A02G041000	Nucleus:11.5	Cytosol_Nucleus:7	Cytosol:1.5	cytoskeleton:1
TraesCS4A02G044700	Cytosol:8	Plasma membrane:3	Nucleus:2	peroxisome:1
TraesCS4A02G049300	Chloroplast:4	Nucleus:4	cytoskeleton:3	Cytosol:2
TraesCS4A02G051400	Chloroplast:10	Nucleus:1	Cytosol:1	Mitochondrion:1
TraesCS4A02G077000	Cytosol_Nucleus:8.5	Cytosol:8	Nucleus:5	peroxisome:1
TraesCS4A02G080900	Chloroplast:11	Cell wall:1	Vacular membrane:1	Golgi apparatus:1
TraesCS4A02G086300	Cytosol_Nucleus:8	Cytosol:7	Nucleus:5	Mitochondrion:1
TraesCS4A02G088300	Cytosol:9	Nucleus:4	Golgi apparatus:1
TraesCS4A02G099800	Chloroplast:14
TraesCS4A02G120600	Chloroplast:14
TraesCS4A02G123300	Chloroplast:7	Mitochondrion:6	Plasma membrane:1
TraesCS4A02G126700	Nucleus:3	Cytosol:3	Mitochondrion:3	Plasma membrane:2
TraesCS4A02G128600	Cytosol:10	cytoskeleton:2	Cell wall:1	Golgi apparatus:1
TraesCS4A02G137900	Nucleus:10	Cytosol:3	Chloroplast:1
TraesCS4A02G146900	Mitochondrion:8	Chloroplast:6
TraesCS4A02G146400	Nucleus:8	Cytosol:5	Plasma membrane:1
TraesCS4A02G159700	Chloroplast:6	peroxisome:5	Cytosol:3
TraesCS4A02G184100	Chloroplast:8	Nucleus:4	Mitochondrion:1	cytoskeleton:1
TraesCS4A02G189200	Cytosol:14
TraesCS4A02G192900	Chloroplast:12	Nucleus:2
TraesCS4A02G214100	Nucleus:13	Golgi apparatus:1
TraesCS4A02G225100	Cytosol:9	Nucleus:2	Chloroplast:1	Plasma membrane:1
TraesCS4A02G226900	Chloroplast:9	Cytosol:1	Mitochondrion:1	Vacular membrane:1
TraesCS4A02G246100	Mitochondrion:12.5	Chloroplast_Mitochondrion:7.5	Chloroplast:1.5
TraesCS4A02G246900	Nucleus:12	Mitochondrion:1	Plasma membrane:1
TraesCS4A02G260800	Chloroplast:10	Cytosol:3	Mitochondrion:1
TraesCS4A02G266400	Chloroplast:7	Mitochondrion:7
TraesCS4A02G267000	Chloroplast:11	Mitochondrion:2.5	Cytosol_Mitochondrion:2
TraesCS4A02G281500	Chloroplast:4	Nucleus:4	Cytosol:4	Mitochondrion:1
TraesCS4A02G283200	Cytosol:6	Chloroplast:3	Nucleus:2	Plasma membrane:1
TraesCS4A02G298600	Chloroplast:6	Cell wall:3	Vacular membrane:2	Nucleus:1
TraesCS4A02G306500	Cytosol_Nucleus:7	Cytosol:6	Nucleus:4	Mitochondrion:2
TraesCS4A02G310600	Nucleus:13	Chloroplast:1
TraesCS4A02G320000	Nucleus:9	Cytosol:4	Vacular membrane:1
TraesCS4A02G335300	Nucleus:14
TraesCS4A02G363800	Cytosol:7	Nucleus:4	Chloroplast:2	Mitochondrion:1
TraesCS4A02G363900	Chloroplast:9	Mitochondrion:3	Nucleus:1	Cytosol:1
TraesCS4A02G363700	Cytosol:10	Nucleus:2	Chloroplast:1	Mitochondrion:1
TraesCS4A02G373800	Chloroplast:8	Cytosol:5	peroxisome:1
TraesCS4A02G431300	Chloroplast:8	Vacular membrane:3	Nucleus:1	Mitochondrion:1
TraesCS4A02G472200	Cytosol:14
TraesCS4A02G472500	Chloroplast:13	Cytosol_Mitochondrion:1
TraesCS4A02G481800	Mitochondrion:7.5	Chloroplast_Mitochondrion:7.5	Chloroplast:6.5
TraesCS4A02G484600	Nucleus:7	Cytosol:2	Plasma membrane:2	Chloroplast:1
TraesCS4A02G499500	Chloroplast:9	Mitochondrion:3	Cytosol:2
TraesCS4B02G008400	Cytosol_Nucleus:7	Cytosol:6	Nucleus:4	Mitochondrion:2
TraesCS4B02G030400	Cytosol:6	Nucleus:3	Plasma membrane:2	Chloroplast:1
TraesCS4B02G031500	Chloroplast:4	Nucleus:4	Cytosol:4	Mitochondrion:1
TraesCS4B02G047300	Chloroplast:12	Mitochondrion:1.5	Cytosol_Mitochondrion:1.5
TraesCS4B02G047900	Mitochondrion:9	Chloroplast:5
TraesCS4B02G052300	Cytosol:5	Chloroplast:3	cytoskeleton:3	Nucleus:1
TraesCS4B02G053800	Chloroplast:11	Cytosol:2	Mitochondrion:1
TraesCS4B02G068000	Nucleus:12	Mitochondrion:1	Plasma membrane:1
TraesCS4B02G069300	Mitochondrion:12.5	Chloroplast_Mitochondrion:7.5	Chloroplast:1.5
TraesCS4B02G089500	Chloroplast:11	Cytosol:1	Vacular membrane:1	peroxisome:1
TraesCS4B02G122300	Chloroplast:12	Nucleus:1	cytoskeleton:1
TraesCS4B02G126300	Chloroplast:8	Nucleus:3	Mitochondrion:2	cytoskeleton:1
TraesCS4B02G128700	Cytosol:14
TraesCS4B02G134600	Chloroplast:8	Nucleus:4	Mitochondrion:1	cytoskeleton:1
TraesCS4B02G148100	Nucleus:11	Cytosol:3
TraesCS4B02G157700	Chloroplast:6	peroxisome:5	Cytosol:3
TraesCS4B02G161900	Mitochondrion:9	Chloroplast:5
TraesCS4B02G176200	Cytosol:10	cytoskeleton:2	Cell wall:1	Golgi apparatus:1
TraesCS4B02G178200	Nucleus:3	Cytosol:3	Mitochondrion:3	Plasma membrane:2
TraesCS4B02G181000	Chloroplast:7.5	Chloroplast_Mitochondrion:7.33333	Mitochondrion:6	Cytosol_Mitochondrion:3.83333
TraesCS4B02G184400	Chloroplast:13	Mitochondrion:1
TraesCS4B02G195100	Chloroplast:6	Cell wall:3	Vacular membrane:3	Nucleus:1
TraesCS4B02G198600	Chloroplast:12	Mitochondrion:2
TraesCS4B02G199500	Nucleus:10	Mitochondrion:2	Chloroplast:1	Cytosol:1
TraesCS4B02G204500	Chloroplast:12	Cytosol:1	Mitochondrion:1
TraesCS4B02G223100	Chloroplast:11	Cell wall:1	Vacular membrane:1	Golgi apparatus:1
TraesCS4B02G233100	Cytosol_Nucleus:8	Cytosol:7	Nucleus:5	Mitochondrion:1
TraesCS4B02G253000	Chloroplast:11.5	Chloroplast_Mitochondrion:7	Mitochondrion:1.5	Cell wall:1
TraesCS4B02G255500	Chloroplast:4	Nucleus:4	cytoskeleton:3	Cytosol:2
TraesCS4B02G260600	Cytosol:8	Plasma membrane:3	Nucleus:2	peroxisome:1
TraesCS4B02G261900	Nucleus:11.5	Cytosol_Nucleus:7	Cytosol:1.5	cytoskeleton:1
TraesCS4B02G271800	Chloroplast:4	Plasma membrane:3.5	Cell wall:3	Cytosol_Plasma membrane:2.5
TraesCS4B02G278900	Chloroplast:14
TraesCS4B02G285000	Chloroplast:14
TraesCS4B02G292100	Chloroplast:13	Cytosol:1
TraesCS4B02G323000	Chloroplast:8.5	Chloroplast_Mitochondrion:6	Cytosol:3	Mitochondrion:2.5
TraesCS4B02G325800	peroxisome:7	Chloroplast:3	Mitochondrion:3	Cytosol:1
TraesCS4B02G332800	Nucleus:6	Mitochondrion:3	Chloroplast:2	Cytosol:2
TraesCS4B02G335100	Endoplasmic reticulum:5.5	Endoplasmic reticulum_Plasma membrane:3.5	Cytosol:3	Mitochondrion:2
TraesCS4B02G395600	Chloroplast:5	Nucleus:5	Cytosol:2	cytoskeleton:2
TraesCS4B02G398400	Chloroplast:7	Nucleus:3	Cytosol:1	Mitochondrion:1
TraesCS4D02G003600	Nucleus:10	Cytosol:3	Mitochondrion:1
TraesCS4D02G006900	Cytosol_Nucleus:7	Cytosol:6	Nucleus:4	Mitochondrion:2
TraesCS4D02G027800	Cytosol:9	Chloroplast:3	Nucleus:1	Mitochondrion:1
TraesCS4D02G029200	Chloroplast:8	Mitochondrion:3.5	Cytosol_Mitochondrion:2.5	Nucleus:1
TraesCS4D02G047300	Chloroplast:12	Mitochondrion:1.5	Cytosol_Mitochondrion:1.5
TraesCS4D02G047800	Mitochondrion:9	Chloroplast:5
TraesCS4D02G053800	Chloroplast:11	Cytosol:2	Mitochondrion:1
TraesCS4D02G067000	Nucleus:12	Mitochondrion:1	Plasma membrane:1
TraesCS4D02G068100	Mitochondrion:12.5	Chloroplast_Mitochondrion:7.5	Chloroplast:1.5
TraesCS4D02G086400	Chloroplast:11	Cytosol:1	Vacular membrane:1	peroxisome:1
TraesCS4D02G088200	Cytosol:8	Nucleus:3	Chloroplast:1	Plasma membrane:1
TraesCS4D02G098500	Nucleus:12	Chloroplast:1	Golgi apparatus:1
TraesCS4D02G120400	Chloroplast:10	Mitochondrion:2	Nucleus:1	cytoskeleton:1
TraesCS4D02G123700	Cytosol:14
TraesCS4D02G129300	Chloroplast:8	Nucleus:4	Mitochondrion:1	cytoskeleton:1
TraesCS4D02G153300	Nucleus:10	Cytosol:2	Chloroplast:1	Plasma membrane:1
TraesCS4D02G159800	Mitochondrion:12	Chloroplast:2
TraesCS4D02G159500	Chloroplast:6	peroxisome:5	Cytosol:3
TraesCS4D02G165300	Nucleus:8	Cytosol:5	Plasma membrane:1
TraesCS4D02G178000	Cytosol:8	cytoskeleton:4	Cell wall:1	Golgi apparatus:1
TraesCS4D02G179800	Nucleus:3	Cytosol:3	Mitochondrion:3	Plasma membrane:2
TraesCS4D02G185400	Chloroplast:14
TraesCS4D02G199500	Chloroplast:12	Mitochondrion:2
TraesCS4D02G200600	Nucleus:10	Cytosol:2	Mitochondrion:2
TraesCS4D02G205400	Chloroplast:12	Cytosol:1	Mitochondrion:1
TraesCS4D02G216400	Nucleus:8	Cytosol:6
TraesCS4D02G218400	Cytosol_Nucleus:7.5	Cytosol:6	Nucleus:5	Mitochondrion:2
TraesCS4D02G223500	Chloroplast:10	Vacular membrane:2	Cell wall:1	Golgi apparatus:1
TraesCS4D02G234300	Nucleus:3	Cytosol:3	Cell wall:3	Chloroplast:2
TraesCS4D02G253100	Chloroplast:13	Mitochondrion:1
TraesCS4D02G255500	Chloroplast:4	Nucleus:3	Cytosol:3	cytoskeleton:3
TraesCS4D02G260400	Cytosol:8	Plasma membrane:3	Nucleus:2	peroxisome:1
TraesCS4D02G261900	Nucleus:11.5	Cytosol_Nucleus:7	Cytosol:1.5	cytoskeleton:1
TraesCS4D02G263200	Chloroplast:7.5	Chloroplast_Mitochondrion:6.5	Mitochondrion:4.5	Nucleus:1
TraesCS4D02G268800	Cytosol:7	Chloroplast:3	Nucleus:3	cytoskeleton:1
TraesCS4D02G270900	Vacular membrane:10	Cell wall:4
TraesCS4D02G277400	Chloroplast:13	Cytosol:1
TraesCS4D02G283800	Chloroplast:14
TraesCS4D02G314300	Nucleus:9	Cytosol:3	Mitochondrion:1	Plasma membrane:1
TraesCS4D02G322700	peroxisome:7	Chloroplast:3	Mitochondrion:3	Cytosol:1
TraesCS5A02G007900	Chloroplast:12	Nucleus:1	peroxisome:1
TraesCS5A02G014300	Cytosol:8	peroxisome:6
TraesCS5A02G014500	Cytosol:10	Chloroplast:2	peroxisome:2
TraesCS5A02G014400	Cytosol:8	Chloroplast:2	peroxisome:2	Mitochondrion:1
TraesCS5A02G022200	Chloroplast:12	Vacular membrane:2
TraesCS5A02G024600	Cytosol:7	Nucleus:3	Chloroplast:1	Mitochondrion:1
TraesCS5A02G027400	Nucleus:11	Chloroplast:1	Cytosol:1	Mitochondrion:1
TraesCS5A02G036200	Chloroplast:11	Vacular membrane:3
TraesCS5A02G060800	Nucleus:14
TraesCS5A02G073800	Cytosol:6	Cytosol_Nucleus:6	Chloroplast:4	Mitochondrion:2
TraesCS5A02G081900	Endoplasmic reticulum:4	Chloroplast:3	Plasma membrane:2.5	Cytosol_Plasma membrane:2
TraesCS5A02G082800	Cytosol:14
TraesCS5A02G086100	Cytosol:5	Chloroplast:4	Mitochondrion:3	Cell wall:2
TraesCS5A02G092400	Chloroplast:8	Mitochondrion:6
TraesCS5A02G093200	Chloroplast:12	Mitochondrion:1	Cell wall:1
TraesCS5A02G105100	Chloroplast:12	Nucleus:1	Mitochondrion:1
TraesCS5A02G110300	Chloroplast:13	Cell wall:1
TraesCS5A02G116100	Nucleus:13	Vacular membrane:1
TraesCS5A02G124300	Chloroplast:4	Cell wall:4	Cytosol:3	Vacular membrane:2
TraesCS5A02G124800	Cytosol:8	Nucleus:3	Plasma membrane:1	cytoskeleton:1
TraesCS5A02G165700	Chloroplast:8	Cytosol_Nucleus:3	Nucleus:2.5	Cytosol:2.5
TraesCS5A02G165400	Chloroplast:8	Cytosol_Nucleus:3	Nucleus:2.5	Cytosol:2.5
TraesCS5A02G170200	Cytosol:14
TraesCS5A02G177400	Chloroplast:7	Mitochondrion:5	Plasma membrane:1	Golgi apparatus:1
TraesCS5A02G198100	Chloroplast:4	Nucleus:4	Cytosol:3	Plasma membrane:2
TraesCS5A02G203500	Cytosol:13	Nucleus:1
TraesCS5A02G224000	Cytosol_Nucleus:6.5	Cytosol:6	Chloroplast:3	Nucleus:3
TraesCS5A02G229300	Mitochondrion:8	Chloroplast:5	Cytosol:1
TraesCS5A02G260600	Nucleus:6	Cytosol:5	Chloroplast:2	Plasma membrane:1
TraesCS5A02G269800	Cell wall:5	Cytosol:4	Chloroplast:2	Mitochondrion:2
TraesCS5A02G277500	Nucleus:8	Chloroplast:5	Mitochondrion:1
TraesCS5A02G322500	Chloroplast:9	Mitochondrion:2	Nucleus:1	Cell wall:1
TraesCS5A02G324200	Chloroplast:11	Mitochondrion:3
TraesCS5A02G338800	Cytosol:10	Chloroplast:2	Nucleus:1	Plasma membrane:1
TraesCS5A02G350600	Chloroplast:14
TraesCS5A02G353700	Cytosol:8	cytoskeleton:4	Chloroplast:2
TraesCS5A02G355000	Nucleus:6	Chloroplast:2	Cytosol:2	Mitochondrion:2
TraesCS5A02G368400	Chloroplast:14
TraesCS5A02G372100	Nucleus:9	Cytosol:3	Chloroplast:1	Cell wall:1
TraesCS5A02G372700	Mitochondrion:6.5	Chloroplast_Mitochondrion:6.5	Chloroplast:5.5	Nucleus:2
TraesCS5A02G401500	Nucleus:11.5	Cytosol_Nucleus:6.5	cytoskeleton:2
TraesCS5A02G407700	Chloroplast:6.5	Chloroplast_Mitochondrion:5	peroxisome:3	Mitochondrion:2.5
TraesCS5A02G414400	Mitochondrion:7	Chloroplast:5	Cytosol:2
TraesCS5A02G424400	Cytosol:8	peroxisome:3	cytoskeleton_Nucleus:2	Chloroplast:1
TraesCS5A02G434200	Cytosol:12	Mitochondrion:2
TraesCS5A02G443900	Nucleus:11	Cytosol:3
TraesCS5A02G443800	Nucleus:10	Cytosol:4
TraesCS5A02G454900	Chloroplast:14
TraesCS5A02G458900	Cytosol:11	Endoplasmic reticulum:2	Plasma membrane:1
TraesCS5A02G478900	cytoskeleton:9	Cytosol:4	Nucleus:1
TraesCS5A02G479300	Cytosol:9	cytoskeleton:4	Chloroplast:1
TraesCS5A02G482800	Chloroplast:12	Cytosol:2
TraesCS5A02G488000	Chloroplast:9	Mitochondrion:4	Nucleus:1
TraesCS5A02G498000	peroxisome:7	Chloroplast:3	Mitochondrion:3	Cytosol:1
TraesCS5A02G505000	Chloroplast:14
TraesCS5A02G556400	Mitochondrion:7	Nucleus:4	Chloroplast:1	Cytosol:1
TraesCS5B02G006500	Chloroplast:12	Nucleus:1	peroxisome:1
TraesCS5B02G012100	Cytosol:11	peroxisome:2	Chloroplast:1
TraesCS5B02G012400	Cytosol:6	peroxisome:6	Chloroplast:1	cytoskeleton_Nucleus:1
TraesCS5B02G012300	Cytosol:10	Chloroplast:2	peroxisome:2
TraesCS5B02G018700	Chloroplast:10.5	Chloroplast_Mitochondrion:7.5	Mitochondrion:3.5
TraesCS5B02G026600	Nucleus:10	Mitochondrion:2	Chloroplast:1	Cytosol:1
TraesCS5B02G036800	Chloroplast:11	Vacular membrane:3
TraesCS5B02G052700	Vacular membrane:11	Golgi apparatus:2	Cell wall:1
TraesCS5B02G071300	Nucleus:10.5	Cytosol_Nucleus:6	Chloroplast:2	Cell wall:1
TraesCS5B02G080200	Cytosol:7	Cytosol_Nucleus:6.5	Chloroplast:3	Mitochondrion:1
TraesCS5B02G083300	Chloroplast:9	Cell wall:3	Plasma membrane:1	Endoplasmic reticulum:1
TraesCS5B02G084500	Chloroplast:9	Plasma membrane:2	Mitochondrion:1	Cell wall:1
TraesCS5B02G088900	Cytosol:14
TraesCS5B02G092100	Cytosol:5	Chloroplast:4	Mitochondrion:3	Cell wall:2
TraesCS5B02G098300	Cytosol:5	Cell wall:4	Nucleus:3	Chloroplast:1
TraesCS5B02G099300	Chloroplast:12	Mitochondrion:1	Cell wall:1
TraesCS5B02G111800	Chloroplast:13	Cell wall:1
TraesCS5B02G115300	Chloroplast:13	Mitochondrion:1
TraesCS5B02G115500	Nucleus:13	Vacular membrane:1
TraesCS5B02G124400	Cytosol:9	Nucleus:2	Plasma membrane:1	cytoskeleton:1
TraesCS5B02G124100	cytoskeleton:14
TraesCS5B02G162600	Chloroplast:8	Cytosol_Nucleus:3	Nucleus:2.5	Cytosol:2.5
TraesCS5B02G162800	Chloroplast:8	Cytosol_Nucleus:3	Nucleus:2.5	Cytosol:2.5
TraesCS5B02G167000	Cytosol:14
TraesCS5B02G170400	Cytosol:5	Vacular membrane:3	Endoplasmic reticulum:2	Chloroplast:1
TraesCS5B02G170100	Chloroplast:10	Mitochondrion:4
TraesCS5B02G174600	Chloroplast:7	Mitochondrion:5	Plasma membrane:1	Golgi apparatus:1
TraesCS5B02G185500	Nucleus:8	Chloroplast:3	Cytosol:1	Plasma membrane:1
TraesCS5B02G211200	Chloroplast:11	Cytosol:2	Nucleus:1
TraesCS5B02G222800	Cytosol:7	Cytosol_Nucleus:6.5	Chloroplast:3	Mitochondrion:1
TraesCS5B02G227900	Mitochondrion:8	Chloroplast:5	Cytosol:1
TraesCS5B02G258900	Nucleus:7	Cytosol:4	Chloroplast:2	Plasma membrane:1
TraesCS5B02G260700	Cytosol_Nucleus:7.5	Cytosol:6	Nucleus:5	Mitochondrion:3
TraesCS5B02G270200	Chloroplast:13	Mitochondrion:1
TraesCS5B02G277200	Chloroplast:11	Nucleus:2	Mitochondrion:1
TraesCS5B02G322900	Chloroplast:9	Mitochondrion:2	Nucleus:1	Cell wall:1
TraesCS5B02G335700	Nucleus:8.5	Nucleus_Plasma membrane:5.5	Cytosol:2	Plasma membrane:1.5
TraesCS5B02G337300	Cytosol:10	Chloroplast:2	Nucleus:1	Plasma membrane:1
TraesCS5B02G353200	Chloroplast:14
TraesCS5B02G356300	Cytosol:11	Chloroplast:2	cytoskeleton:1
TraesCS5B02G357200	Nucleus:4	Cytosol:3	Chloroplast:2	Mitochondrion:2
TraesCS5B02G370700	Chloroplast:14
TraesCS5B02G374800	Mitochondrion:6.5	Chloroplast_Mitochondrion:6.5	Chloroplast:5.5	Nucleus:2
TraesCS5B02G374200	Nucleus:12	Cytosol:2
TraesCS5B02G375700	Nucleus:7	Mitochondrion:6	Chloroplast:1
TraesCS5B02G394200	Chloroplast:6	Mitochondrion:5	peroxisome:1	Golgi apparatus:1
TraesCS5B02G395400	Nucleus:14
TraesCS5B02G406200	Nucleus:13	cytoskeleton:1
TraesCS5B02G412500	Chloroplast:6.5	Chloroplast_Mitochondrion:5	peroxisome:3	Mitochondrion:2.5
TraesCS5B02G417400	Chloroplast:6	Mitochondrion:6	Cytosol:2
TraesCS5B02G425100	Cytosol:12	Chloroplast:2
TraesCS5B02G426500	Cytosol:9	cytoskeleton_Nucleus:2	Chloroplast:1	Plasma membrane:1
TraesCS5B02G437200	Cytosol:12	Mitochondrion:2
TraesCS5B02G448200	Nucleus:11	Cytosol:3
TraesCS5B02G448500	Nucleus:11	Cytosol:3
TraesCS5B02G449000	Nucleus:11	Cytosol:3
TraesCS5B02G464100	Chloroplast:14
TraesCS5B02G468500	Cytosol:11	Endoplasmic reticulum:2	Plasma membrane:1
TraesCS5B02G492500	Cytosol:9	cytoskeleton:4	Chloroplast:1
TraesCS5B02G494600	Chloroplast:5	Cytosol:3.5	Cytosol_Nucleus:3.5	peroxisome:3
TraesCS5B02G496000	Chloroplast:11	Cytosol:3
TraesCS5B02G501800	Chloroplast:11	Mitochondrion:3
TraesCS5B02G509700	Cytosol:10	Nucleus:2	Chloroplast:1	Mitochondrion:1
TraesCS5B02G509500	Cytosol:7	Nucleus:4	Chloroplast:2	Mitochondrion:1
TraesCS5B02G509600	Cytosol:7	Nucleus:4	Chloroplast:2	Mitochondrion:1
TraesCS5B02G549800	Nucleus:14
TraesCS5B02G559100	Nucleus:11	Cytosol:3
TraesCS5D02G007900	Vacular membrane:10	Plasma membrane:2	Cytosol:1	Endoplasmic reticulum:1
TraesCS5D02G009100	Chloroplast:9	Vacular membrane:2	Nucleus:1	Cytosol:1
TraesCS5D02G010900	Plasma membrane:11	Endoplasmic reticulum:3
TraesCS5D02G013400	Chloroplast:12	Nucleus:1	peroxisome:1
TraesCS5D02G019700	Cytosol:7	peroxisome:6	cytoskeleton_Nucleus:1
TraesCS5D02G019800	Cytosol:10	Chloroplast:2	peroxisome:2
TraesCS5D02G020100	Cytosol:10	Chloroplast:2	peroxisome:2
TraesCS5D02G027600	Cytosol:9	cytoskeleton:5
TraesCS5D02G035200	Nucleus:10	Chloroplast:2	Cytosol:1	Mitochondrion:1
TraesCS5D02G044400	Chloroplast:11	Vacular membrane:3
TraesCS5D02G072300	Nucleus:14
TraesCS5D02G087500	Cytosol_Nucleus:6.5	Cytosol:6	Chloroplast:3	Nucleus:3
TraesCS5D02G090700	Chloroplast:11	Plasma membrane:2	Endoplasmic reticulum:1
TraesCS5D02G095400	Cytosol:14
TraesCS5D02G099500	Cytosol:5	Chloroplast:4	Mitochondrion:3	Cell wall:2
TraesCS5D02G104600	Chloroplast:7	Mitochondrion:7
TraesCS5D02G117900	Nucleus:13	Vacular membrane:1
TraesCS5D02G118500	Chloroplast:13	Cell wall:1
TraesCS5D02G132200	cytoskeleton:14
TraesCS5D02G132600	Cytosol:8	Nucleus:2	cytoskeleton:2	Plasma membrane:1
TraesCS5D02G169600	Chloroplast:9	Nucleus:2.5	peroxisome:2	Cytosol_Nucleus:2
TraesCS5D02G169900	Chloroplast:8	Cytosol_Nucleus:3	Nucleus:2.5	Cytosol:2.5
TraesCS5D02G174600	Cytosol:14
TraesCS5D02G177200	Chloroplast:10	Mitochondrion:4
TraesCS5D02G177500	Chloroplast:7	Cytosol:4	Nucleus:1	Vacular membrane:1
TraesCS5D02G181600	Chloroplast:7	Mitochondrion:5	Golgi apparatus:1	Cytosol_Nucleus:1
TraesCS5D02G196700	Vacular membrane:11	Golgi apparatus:2	Cell wall:1
TraesCS5D02G210000	Cytosol:13	Nucleus:1
TraesCS5D02G221600	Vacular membrane:6	Plasma membrane:5	Golgi apparatus:2	Endoplasmic reticulum:1
TraesCS5D02G231400	Cytosol:7	Cytosol_Nucleus:6.5	Chloroplast:3	Mitochondrion:1
TraesCS5D02G238300	Mitochondrion:8	Chloroplast:5	Cytosol:1
TraesCS5D02G268000	Cytosol:6	Nucleus:5	Chloroplast:2	Plasma membrane:1
TraesCS5D02G269800	Cytosol_Nucleus:7.5	Cytosol:6	Nucleus:5	Mitochondrion:3
TraesCS5D02G277900	Chloroplast:12	Mitochondrion:2
TraesCS5D02G284800	Chloroplast:10	Nucleus:3	Mitochondrion:1
TraesCS5D02G329200	Chloroplast:9	Mitochondrion:2	Nucleus:1	Cell wall:1
TraesCS5D02G341400	Nucleus:8	Cytosol:2	Plasma membrane:2	Mitochondrion:1
TraesCS5D02G343000	Cytosol:10	Chloroplast:2	Nucleus:1	Plasma membrane:1
TraesCS5D02G357600	Chloroplast:14
TraesCS5D02G361000	Cytosol:8	cytoskeleton:4	Chloroplast:2
TraesCS5D02G378000	Chloroplast:14
TraesCS5D02G381600	Nucleus:8	Cytosol:3	Mitochondrion:2	Plasma membrane:1
TraesCS5D02G383200	Mitochondrion:6	Nucleus:4	Chloroplast:3	Cell wall:1
TraesCS5D02G388000	Chloroplast:9	Mitochondrion:4	Plasma membrane:1
TraesCS5D02G398100	Cytosol:7	Nucleus:3	Chloroplast:2	Plasma membrane:1
TraesCS5D02G400300	Nucleus:14
TraesCS5D02G411700	Nucleus:11.5	Cytosol_Nucleus:6.5	cytoskeleton:2
TraesCS5D02G417600	Chloroplast:6.5	Chloroplast_Mitochondrion:5.5	Mitochondrion:3.5	peroxisome:3
TraesCS5D02G422800	Chloroplast:6	Mitochondrion:6	Cytosol:2
TraesCS5D02G431700	Cytosol:12	Chloroplast:2
TraesCS5D02G432900	Cytosol:6	Chloroplast:4	cytoskeleton_Nucleus:2	Plasma membrane:1
TraesCS5D02G442100	Cytosol:12	Mitochondrion:2
TraesCS5D02G451200	Nucleus:11	Cytosol:3
TraesCS5D02G465300	Chloroplast:14
TraesCS5D02G470000	Cytosol:11	Endoplasmic reticulum:2	Plasma membrane:1
TraesCS5D02G492400	cytoskeleton:9	Cytosol:4	Nucleus:1
TraesCS5D02G492900	Cytosol:10	cytoskeleton:3	Chloroplast:1
TraesCS5D02G495000	Chloroplast:5	Cytosol:3.5	peroxisome:3	Cytosol_Nucleus:3
TraesCS5D02G496400	Chloroplast:12	Cytosol:2
TraesCS5D02G502900	Chloroplast:9	Mitochondrion:3	Nucleus:2
TraesCS5D02G509600	Cytosol:7	Nucleus:4	Chloroplast:2	Mitochondrion:1
TraesCS5D02G509700	Cytosol:8	Nucleus:3	Chloroplast:2	Mitochondrion:1
TraesCS5D02G522100	Chloroplast:8	Nucleus:2	Cytosol:2	Mitochondrion:2
TraesCS5D02G536800	Nucleus:14
TraesCS5D02G545200	Nucleus:7	Mitochondrion:4	Plasma membrane:2	Cytosol:1
TraesCS5D02G565200	Nucleus:9	Cytosol:5
TraesCS6A02G000400	peroxisome:8	Cytosol:3	Chloroplast:2	Golgi apparatus:1
TraesCS6A02G009200	Chloroplast:12	Mitochondrion:2
TraesCS6A02G022600	Chloroplast:6	Cytosol:3	Mitochondrion:3	Nucleus:2
TraesCS6A02G026600	Chloroplast:13	Mitochondrion:1
TraesCS6A02G041700	Cytosol:9	Mitochondrion:3	peroxisome:2
TraesCS6A02G042600	Endoplasmic reticulum:14
TraesCS6A02G087100	Cytosol:7	Cytosol_Nucleus:6.5	Chloroplast:3	Mitochondrion:1
TraesCS6A02G087800	Cell wall:7	Cytosol_Nucleus:4	Mitochondrion:2	Endoplasmic reticulum:1
TraesCS6A02G101800	Plasma membrane:7.5	Golgi apparatus_Plasma membrane:6	Golgi apparatus:3.5	Chloroplast:1
TraesCS6A02G112400	Cytosol:7	Cytosol_Nucleus:6.5	Chloroplast:3	Mitochondrion:1
TraesCS6A02G116200	Nucleus:12	Cell wall:2
TraesCS6A02G115900	Plasma membrane:12	Cytosol:1	Endoplasmic reticulum:1
TraesCS6A02G119700	Cytosol:7	Cytosol_Nucleus:6.5	Chloroplast:3	Mitochondrion:1
TraesCS6A02G133100	Chloroplast:14
TraesCS6A02G136700	Cytosol:7	Cytosol_Nucleus:6.5	Chloroplast:3	Mitochondrion:1
TraesCS6A02G143300	Chloroplast:13	Mitochondrion:1
TraesCS6A02G147500	Cytosol:8	Cytosol_Nucleus:7.5	Nucleus:3	Chloroplast:2
TraesCS6A02G148100	Cytosol:9	Cytosol_Nucleus:8	Nucleus:3	Mitochondrion:1
TraesCS6A02G147700	Chloroplast:14
TraesCS6A02G158300	Cytosol:5.5	Chloroplast:4	Cytosol_Nucleus:3.5	peroxisome:2
TraesCS6A02G159100	Cytosol:11	Nucleus:1	Mitochondrion:1	Vacular membrane:1
TraesCS6A02G159800	Chloroplast:8	Mitochondrion:5	Nucleus:1
TraesCS6A02G169100	Chloroplast:12	Mitochondrion:2
TraesCS6A02G173100	Chloroplast:12	Nucleus:1	Cell wall:1
TraesCS6A02G186300	Cytosol:7	cytoskeleton:6	Chloroplast:1
TraesCS6A02G192500	Plasma membrane:6	Vacular membrane:5	Golgi apparatus:2	Endoplasmic reticulum:1
TraesCS6A02G209800	Chloroplast:14
TraesCS6A02G213700	Cytosol:14
TraesCS6A02G215500	Chloroplast:6	Cytosol:5	Nucleus:2	Mitochondrion:1
TraesCS6A02G215400	Nucleus:4	Cytosol:4	Mitochondrion:4	Chloroplast:1
TraesCS6A02G223400	Cytosol:10	peroxisome:2	Chloroplast:1	cytoskeleton:1
TraesCS6A02G225900	Mitochondrion:11.5	Chloroplast_Mitochondrion:7.5	Chloroplast:2.5
TraesCS6A02G230900	Chloroplast:12.5	Chloroplast_Mitochondrion:7	Nucleus:1
TraesCS6A02G231400	Chloroplast:6.5	Chloroplast_Mitochondrion:5	Nucleus:4	Mitochondrion:2.5
TraesCS6A02G234900	Chloroplast:14
TraesCS6A02G235300	Nucleus:7	Cytosol:4	Chloroplast:1	Vacular membrane:1
TraesCS6A02G246300	Chloroplast:11.5	Chloroplast_Mitochondrion:7.33333	Mitochondrion:2	Cytosol_Mitochondrion:1.83333
TraesCS6A02G248000	cytoskeleton:7	Cytosol:5	Chloroplast:1	Plasma membrane:1
TraesCS6A02G253300	Nucleus:11	Cytosol:2	Chloroplast:1
TraesCS6A02G254900	Endoplasmic reticulum:3.5	Nucleus:3	Endoplasmic reticulum_Plasma membrane:3	Mitochondrion:2
TraesCS6A02G266000	Cytosol:8	Cytosol_Nucleus:7	Chloroplast:3	peroxisome:1
TraesCS6A02G268300	Cytosol:13	Chloroplast:1
TraesCS6A02G282200	Chloroplast:8	Mitochondrion:5	Nucleus:1
TraesCS6A02G303800	Chloroplast:12.5	Chloroplast_Mitochondrion:7.33333	Cytosol_Mitochondrion:1.33333
TraesCS6A02G307700	Chloroplast:14
TraesCS6A02G313400	Chloroplast:9.5	Chloroplast_Mitochondrion:6.5	Mitochondrion:2.5	Nucleus:2
TraesCS6A02G329500	Chloroplast:14
TraesCS6A02G333900	Chloroplast:14
TraesCS6A02G350300	Nucleus:11	Cytosol:1	Mitochondrion:1	Plasma membrane:1
TraesCS6A02G354400	Nucleus:11	Mitochondrion:1	Plasma membrane:1	peroxisome:1
TraesCS6A02G355300	Chloroplast:11.5	Chloroplast_Mitochondrion:7	Mitochondrion:1.5	Nucleus:1
TraesCS6A02G358100	Chloroplast:8	Cytosol:2	Vacular membrane:2	Mitochondrion:1
TraesCS6A02G375400	Nucleus:13	Nucleus_Plasma membrane:8
TraesCS6A02G383800	Cytosol:6.5	Cytosol_Nucleus:4	Chloroplast:2	Mitochondrion:2
TraesCS6A02G386400	Chloroplast:8	Plasma membrane:2	Cell wall:2	Mitochondrion:1
TraesCS6A02G394300	Nucleus:13	Vacular membrane:1
TraesCS6A02G398500	Nucleus:14
TraesCS6A02G402400	Cytosol:12	Nucleus:1	Cell wall:1
TraesCS6A02G405600	Plasma membrane:11	Vacular membrane:3
TraesCS6A02G412900	Chloroplast:11	Mitochondrion:2	Plasma membrane:1
TraesCS6B02G004400	peroxisome:8	Cytosol:3	Chloroplast:2	Golgi apparatus:1
TraesCS6B02G005400	Chloroplast:7	Nucleus:7
TraesCS6B02G015000	Chloroplast:14
TraesCS6B02G019200	Chloroplast:4	Nucleus:3	Plasma membrane:3	Cytosol:2
TraesCS6B02G024900	Cytosol:6	Chloroplast:3	Nucleus:2	Mitochondrion:2
TraesCS6B02G028600	Chloroplast:7	Cytosol:5	Nucleus:1	Mitochondrion:1
TraesCS6B02G037200	Chloroplast:10	Cytosol:4
TraesCS6B02G056800	Cytosol:9	Mitochondrion:2	peroxisome:2	Plasma membrane:1
TraesCS6B02G058300	Endoplasmic reticulum:14
TraesCS6B02G110300	Cytosol:4	Golgi apparatus:3	Nucleus:2	Vacular membrane:2
TraesCS6B02G115100	Cytosol:7	Cytosol_Nucleus:7	Nucleus:3	Mitochondrion:2
TraesCS6B02G129800	Plasma membrane:7.5	Golgi apparatus_Plasma membrane:6	Golgi apparatus:3.5	Vacular membrane:3
TraesCS6B02G140600	Cytosol:7	Cytosol_Nucleus:6.5	Chloroplast:3	Mitochondrion:1
TraesCS6B02G144000	Nucleus:13	Chloroplast:1
TraesCS6B02G143700	Plasma membrane:12	Cytosol:1	Endoplasmic reticulum:1
TraesCS6B02G148000	Cytosol:7	Cytosol_Nucleus:6.5	Chloroplast:3	Mitochondrion:1
TraesCS6B02G161600	Chloroplast:13	Mitochondrion:1
TraesCS6B02G164600	Cytosol:7	Cytosol_Nucleus:6.5	Chloroplast:3	Mitochondrion:1
TraesCS6B02G164700	Cytosol:8	Cytosol_Nucleus:7	Chloroplast:3	peroxisome:1
TraesCS6B02G164900	Cytosol:7	Cytosol_Nucleus:6.5	Chloroplast:3	Mitochondrion:1
TraesCS6B02G176000	Cytosol_Nucleus:6.5	Cytosol:6	Nucleus:3	Chloroplast:2
TraesCS6B02G176400	Cytosol_Nucleus:8	Cytosol:7	Nucleus:5	Mitochondrion:1
TraesCS6B02G175800	Chloroplast:14
TraesCS6B02G187500	Cytosol:5.5	Chloroplast:4	Cytosol_Nucleus:3.5	peroxisome:2
TraesCS6B02G190100	Nucleus:6	Mitochondrion:5	Chloroplast:3
TraesCS6B02G191500	Chloroplast:8	Mitochondrion:5	Nucleus:1
TraesCS6B02G192200	Cytosol:9	Nucleus:2	Mitochondrion:1	Vacular membrane:1
TraesCS6B02G197100	Chloroplast:12	Mitochondrion:2
TraesCS6B02G200800	Chloroplast:14
TraesCS6B02G208100	Plasma membrane:14
TraesCS6B02G218100	Cytosol:7	cytoskeleton:6	Chloroplast:1
TraesCS6B02G234800	Plasma membrane:13	Vacular membrane:1
TraesCS6B02G238600	Chloroplast:14
TraesCS6B02G243700	Chloroplast:5	Vacular membrane:3	Mitochondrion:2	Cell wall:2
TraesCS6B02G245100	Chloroplast:6	Cytosol:6	Nucleus:1	Mitochondrion:1
TraesCS6B02G249900	Nucleus:13	Golgi apparatus:1
TraesCS6B02G251100	Chloroplast:12.5	Chloroplast_Mitochondrion:7	Nucleus:1
TraesCS6B02G255800	Mitochondrion:11.5	Chloroplast_Mitochondrion:7.5	Chloroplast:2.5
TraesCS6B02G257900	Cytosol:10	peroxisome:2	Chloroplast:1	cytoskeleton:1
TraesCS6B02G263600	Chloroplast:9	Mitochondrion:4	Nucleus:1
TraesCS6B02G264000	Nucleus:7	Cytosol:4	Chloroplast:1	Vacular membrane:1
TraesCS6B02G270600	Endoplasmic reticulum:3.5	Nucleus:3	Endoplasmic reticulum_Plasma membrane:3	Cytosol:2.5
TraesCS6B02G273400	Nucleus:13	Chloroplast:1
TraesCS6B02G276700	cytoskeleton:7	Cytosol:5	Chloroplast:1	Plasma membrane:1
TraesCS6B02G278200	Chloroplast:11.5	Chloroplast_Mitochondrion:7.33333	Mitochondrion:2	Cytosol_Mitochondrion:1.83333
TraesCS6B02G293300	Cytosol:8	Cytosol_Nucleus:7	Chloroplast:3	peroxisome:1
TraesCS6B02G295500	Cytosol:11	Cell wall:2	Chloroplast:1
TraesCS6B02G315700	Cytosol:6	Endoplasmic reticulum:3	Mitochondrion:2	Golgi apparatus:2
TraesCS6B02G336300	Chloroplast:13	Mitochondrion:1
TraesCS6B02G343300	Chloroplast:8.5	Chloroplast_Mitochondrion:6.5	Mitochondrion:3.5	Nucleus:2
TraesCS6B02G344600	Chloroplast:13	Cytosol:1
TraesCS6B02G360300	Chloroplast:12	Mitochondrion:2
TraesCS6B02G387400	Nucleus:11	Mitochondrion:1	Plasma membrane:1	peroxisome:1
TraesCS6B02G388100	Chloroplast:11.5	Chloroplast_Mitochondrion:7	Mitochondrion:1.5	Nucleus:1
TraesCS6B02G390600	Chloroplast:9	Cytosol:2	Vacular membrane:2	Mitochondrion:1
TraesCS6B02G409800	Chloroplast:14
TraesCS6B02G413000	Nucleus:13	Nucleus_Plasma membrane:8
TraesCS6B02G423100	Cytosol:7	Endoplasmic reticulum:4	Plasma membrane:2	Mitochondrion:1
TraesCS6B02G425400	Chloroplast:8	Plasma membrane:2	Cell wall:2	Mitochondrion:1
TraesCS6B02G444800	cytoskeleton:11	Nucleus:2	Mitochondrion:1
TraesCS6B02G450000	Plasma membrane:11	Vacular membrane:3
TraesCS6B02G462300	Chloroplast:11	Mitochondrion:2	Plasma membrane:1
TraesCS6D02G001700	peroxisome:8	Cytosol:3	Chloroplast:2	Golgi apparatus:1
TraesCS6D02G004800	Nucleus:10	Cytosol:4
TraesCS6D02G012200	Chloroplast:13	Mitochondrion:1
TraesCS6D02G024400	Mitochondrion:9	Chloroplast_Mitochondrion:8	Chloroplast:5
TraesCS6D02G048300	Cytosol:8	Mitochondrion:3	peroxisome:2	Plasma membrane:1
TraesCS6D02G049100	Endoplasmic reticulum:14
TraesCS6D02G061600	Chloroplast:7	Cytosol:7
TraesCS6D02G079500	Plasma membrane:12	Chloroplast:1	Nucleus:1
TraesCS6D02G090200	Plasma membrane:7.5	Golgi apparatus_Plasma membrane:6	Golgi apparatus:3.5	Endoplasmic reticulum:2
TraesCS6D02G104700	Plasma membrane:12	Cytosol:1	Endoplasmic reticulum:1
TraesCS6D02G105000	Nucleus:12	Cell wall:2
TraesCS6D02G109600	Cytosol:7	Cytosol_Nucleus:6.5	Chloroplast:3	Mitochondrion:1
TraesCS6D02G122800	Chloroplast:13	Mitochondrion:1
TraesCS6D02G125600	Mitochondrion:7.5	Chloroplast_Mitochondrion:5.5	Cytosol_Nucleus:4	Chloroplast:2.5
TraesCS6D02G137400	Cytosol:9	Cytosol_Nucleus:8	Nucleus:3	Mitochondrion:1
TraesCS6D02G137000	Chloroplast:14
TraesCS6D02G148700	Cytosol:5.5	Chloroplast:4	Cytosol_Nucleus:3.5	peroxisome:2
TraesCS6D02G152700	Chloroplast:8	Mitochondrion:5	Nucleus:1
TraesCS6D02G153400	Cytosol:11	Nucleus:1	Mitochondrion:1	Vacular membrane:1
TraesCS6D02G158500	Chloroplast:12	Mitochondrion:2
TraesCS6D02G162200	Chloroplast:13	Nucleus:1
TraesCS6D02G173400	Cytosol:7	cytoskeleton:6	Chloroplast:1
TraesCS6D02G193000	Chloroplast:14
TraesCS6D02G196300	Cytosol:14
TraesCS6D02G197700	Cytosol:5.5	cytoskeleton:4	Cytosol_Nucleus:4	Nucleus:1.5
TraesCS6D02G197800	Chloroplast:7	Cytosol:5	Nucleus:1	Mitochondrion:1
TraesCS6D02G204200	Chloroplast:12.5	Chloroplast_Mitochondrion:7	Nucleus:1
TraesCS6D02G209200	Mitochondrion:11.5	Chloroplast_Mitochondrion:7.5	Chloroplast:2.5
TraesCS6D02G212000	Cytosol:10	peroxisome:2	Chloroplast:1	cytoskeleton:1
TraesCS6D02G217500	Chloroplast:10	Mitochondrion:3	Nucleus:1
TraesCS6D02G218000	Nucleus:6	Cytosol:4	Chloroplast:2	Vacular membrane:1
TraesCS6D02G228700	Chloroplast:11	Nucleus:2	Cytosol:1
TraesCS6D02G230100	cytoskeleton:7	Cytosol:5	Chloroplast:1	Plasma membrane:1
TraesCS6D02G234700	Nucleus:12	Chloroplast:1	Cytosol:1
TraesCS6D02G236200	Endoplasmic reticulum:3.5	Nucleus:3	Endoplasmic reticulum_Plasma membrane:3	Mitochondrion:2
TraesCS6D02G246600	Cytosol:13	Chloroplast:1
TraesCS6D02G248600	Cytosol:7	Cytosol_Nucleus:6.5	Chloroplast:3	Mitochondrion:1
TraesCS6D02G262700	Chloroplast:6	Mitochondrion:5	Cytosol:3
TraesCS6D02G267400	Endoplasmic reticulum:3.5	Cytosol:3	Endoplasmic reticulum_Plasma membrane:2.5	Mitochondrion:2
TraesCS6D02G283300	Chloroplast:12.5	Chloroplast_Mitochondrion:7.5	Mitochondrion:1.5
TraesCS6D02G286900	Chloroplast:13	Mitochondrion:1
TraesCS6D02G291600	Mitochondrion:9	Chloroplast:5
TraesCS6D02G292700	Chloroplast:8.5	Chloroplast_Mitochondrion:6.5	Mitochondrion:3.5	Nucleus:2
TraesCS6D02G293900	Chloroplast:13	Cytosol:1
TraesCS6D02G308400	Chloroplast:13	Mitochondrion:1
TraesCS6D02G313100	Chloroplast:14
TraesCS6D02G336800	Nucleus:11	Mitochondrion:1	Plasma membrane:1	peroxisome:1
TraesCS6D02G337500	Chloroplast:10.5	Chloroplast_Mitochondrion:7	Mitochondrion:2.5	Nucleus:1
TraesCS6D02G340700	Chloroplast:9	Cytosol:2	Vacular membrane:2	Mitochondrion:1
TraesCS6D02G359900	Nucleus:13	Nucleus_Plasma membrane:8
TraesCS6D02G368800	Cytosol:5.5	Cytosol_Nucleus:3.5	Chloroplast:3	Mitochondrion:2
TraesCS6D02G371000	Chloroplast:6	Cell wall:3	Plasma membrane:2	Mitochondrion:1
TraesCS6D02G389400	Plasma membrane:11	Vacular membrane:3
TraesCS7A02G000400	Chloroplast:6	Cytosol:5	Mitochondrion:2	Vacular membrane:1
TraesCS7A02G010400	Cytosol:6	Nucleus:4	Plasma membrane:2	Chloroplast:1
TraesCS7A02G014600	Chloroplast_Mitochondrion:7	Chloroplast:6.5	Mitochondrion:6.5	Cytosol:1
TraesCS7A02G020200	Cytosol:14
TraesCS7A02G020500	Chloroplast:13	Cytosol_Mitochondrion:1
TraesCS7A02G031900	Chloroplast:5	Mitochondrion:4	Golgi apparatus:3	Nucleus:1
TraesCS7A02G047100	Mitochondrion:10	Chloroplast:2	Nucleus:2
TraesCS7A02G071100	cytoskeleton:8	Cytosol:5	Chloroplast:1
TraesCS7A02G078200	Nucleus:13	cytoskeleton:1
TraesCS7A02G141700	Cytosol_Nucleus:7	Cytosol:6	Nucleus:4	Chloroplast:1
TraesCS7A02G155900	Cytosol:10	Chloroplast:2	Nucleus:1	Mitochondrion:1
TraesCS7A02G161000	Chloroplast:13	Endoplasmic reticulum_Vacular membrane:1
TraesCS7A02G166800	Nucleus:13	Cytosol:1
TraesCS7A02G178300	Cell wall:5	Chloroplast:3	Cytosol:3	Mitochondrion:2
TraesCS7A02G190700	Chloroplast:14
TraesCS7A02G227100	Chloroplast:13	Mitochondrion:1
TraesCS7A02G232700	Chloroplast:13	Nucleus:1
TraesCS7A02G242200	Cytosol:8	Nucleus:3	Chloroplast:2	Plasma membrane:1
TraesCS7A02G254500	Nucleus:11	Chloroplast:3
TraesCS7A02G254300	Nucleus:14
TraesCS7A02G254400	Plasma membrane:12	Endoplasmic reticulum:2
TraesCS7A02G268700	Nucleus:13	Cytosol:1
TraesCS7A02G278300	Chloroplast:14
TraesCS7A02G286700	Chloroplast:7	Mitochondrion:7
TraesCS7A02G292100	Chloroplast:9	Mitochondrion:5
TraesCS7A02G295500	Chloroplast:6	Plasma membrane:5	Nucleus_Plasma membrane:4.5	Nucleus:2
TraesCS7A02G294200	Chloroplast:14
TraesCS7A02G316300	Cytosol:6	Chloroplast:3	Nucleus:1	Mitochondrion:1
TraesCS7A02G325400	Chloroplast:14
TraesCS7A02G325500	Chloroplast:14
TraesCS7A02G340700	Chloroplast:5	Vacular membrane:5	Nucleus:1	Mitochondrion:1
TraesCS7A02G341800	Plasma membrane:9	Endoplasmic reticulum:3	Vacular membrane:2
TraesCS7A02G345400	Cytosol:14
TraesCS7A02G358400	Cytosol:7	Chloroplast:4	Nucleus:1	Mitochondrion:1
TraesCS7A02G362000	cytoskeleton:10	Cytosol:3	Chloroplast:1
TraesCS7A02G362900	Chloroplast:6	Cytosol:6	peroxisome:2
TraesCS7A02G369700	Cytosol:7	Nucleus:3	cytoskeleton:2	Chloroplast:1
TraesCS7A02G370200	Chloroplast:14
TraesCS7A02G419400	Nucleus:12	Cytosol:1	peroxisome:1
TraesCS7A02G423200	Nucleus:14
TraesCS7A02G438600	Chloroplast:10.5	Chloroplast_Mitochondrion:7.33333	Mitochondrion:3	Cytosol_Mitochondrion:2.33333
TraesCS7A02G453400	Cytosol:7	Cytosol_Nucleus:6.5	Chloroplast:3	Mitochondrion:2
TraesCS7A02G453600	Cytosol:7	Cytosol_Nucleus:6.5	Chloroplast:3	Mitochondrion:1
TraesCS7A02G453500	Cytosol:7	Cytosol_Nucleus:6.5	Chloroplast:3	Mitochondrion:1
TraesCS7A02G453300	Cytosol:8	Cytosol_Nucleus:7	Chloroplast:3	peroxisome:1
TraesCS7A02G461100	Cytosol:8	Nucleus:3	Chloroplast:2	Mitochondrion:1
TraesCS7A02G465300	Cytosol_Nucleus:6.5	Cytosol:6	Chloroplast:3	Nucleus:3
TraesCS7A02G466500	Cytosol:6	Cytosol_Nucleus:6	Mitochondrion:3	Chloroplast:2
TraesCS7A02G469100	Cytosol:12	Mitochondrion:2
TraesCS7A02G471000	Chloroplast:12	Nucleus:1	Mitochondrion:1
TraesCS7A02G487500	Cytosol_Nucleus:7.5	Cytosol:7	Nucleus:4	Mitochondrion:2
TraesCS7A02G506300	Cytosol:7	Cytosol_Nucleus:6.5	Chloroplast:3	Mitochondrion:1
TraesCS7A02G553100	Nucleus:14
TraesCS7A02G560200	Chloroplast:12	Mitochondrion:2
TraesCS7A02G568800	Chloroplast:14
TraesCS7B02G044300	Cytosol_Nucleus:6	Cytosol:5	Chloroplast:4	Nucleus:3
TraesCS7B02G060000	Cytosol:10	Chloroplast:2	Nucleus:1	Mitochondrion:1
TraesCS7B02G066000	Chloroplast:13	Endoplasmic reticulum_Vacular membrane:1
TraesCS7B02G071400	Nucleus:13	Plasma membrane:1
TraesCS7B02G079700	Cytosol:7	Nucleus:5	Chloroplast:1	Golgi apparatus:1
TraesCS7B02G084000	Cell wall:8	Mitochondrion:3	Chloroplast:1	Vacular membrane:1
TraesCS7B02G095600	Chloroplast:14
TraesCS7B02G131200	Chloroplast:12	Nucleus:2
TraesCS7B02G148000	peroxisome:13	Cytosol:1
TraesCS7B02G149200	Cytosol:8	Nucleus:3	Chloroplast:2	Plasma membrane:1
TraesCS7B02G150600	Plasma membrane:12	Endoplasmic reticulum:2
TraesCS7B02G150700	Nucleus:12	Chloroplast:2
TraesCS7B02G150500	Nucleus:14
TraesCS7B02G176100	Chloroplast:14
TraesCS7B02G183600	Nucleus:8	Chloroplast:6
TraesCS7B02G183800	Plasma membrane:5	Nucleus_Plasma membrane:4.5	Chloroplast:3	Cytosol:3
TraesCS7B02G186500	Chloroplast:14
TraesCS7B02G192500	Chloroplast:12	Cytosol:1	Mitochondrion:1
TraesCS7B02G197000	Chloroplast:11.5	Chloroplast_Mitochondrion:7.5	Mitochondrion:2.5
TraesCS7B02G197300	Chloroplast:10	Mitochondrion:4
TraesCS7B02G199200	Mitochondrion:8	Chloroplast:6
TraesCS7B02G217900	Cytosol:6	Chloroplast:3	Nucleus:1	Mitochondrion:1
TraesCS7B02G221500	Nucleus:11	Cytosol:3
TraesCS7B02G226200	Chloroplast:14
TraesCS7B02G226100	Chloroplast:14
TraesCS7B02G237900	Cytosol:10	Nucleus:2	Chloroplast:1	Plasma membrane:1
TraesCS7B02G241900	Vacular membrane:6	Chloroplast:4	Nucleus:1	Mitochondrion:1
TraesCS7B02G241100	Plasma membrane:9	Endoplasmic reticulum:3	Vacular membrane:2
TraesCS7B02G258300	Chloroplast:14
TraesCS7B02G258800	Cytosol:7	Nucleus:3	cytoskeleton:2	Chloroplast:1
TraesCS7B02G265500	cytoskeleton:9	Cytosol:4	Chloroplast:1
TraesCS7B02G266300	Chloroplast:7	Cytosol:5	peroxisome:2
TraesCS7B02G269300	Cytosol:7	Chloroplast:4	Nucleus:1	Mitochondrion:1
TraesCS7B02G313800	Chloroplast:11	Nucleus:2	Cytosol:1
TraesCS7B02G320000	Nucleus:12	Cytosol:1	peroxisome:1
TraesCS7B02G323700	Nucleus:14
TraesCS7B02G354200	Cytosol:7	Cytosol_Nucleus:6.5	Chloroplast:3	Plasma membrane:1
TraesCS7B02G354100	Cytosol:8	Cytosol_Nucleus:7	Chloroplast:3	peroxisome:1
TraesCS7B02G354000	Cytosol:8	Cytosol_Nucleus:7	Chloroplast:3	Cell wall:1
TraesCS7B02G362600	Cytosol:8	Nucleus:3	Chloroplast:2	Mitochondrion:1
TraesCS7B02G366400	Cytosol_Nucleus:6.5	Cytosol:6	Chloroplast:3	Nucleus:3
TraesCS7B02G366600	Cytosol:7	Cytosol_Nucleus:6.5	Chloroplast:3	Mitochondrion:1
TraesCS7B02G366700	Cytosol:7	Cytosol_Nucleus:6.5	Chloroplast:3	Mitochondrion:1
TraesCS7B02G366800	Cytosol:6	Cytosol_Nucleus:6	Chloroplast:3	Mitochondrion:1
TraesCS7B02G367700	Cytosol:7	Cytosol_Nucleus:6.5	Chloroplast:3	Mitochondrion:1
TraesCS7B02G370800	Cytosol:12	Mitochondrion:2
TraesCS7B02G373000	Chloroplast:13	peroxisome:1
TraesCS7B02G375300	Cytosol:7	Chloroplast:4	peroxisome:3
TraesCS7B02G381800	Cytosol:7	Cytosol_Nucleus:6.5	Chloroplast:3	Mitochondrion:1
TraesCS7B02G383700	Nucleus:7	Cytosol:4	Chloroplast:2	Cell wall:1
TraesCS7B02G390900	Cytosol_Nucleus:7.5	Cytosol:7	Nucleus:4	Mitochondrion:2
TraesCS7B02G390800	Cytosol_Nucleus:7.5	Cytosol:7	Nucleus:4	Mitochondrion:2
TraesCS7B02G413800	Cytosol:7	Cytosol_Nucleus:6.5	Chloroplast:3	Mitochondrion:1
TraesCS7B02G446900	Endoplasmic reticulum:14
TraesCS7B02G486500	Chloroplast:13	Mitochondrion:1
TraesCS7B02G489800	Chloroplast:14
TraesCS7D02G010100	Nucleus:5	Cytosol:3	Plasma membrane:2	cytoskeleton:2
TraesCS7D02G011600	Chloroplast_Mitochondrion:7	Chloroplast:6.5	Mitochondrion:6.5	Cytosol:1
TraesCS7D02G016500	Cytosol:12	Mitochondrion:2
TraesCS7D02G041800	Mitochondrion:10	Chloroplast:2	Nucleus:2
TraesCS7D02G071200	Cytosol:8	Mitochondrion:3	Chloroplast:1	peroxisome:1
TraesCS7D02G143000	Cytosol_Nucleus:7	Cytosol:6	Nucleus:4	Mitochondrion:2
TraesCS7D02G156300	Cytosol:10	Chloroplast:2	Nucleus:1	Mitochondrion:1
TraesCS7D02G162300	Chloroplast:13	Endoplasmic reticulum_Vacular membrane:1
TraesCS7D02G167400	Nucleus:14
TraesCS7D02G176200	Cytosol:7	Nucleus:5	Chloroplast:1	Golgi apparatus:1
TraesCS7D02G180200	Cytosol:4	Cell wall:4	Chloroplast:3	Mitochondrion:2
TraesCS7D02G191700	Chloroplast:14
TraesCS7D02G227300	Chloroplast:12	Cytosol:1	Mitochondrion:1
TraesCS7D02G241100	Cytosol:8	Nucleus:3	Chloroplast:2	Plasma membrane:1
TraesCS7D02G252900	Plasma membrane:12	Endoplasmic reticulum:2
TraesCS7D02G252800	Nucleus:14
TraesCS7D02G253100	Nucleus:11	Chloroplast:3
TraesCS7D02G269300	Nucleus:13	Cytosol:1
TraesCS7D02G278100	Chloroplast:14
TraesCS7D02G283900	Chloroplast:12	Mitochondrion:2
TraesCS7D02G283600	Mitochondrion:8	Chloroplast:6
TraesCS7D02G289200	Nucleus:8	Chloroplast:6
TraesCS7D02G289900	Chloroplast:14
TraesCS7D02G292400	Cytosol:5	Chloroplast:3	Plasma membrane:2.5	Nucleus_Plasma membrane:2.5
TraesCS7D02G313800	Cytosol:6	Chloroplast:3	Nucleus:1	Mitochondrion:1
TraesCS7D02G322000	Chloroplast:14
TraesCS7D02G322100	Chloroplast:14
TraesCS7D02G333900	Cytosol:10	Nucleus:2	Chloroplast:1	Plasma membrane:1
TraesCS7D02G337800	Plasma membrane:8	Vacular membrane:3	Endoplasmic reticulum:3
TraesCS7D02G338800	Chloroplast:5	Vacular membrane:5	Nucleus:1	Mitochondrion:1
TraesCS7D02G352900	Chloroplast:14
TraesCS7D02G353600	Cytosol:7	Nucleus:3	cytoskeleton:2	Chloroplast:1
TraesCS7D02G360200	Chloroplast:6	Cytosol:6	peroxisome:2
TraesCS7D02G361000	cytoskeleton:9	Cytosol:4	Chloroplast:1
TraesCS7D02G364400	Cytosol:6	Chloroplast:5	Nucleus:1	Mitochondrion:1
TraesCS7D02G412200	Nucleus:12	Cytosol:1	peroxisome:1
TraesCS7D02G416100	Nucleus:14
TraesCS7D02G442700	Cytosol:8	Cytosol_Nucleus:7	Chloroplast:3	peroxisome:1
TraesCS7D02G442900	Cytosol:7	Cytosol_Nucleus:6.5	Chloroplast:3	Mitochondrion:1
TraesCS7D02G443100	Cytosol:7	Cytosol_Nucleus:6.5	Chloroplast:3	Mitochondrion:1
TraesCS7D02G449300	Cytosol:8	Nucleus:3	Chloroplast:2	Mitochondrion:1
TraesCS7D02G453100	Cytosol:7	Cytosol_Nucleus:6.5	Mitochondrion:3	Chloroplast:1
TraesCS7D02G454100	Cytosol_Nucleus:6.5	Cytosol:6	Chloroplast:3	Nucleus:3
TraesCS7D02G458400	Chloroplast:13	peroxisome:1
TraesCS7D02G460700	Endoplasmic reticulum:5	Cytosol:4.5	Cytosol_Nucleus:3	Chloroplast:1
TraesCS7D02G466600	Cytosol:7	Cytosol_Nucleus:6.5	Chloroplast:3	Mitochondrion:1
TraesCS7D02G474200	Cytosol_Nucleus:7.5	Cytosol:7	Nucleus:4	Mitochondrion:2
TraesCS7D02G494400	Cytosol:7	Cytosol_Nucleus:6.5	Chloroplast:3	Mitochondrion:1
TraesCS7D02G517800	Endoplasmic reticulum:14
TraesCS7D02G543800	Chloroplast:12	Mitochondrion:2
TraesCS7D02G549100	Chloroplast:13	Mitochondrion:1
TraesCSU02G009200	Chloroplast:8	Mitochondrion:6
TraesCSU02G018900	Cell wall:7	Cytosol_Nucleus:4.5	Nucleus:3	Mitochondrion:1
TraesCSU02G018500	Cytosol:7	Cytosol_Nucleus:6.5	Chloroplast:3	Mitochondrion:1
TraesCSU02G019400	Cytosol:7	Cytosol_Nucleus:7	Chloroplast:3	Nucleus:3
TraesCSU02G092300	Cell wall:5	Vacular membrane:4	Chloroplast:2	Nucleus:1
TraesCSU02G115300	Chloroplast:6	Nucleus:3	Mitochondrion:2	Cytosol:1
TraesCSU02G271100	Vacular membrane:11	Golgi apparatus:2	Cell wall:1

## Sheet: CYR31
TraesCS1A02G265500	Cell wall:10	Vacular membrane:2	Cytosol:1	Endoplasmic reticulum:1
TraesCS1A02G265600	Cell wall:10	Vacular membrane:3	Chloroplast:1
TraesCS1B02G276500	Cell wall:10	Vacular membrane:3	Chloroplast:1
TraesCS1B02G276400	Cell wall:10	Vacular membrane:2	Chloroplast:1	Golgi apparatus:1
TraesCS1D02G265800	Cell wall:10	Vacular membrane:3	Chloroplast:1
TraesCS2A02G249100	Cell wall:11	Chloroplast:1	Cytosol:1	Mitochondrion:1
TraesCS3D02G467300	Cell wall:11	Endoplasmic reticulum:2	Chloroplast:1
TraesCS6D02G296700	Cell wall:11	Chloroplast:1	Mitochondrion:1	Vacular membrane:1
TraesCS7D02G253200	Cell wall:11	Chloroplast:1	Vacular membrane:1	Endoplasmic reticulum:1
TraesCS7A02G254700	Cell wall:12	Chloroplast:1	Endoplasmic reticulum:1
TraesCS1D02G265600	Cell wall:4	Cytosol:3.5	Cytosol_Nucleus:2.5	Chloroplast:2	Vacular membrane:2	Mitochondrion:1	Endoplasmic reticulum:1
TraesCS3A02G076500	Cell wall:4	Mitochondrion:3	Chloroplast:2	Endoplasmic reticulum:2	peroxisome:2	Cytosol:1
TraesCS6B02G347200	Cell wall:4	Vacular membrane:4	Chloroplast:3	Nucleus:1	Mitochondrion:1	Endoplasmic reticulum:1
TraesCS5A02G269800	Cell wall:5	Cytosol:4	Chloroplast:2	Mitochondrion:2	Nucleus:1
TraesCSU02G092300	Cell wall:5	Vacular membrane:4	Chloroplast:2	Nucleus:1	Mitochondrion:1	Golgi apparatus:1
TraesCS3B02G477300	Cell wall:5	Chloroplast:4	Golgi apparatus:2	Nucleus:1	Vacular membrane:1	Endoplasmic reticulum:1
TraesCS7A02G427300	Cell wall:5	Vacular membrane:4	Chloroplast:3	Golgi apparatus:2
TraesCS7A02G427100	Cell wall:5	Vacular membrane:4	Chloroplast:3	Golgi apparatus:2
TraesCS7B02G327400	Cell wall:5	Vacular membrane:4	Chloroplast:3	Golgi apparatus:2
TraesCS7D02G419400	Cell wall:5	Vacular membrane:5	Chloroplast:2	Golgi apparatus:2
TraesCS2B02G133500	Cell wall:6	Chloroplast:5	Nucleus:1	Mitochondrion:1	Vacular membrane:1
TraesCS2D02G165700	Cell wall:6	Cytosol:5	Chloroplast:2	Nucleus:1
TraesCS5B02G202800	Cell wall:6	Chloroplast:5	Cytosol:2	Vacular membrane:1
TraesCS1A02G124600	Cell wall:7	Mitochondrion:3	Chloroplast:2	Cytosol:2
TraesCS1A02G383700	Cell wall:7	Endoplasmic reticulum:3	Cytosol:2	Mitochondrion:2
TraesCS1B02G142400	Cell wall:7	Mitochondrion:3	Chloroplast:2	Cytosol:2
TraesCS1D02G129200	Cell wall:7	Mitochondrion:3	Chloroplast:2	Cytosol:2
TraesCS3D02G094200	Cell wall:7	Cytosol:3	Nucleus:2.5	cytoskeleton_Nucleus:2	Chloroplast:1
TraesCS3D02G396800	Cell wall:7	Endoplasmic reticulum:3	Chloroplast:2	Mitochondrion:2
TraesCS4A02G171300	Cell wall:7	Vacular membrane:4	Golgi apparatus:2	Chloroplast:1
TraesCS5A02G532300	Cell wall:7	Vacular membrane:4	Chloroplast:1	Nucleus:1	Golgi apparatus:1
TraesCS1A02G152800	Cell wall:8	Vacular membrane:3	Nucleus:1	Mitochondrion:1	Golgi apparatus:1
TraesCS2B02G266200	Cell wall:8	Chloroplast:4	Cytosol:1	Vacular membrane:1
TraesCS2D02G250700	Cell wall:8	Chloroplast:4	Cytosol:1	Vacular membrane:1
TraesCS3A02G402000	Cell wall:8	Chloroplast:3	Endoplasmic reticulum:2	Mitochondrion:1
TraesCS3D02G325100	Cell wall:8	Chloroplast:2	Vacular membrane:2	Cytosol:1	Mitochondrion:1
TraesCS3D02G396900	Cell wall:8	Chloroplast:3	Endoplasmic reticulum:2	Mitochondrion:1
TraesCS5D02G210700	Cell wall:8	Chloroplast:4	Cytosol:2
TraesCS6B02G425700	Cell wall:8	Cytosol:3	Chloroplast:1	Vacular membrane:1	Endoplasmic reticulum:1
TraesCS6D02G371200	Cell wall:8	Cytosol:3	Chloroplast:1	Vacular membrane:1	Endoplasmic reticulum:1
TraesCS1A02G265800	Cell wall:9	Vacular membrane:5
TraesCS1B02G276200	Cell wall:9	Vacular membrane:4	Cytosol:1
TraesCS1B02G276800	Cell wall:9	Vacular membrane:5
TraesCS1B02G276300	Cell wall:9	Vacular membrane:4	Cytosol:1
TraesCS1D02G266000	Cell wall:9	Vacular membrane:5
TraesCS3A02G401900	Cell wall:9	Endoplasmic reticulum:3	Mitochondrion:2
TraesCS6A02G386600	Cell wall:9	Cytosol:2	Chloroplast:1	Vacular membrane:1	Endoplasmic reticulum:1
TraesCS1B02G367500	Chloroplast:10	Mitochondrion:4
TraesCS1B02G367600	Chloroplast:10	Cytosol:2	Nucleus:1	Mitochondrion:1
TraesCS2B02G226600	Chloroplast:10	Nucleus:3	Mitochondrion:1
TraesCS2D02G206900	Chloroplast:10	Nucleus:3	Mitochondrion:1
TraesCS4A02G260800	Chloroplast:10	Cytosol:3	Mitochondrion:1
TraesCS4D02G120400	Chloroplast:10	Mitochondrion:2	Nucleus:1	cytoskeleton:1
TraesCS4D02G223500	Chloroplast:10	Vacular membrane:2	Cell wall:1	Golgi apparatus:1
TraesCS5B02G170100	Chloroplast:10	Mitochondrion:4
TraesCS5D02G177200	Chloroplast:10	Mitochondrion:4
TraesCS6D02G217500	Chloroplast:10	Mitochondrion:3	Nucleus:1
TraesCS7B02G197300	Chloroplast:10	Mitochondrion:4
TraesCS1A02G253400	Chloroplast:10	Mitochondrion:3	Cytosol:1
TraesCS1D02G252900	Chloroplast:10	Mitochondrion:3	Cytosol:1
TraesCS1D02G416000	Chloroplast:10	Nucleus:1	Mitochondrion:1	Cell wall:1	Golgi apparatus:1
TraesCS2A02G287300	Chloroplast:10	Mitochondrion:4
TraesCS2A02G426900	Chloroplast:10	Nucleus:2	Mitochondrion:1.5	Cytosol_Mitochondrion:1.5
TraesCS2A02G563100	Chloroplast:10	Nucleus:2	Mitochondrion:2
TraesCS2B02G307600	Chloroplast:10	Mitochondrion:4
TraesCS3A02G327200	Chloroplast:10	Cytosol:3	Cell wall:1
TraesCS3B02G289600	Chloroplast:10	Mitochondrion:3	Nucleus:1
TraesCS3B02G356600	Chloroplast:10	Cytosol:3	Cell wall:1
TraesCS3B02G435100	Chloroplast:10	Cytosol:2	Cell wall:2
TraesCS3D02G320600	Chloroplast:10	Cytosol:3	Cell wall:1
TraesCS4A02G344900	Chloroplast:10	Vacular membrane:3	Cell wall:1
TraesCS4B02G164800	Chloroplast:10	Cytosol:4
TraesCS4D02G151500	Chloroplast:10	Cytosol:4
TraesCS5A02G258200	Chloroplast:10	Mitochondrion:2.5	Cytosol_Mitochondrion:2	Cytosol:1
TraesCS5A02G264500	Chloroplast:10	Mitochondrion:3	Nucleus:1
TraesCS5A02G437600	Chloroplast:10	Mitochondrion:2	Nucleus:1	Plasma membrane:1
TraesCS5A02G529200	Chloroplast:10	Cytosol:2	Nucleus:1	Mitochondrion:1
TraesCS5B02G174000	Chloroplast:10	Nucleus:2	Cytosol:1	Mitochondrion:1
TraesCS5D02G448400	Chloroplast:10	Mitochondrion:4
TraesCS6A02G063200	Chloroplast:10	Mitochondrion:3	Nucleus:1
TraesCS6A02G163700	Chloroplast:10	Mitochondrion:2	Cytosol:1	peroxisome:1
TraesCS6A02G273400	Chloroplast:10	Plasma membrane:2	Cytosol:1	Cell wall:1
TraesCS6A02G392100	Chloroplast:10	Nucleus:2	Mitochondrion:2
TraesCS6B02G301300	Chloroplast:10	Cytosol:2	Plasma membrane:1	Cell wall:1
TraesCS6B02G329700	Chloroplast:10	Mitochondrion:3	Cell wall:1
TraesCS7A02G263300	Chloroplast:10	Mitochondrion:4
TraesCS7A02G323100	Chloroplast:10	Plasma membrane:2	Vacular membrane:2
TraesCS7A02G341000	Chloroplast:10	Mitochondrion:4
TraesCS7A02G363600	Chloroplast:10	Vacular membrane:3	Nucleus:1
TraesCS7B02G161100	Chloroplast:10	Mitochondrion:4
TraesCS7B02G250400	Chloroplast:10	Mitochondrion:2	Cytosol:1	cytoskeleton_Nucleus:1
TraesCS7B02G264200	Chloroplast:10	Vacular membrane:2	Cytosol:1	Cell wall:1
TraesCS7D02G290700	Chloroplast:10	Mitochondrion:4
TraesCS7D02G319700	Chloroplast:10	Plasma membrane:2	Mitochondrion:1	Vacular membrane:1
TraesCS7D02G359500	Chloroplast:10	Vacular membrane:2	Nucleus:1	Endoplasmic reticulum:1
TraesCSU02G056300	Chloroplast:10	Cytosol:3	Nucleus:1
TraesCS5B02G018700	Chloroplast:10.5	Chloroplast_Mitochondrion:7.5	Mitochondrion:3.5
TraesCS2B02G304200	Chloroplast:10.5	Chloroplast_Mitochondrion:7.5	Mitochondrion:3.5
TraesCS2D02G285800	Chloroplast:10.5	Chloroplast_Mitochondrion:7.5	Mitochondrion:3.5
TraesCS4A02G315500	Chloroplast:10.5	Chloroplast_Mitochondrion:7	Mitochondrion:2.5	Nucleus:1
TraesCS1A02G165700	Chloroplast:11	Mitochondrion:2.5	Cytosol_Mitochondrion:2
TraesCS2A02G109500	Chloroplast:11	Mitochondrion:3
TraesCS2A02G342600	Chloroplast:11	Mitochondrion:3
TraesCS2B02G340300	Chloroplast:11	Mitochondrion:3
TraesCS2D02G320900	Chloroplast:11	Mitochondrion:3
TraesCS2D02G594400	Chloroplast:11	Mitochondrion:3
TraesCS4A02G080900	Chloroplast:11	Cell wall:1	Vacular membrane:1	Golgi apparatus:1
TraesCS4B02G053800	Chloroplast:11	Cytosol:2	Mitochondrion:1
TraesCS4B02G223100	Chloroplast:11	Cell wall:1	Vacular membrane:1	Golgi apparatus:1
TraesCS4D02G053800	Chloroplast:11	Cytosol:2	Mitochondrion:1
TraesCS5B02G211200	Chloroplast:11	Cytosol:2	Nucleus:1
TraesCS5B02G496000	Chloroplast:11	Cytosol:3
TraesCS5B02G501800	Chloroplast:11	Mitochondrion:3
TraesCS5D02G090700	Chloroplast:11	Plasma membrane:2	Endoplasmic reticulum:1
TraesCS1B02G405000	Chloroplast:11	Cell wall:2	Vacular membrane:1
TraesCS1B02G437600	Chloroplast:11	Mitochondrion:2	Cytosol:1
TraesCS1D02G161700	Chloroplast:11	Mitochondrion:3
TraesCS1D02G170600	Chloroplast:11	Cell wall:2	Mitochondrion:1
TraesCS1D02G239200	Chloroplast:11	Mitochondrion:1	Plasma membrane:1	Golgi apparatus:1
TraesCS1D02G321100	Chloroplast:11	Mitochondrion:2	Nucleus:1
TraesCS2A02G005900	Chloroplast:11	Nucleus:1	Cytosol:1	peroxisome:1
TraesCS2A02G037200	Chloroplast:11	Mitochondrion:2	Cell wall:1
TraesCS2B02G050600	Chloroplast:11	Mitochondrion:2	Cell wall:1
TraesCS2B02G127500	Chloroplast:11	Mitochondrion:3
TraesCS2B02G447300	Chloroplast:11	Mitochondrion:1.5	Cytosol_Mitochondrion:1.5	Nucleus:1
TraesCS2B02G529300	Chloroplast:11	Mitochondrion:3
TraesCS2D02G036300	Chloroplast:11	Mitochondrion:2	Cell wall:1
TraesCS2D02G124700	Chloroplast:11	Mitochondrion:3
TraesCS2D02G425000	Chloroplast:11	Mitochondrion:1.5	Cytosol_Mitochondrion:1.5	Nucleus:1
TraesCS3A02G142800	Chloroplast:11	Mitochondrion:3
TraesCS3B02G162300	Chloroplast:11	Mitochondrion:3
TraesCS3D02G144800	Chloroplast:11	Mitochondrion:3
TraesCS4B02G161000	Chloroplast:11	Mitochondrion:2	Nucleus:1
TraesCS4D02G107400	Chloroplast:11	Mitochondrion:3
TraesCS5A02G172700	Chloroplast:11	Mitochondrion:3
TraesCS5A02G173700	Chloroplast:11	Nucleus:1	Cell wall:1	Golgi apparatus:1
TraesCS5A02G175900	Chloroplast:11	Mitochondrion:2	Cell wall:1
TraesCS5B02G105200	Chloroplast:11	Mitochondrion:2	Cytosol:1
TraesCS5B02G171100	Chloroplast:11	Nucleus:1	Cell wall:1	Golgi apparatus:1
TraesCS5B02G172000	Chloroplast:11	Cytosol:1	Mitochondrion:1	Cell wall:1
TraesCS5B02G172200	Chloroplast:11	Mitochondrion:2	Cell wall:1
TraesCS5D02G178200	Chloroplast:11	Nucleus:1	Cell wall:1	Golgi apparatus:1
TraesCS5D02G179200	Chloroplast:11	Mitochondrion:2	Cell wall:1
TraesCS5D02G179300	Chloroplast:11	Mitochondrion:2	Cell wall:1
TraesCS6A02G316700	Chloroplast:11	Mitochondrion:2	Cell wall:1
TraesCS6B02G230300	Chloroplast:11	Mitochondrion:3
TraesCS6B02G393600	Chloroplast:11	Cytosol:3
TraesCS6B02G432300	Chloroplast:11	Nucleus:2	Mitochondrion:1					Nucleus:1
TraesCS6D02G154100	Chloroplast:11	Nucleus:2	Cytosol:1
TraesCS6D02G205200	Chloroplast:11	Nucleus:2	Mitochondrion:1
TraesCS6D02G319700	Chloroplast:11	Vacular membrane:2	Cell wall:1
TraesCS7A02G245300	Chloroplast:11	Mitochondrion:1	Vacular membrane:1	peroxisome:1
TraesCS7A02G308600	Chloroplast:11	Mitochondrion:3
TraesCS7B02G146200	Chloroplast:11	Mitochondrion:1	Vacular membrane:1	peroxisome:1
TraesCS7B02G208700	Chloroplast:11	Mitochondrion:3
TraesCS7B02G242200	Chloroplast:11	Mitochondrion:3
TraesCS7D02G305300	Chloroplast:11	Mitochondrion:3
TraesCS7D02G338600	Chloroplast:11	Mitochondrion:3
TraesCS6B02G278200	Chloroplast:11.5	Chloroplast_Mitochondrion:7.33333	Mitochondrion:2	Cytosol_Mitochondrion:1.83333
TraesCS1B02G181400	Chloroplast:11.5	Chloroplast_Mitochondrion:7.5	Mitochondrion:2.5
TraesCS1A02G251200	Chloroplast:12	Mitochondrion:2
TraesCS1B02G182400	Chloroplast:12	Mitochondrion:2
TraesCS1B02G261800	Chloroplast:12	Mitochondrion:2
TraesCS2A02G294000	Chloroplast:12	Mitochondrion:2
TraesCS2B02G310300	Chloroplast:12	Mitochondrion:2
TraesCS2D02G109700	Chloroplast:12	Mitochondrion:2
TraesCS2D02G291600	Chloroplast:12	Mitochondrion:2
TraesCS3A02G256400	Chloroplast:12	Nucleus:1	Mitochondrion:1
TraesCS3B02G522300	Chloroplast:12	Nucleus:2
TraesCS3D02G256700	Chloroplast:12	Nucleus:1	Mitochondrion:1
TraesCS4A02G192900	Chloroplast:12	Nucleus:2
TraesCS4B02G047300	Chloroplast:12	Mitochondrion:1.5	Cytosol_Mitochondrion:1.5
TraesCS4B02G122300	Chloroplast:12	Nucleus:1	cytoskeleton:1
TraesCS4D02G047300	Chloroplast:12	Mitochondrion:1.5	Cytosol_Mitochondrion:1.5
TraesCS5A02G022200	Chloroplast:12	Vacular membrane:2
TraesCS5A02G093200	Chloroplast:12	Mitochondrion:1	Cell wall:1					Chloroplast:1
TraesCS5A02G482800	Chloroplast:12	Cytosol:2
TraesCS5B02G099300	Chloroplast:12	Mitochondrion:1	Cell wall:1
TraesCS5D02G013400	Chloroplast:12	Nucleus:1	peroxisome:1
TraesCS5D02G277900	Chloroplast:12	Mitochondrion:2
TraesCS5D02G496400	Chloroplast:12	Cytosol:2
TraesCS6A02G009200	Chloroplast:12	Mitochondrion:2
TraesCS6A02G169100	Chloroplast:12	Mitochondrion:2
TraesCS6B02G197100	Chloroplast:12	Mitochondrion:2						peroxisome:1
TraesCS6B02G360300	Chloroplast:12	Mitochondrion:2
TraesCS6D02G158500	Chloroplast:12	Mitochondrion:2
TraesCS7B02G131200	Chloroplast:12	Nucleus:2
TraesCS7B02G192500	Chloroplast:12	Cytosol:1	Mitochondrion:1
TraesCS7D02G227300	Chloroplast:12	Cytosol:1	Mitochondrion:1
TraesCS7D02G543800	Chloroplast:12	Mitochondrion:2
TraesCS1A02G122000	Chloroplast:12	Mitochondrion:2
TraesCS1A02G171000	Chloroplast:12	Mitochondrion:2
TraesCS1A02G321000	Chloroplast:12	Nucleus:1	Mitochondrion:1
TraesCS1A02G408900	Chloroplast:12	Mitochondrion:2
TraesCS1B02G141200	Chloroplast:12	Mitochondrion:2
TraesCS1B02G333600	Chloroplast:12	Nucleus:1	Mitochondrion:1
TraesCS1D02G122800	Chloroplast:12	Mitochondrion:2
TraesCS2A02G211100	Chloroplast:12	Cytosol:2
TraesCS2A02G344600	Chloroplast:12	Nucleus:1	Endoplasmic reticulum_Vacular membrane:1
TraesCS2A02G427200	Chloroplast:12	Mitochondrion:2
TraesCS2B02G083800	Chloroplast:12	Mitochondrion:2
TraesCS2B02G154700	Chloroplast:12	Mitochondrion:1.5	Cytosol_Mitochondrion:1.5
TraesCS2B02G236700	Chloroplast:12	Cytosol:2
TraesCS2B02G313700	Chloroplast:12	Mitochondrion:2
TraesCS2B02G328100	Chloroplast:12	Vacular membrane:2
TraesCS2B02G438600	Chloroplast:12	Nucleus:2
TraesCS2B02G447600	Chloroplast:12	Mitochondrion:2
TraesCS2D02G217300	Chloroplast:12	Cytosol:2
TraesCS2D02G425300	Chloroplast:12	Mitochondrion:2
TraesCS3A02G001700	Chloroplast:12	Mitochondrion:2
TraesCS3A02G127800	Chloroplast:12	Cytosol:1	Mitochondrion:1
TraesCS3A02G332400	Chloroplast:12	Cytosol:1	Mitochondrion:1
TraesCS3A02G478800	Chloroplast:12	Nucleus:1	Cytosol:1
TraesCS3B02G000700	Chloroplast:12	Cytosol:1	Vacular membrane:1
TraesCS3B02G362500	Chloroplast:12	Cytosol:1	Mitochondrion:1
TraesCS3D02G325900	Chloroplast:12	Cytosol:1	Mitochondrion:1
TraesCS4A02G052200	Chloroplast:12	Cell wall:1	Endoplasmic reticulum:1
TraesCS4A02G119700	Chloroplast:12	Cytosol:1	Cytosol_Mitochondrion:1
TraesCS4A02G150500	Chloroplast:12	Mitochondrion:1.5	Cytosol_Mitochondrion:1.5
TraesCS4A02G206400	Chloroplast:12	Mitochondrion:2
TraesCS4B02G109900	Chloroplast:12	Mitochondrion:2
TraesCS4B02G200800	Chloroplast:12	Mitochondrion:2
TraesCS4B02G252100	Chloroplast:12	Cell wall:1	Endoplasmic reticulum:1
TraesCS4D02G150700	Chloroplast:12	Mitochondrion:2
TraesCS4D02G186300	Chloroplast:12	Cytosol:1	Cytosol_Mitochondrion:1
TraesCS4D02G201800	Chloroplast:12	Mitochondrion:2
TraesCS5A02G408500	Chloroplast:12	Nucleus:2
TraesCS5D02G105500	Chloroplast:12	Mitochondrion:1	Cell wall:1
TraesCS5D02G565000	Chloroplast:12	Mitochondrion:2
TraesCS6A02G195200	Chloroplast:12	Mitochondrion:2
TraesCS6A02G403800	Chloroplast:12	Mitochondrion:1.5	Cytosol_Mitochondrion:1.5
TraesCS6B02G115900	Chloroplast:12	Mitochondrion:1	Vacular membrane:1
TraesCS6B02G233800	Chloroplast:12	Mitochondrion:2
TraesCS6D02G387300	Chloroplast:12	Mitochondrion:1.5	Cytosol_Mitochondrion:1.5
TraesCS7A02G076400	Chloroplast:12	Mitochondrion:2
TraesCS7D02G072100	Chloroplast:12	Mitochondrion:2
TraesCS7D02G263900	Chloroplast:12	Mitochondrion:2
TraesCS7D02G267000	Chloroplast:12	Nucleus:2						Vacular membrane:1
TraesCSU02G058200	Chloroplast:12	Mitochondrion:2
TraesCSU02G077300	Chloroplast:12	Mitochondrion:1	Vacular membrane:1
TraesCS1A02G100600	Chloroplast:12.5	Chloroplast_Mitochondrion:7.33333	Cytosol_Mitochondrion:1.33333
TraesCS1B02G110400	Chloroplast:12.5	Chloroplast_Mitochondrion:7.33333	Cytosol_Mitochondrion:1.33333
TraesCS1D02G092200	Chloroplast:12.5	Chloroplast_Mitochondrion:7.33333	Cytosol_Mitochondrion:1.33333
TraesCS5A02G251000	Chloroplast:12.5	Chloroplast_Mitochondrion:7.5	Mitochondrion:1.5
TraesCS5B02G092600	Chloroplast:12.5	Chloroplast_Mitochondrion:7.5	Mitochondrion:1.5
TraesCS7B02G158800	Chloroplast:12.5	Chloroplast_Mitochondrion:7.5	Mitochondrion:1.5
TraesCS2A02G252600	Chloroplast:13	Cell wall:1
TraesCS2A02G308600	Chloroplast:13	Cytosol:1						Cell wall:1
TraesCS2B02G272300	Chloroplast:13	Cell wall:1
TraesCS2B02G325100	Chloroplast:13	Cytosol:1
TraesCS2B02G447500	Chloroplast:13	Cytosol:1
TraesCS2D02G253200	Chloroplast:13	Cell wall:1
TraesCS2D02G306800	Chloroplast:13	Cytosol:1
TraesCS4B02G184400	Chloroplast:13	Mitochondrion:1
TraesCS5A02G110300	Chloroplast:13	Cell wall:1
TraesCS5B02G111800	Chloroplast:13	Cell wall:1						Vacular membrane:1
TraesCS5B02G115300	Chloroplast:13	Mitochondrion:1
TraesCS5B02G270200	Chloroplast:13	Mitochondrion:1
TraesCS5D02G118500	Chloroplast:13	Cell wall:1
TraesCS6B02G161600	Chloroplast:13	Mitochondrion:1
TraesCS6B02G344600	Chloroplast:13	Cytosol:1
TraesCS6D02G012200	Chloroplast:13	Mitochondrion:1
TraesCS6D02G122800	Chloroplast:13	Mitochondrion:1
TraesCS6D02G293900	Chloroplast:13	Cytosol:1
TraesCS6D02G308400	Chloroplast:13	Mitochondrion:1
TraesCS7A02G227100	Chloroplast:13	Mitochondrion:1
TraesCS7A02G232700	Chloroplast:13	Nucleus:1
TraesCS1A02G172700	Chloroplast:13	Cell wall:1
TraesCS1B02G191600	Chloroplast:13	Cell wall:1
TraesCS1B02G270000	Chloroplast:13	Mitochondrion:1
TraesCS1B02G290800	Chloroplast:13	Cytosol:1
TraesCS1D02G166100	Chloroplast:13	Cell wall:1
TraesCS2A02G313000	Chloroplast:13	Mitochondrion:1
TraesCS2D02G311500	Chloroplast:13	Mitochondrion:1
TraesCS2D02G501700	Chloroplast:13	Mitochondrion:1
TraesCS3A02G138900	Chloroplast:13	Cytosol_Mitochondrion:1
TraesCS3A02G226800	Chloroplast:13	Mitochondrion:1
TraesCS3A02G498300	Chloroplast:13	Mitochondrion:1
TraesCS3B02G147000	Chloroplast:13	Mitochondrion:1
TraesCS3B02G257700	Chloroplast:13	Mitochondrion:1
TraesCS3D02G128800	Chloroplast:13	Mitochondrion:1
TraesCS3D02G224800	Chloroplast:13	Mitochondrion:1
TraesCS3D02G505500	Chloroplast:13	Mitochondrion:1
TraesCS4A02G103300	Chloroplast:13	Mitochondrion:1
TraesCS4A02G177600	Chloroplast:13	Mitochondrion:1
TraesCS4A02G268900	Chloroplast:13	Mitochondrion:1
TraesCS4A02G374600	Chloroplast:13	Mitochondrion:1
TraesCS4B02G045300	Chloroplast:13	Mitochondrion:1
TraesCS4B02G292800	Chloroplast:13	Mitochondrion:1
TraesCS4B02G321900	Chloroplast:13	Mitochondrion:1
TraesCS4D02G134900	Chloroplast:13	Mitochondrion:1
TraesCS4D02G252100	Chloroplast:13	Cell wall:1
TraesCS4D02G291500	Chloroplast:13	Nucleus:1
TraesCS4D02G348300	Chloroplast:13	Mitochondrion:1
TraesCS5A02G086700	Chloroplast:13	Mitochondrion:1
TraesCS5A02G205600	Chloroplast:13	Mitochondrion:1
TraesCS5A02G229500	Chloroplast:13	Mitochondrion:1
TraesCS5A02G476700	Chloroplast:13	Mitochondrion:1
TraesCS5A02G490100	Chloroplast:13	Mitochondrion:1
TraesCS5B02G152900	Chloroplast:13	Mitochondrion:1
TraesCS5D02G100200	Chloroplast:13	Mitochondrion:1
TraesCS5D02G159600	Chloroplast:13	Mitochondrion:1
TraesCS5D02G490000	Chloroplast:13	Mitochondrion:1
TraesCS6A02G025700	Chloroplast:13	Mitochondrion:1
TraesCS6A02G086300	Chloroplast:13	Mitochondrion:1
TraesCS6A02G288000	Chloroplast:13	Nucleus:1
TraesCS6A02G290600	Chloroplast:13	Cytosol:1
TraesCS6A02G360700	Chloroplast:13	Mitochondrion:1
TraesCS6B02G036400	Chloroplast:13	Mitochondrion:1
TraesCS6B02G317400	Chloroplast:13	Nucleus:1
TraesCS6B02G320900	Chloroplast:13	Cytosol:1
TraesCS6B02G447700	Chloroplast:13	Mitochondrion:1
TraesCS6D02G147900	Chloroplast:13	Mitochondrion:1
TraesCS6D02G271900	Chloroplast:13	Cytosol:1
TraesCS6D02G344200	Chloroplast:13	Cytosol:1
TraesCS7A02G004000	Chloroplast:13	Cytosol_Mitochondrion:1
TraesCS7A02G206700	Chloroplast:13	Cell wall:1
TraesCS7A02G260800	Chloroplast:13	Mitochondrion:1
TraesCS7A02G427400	Chloroplast:13	Cytosol:1
TraesCS7B02G114100	Chloroplast:13	Cell wall:1
TraesCS7B02G164300	Chloroplast:13	Nucleus:1
TraesCS7D02G209600	Chloroplast:13	Cell wall:1
TraesCS7D02G261800	Chloroplast:13	Mitochondrion:1
TraesCS7D02G265200	Chloroplast:13	Mitochondrion:1
TraesCS7D02G288700	Chloroplast:13	Nucleus:1
TraesCS7D02G419700	Chloroplast:13	Cytosol:1
TraesCS7D02G467500	Chloroplast:13	Mitochondrion:1
TraesCSU02G207700	Chloroplast:13	Mitochondrion:1
TraesCS1A02G172100	Chloroplast:13.5	Chloroplast_Mitochondrion:7.5
TraesCS1D02G172600	Chloroplast:13.5	Chloroplast_Mitochondrion:7.5
TraesCS1A02G164800	Chloroplast:14
TraesCS2A02G427100	Chloroplast:14
TraesCS2A02G500400	Chloroplast:14
TraesCS2D02G425200	Chloroplast:14
TraesCS2D02G500600	Chloroplast:14							Vacular membrane:1	Vacular membrane:
TraesCS3A02G367000	Chloroplast:14
TraesCS3B02G398300	Chloroplast:14
TraesCS3D02G359900	Chloroplast:14
TraesCS4A02G120600	Chloroplast:14
TraesCS4D02G185400	Chloroplast:14
TraesCS5A02G368400	Chloroplast:14
TraesCS5A02G454900	Chloroplast:14
TraesCS5A02G505000	Chloroplast:14
TraesCS5B02G370700	Chloroplast:14
TraesCS5B02G464100	Chloroplast:14
TraesCS5D02G378000	Chloroplast:14
TraesCS5D02G465300	Chloroplast:14
TraesCS6A02G133100	Chloroplast:14
TraesCS6A02G234900	Chloroplast:14
TraesCS6A02G329500	Chloroplast:14
TraesCS6B02G015000	Chloroplast:14
TraesCS6B02G409800	Chloroplast:14
TraesCS7A02G294200	Chloroplast:14
TraesCS7A02G325400	Chloroplast:14
TraesCS7A02G568800	Chloroplast:14
TraesCS7B02G186500	Chloroplast:14
TraesCS7B02G226100	Chloroplast:14
TraesCS7B02G489800	Chloroplast:14
TraesCS7D02G289900	Chloroplast:14
TraesCS7D02G322000	Chloroplast:14
TraesCS1A02G007500	Chloroplast:14
TraesCS1A02G217300	Chloroplast:14
TraesCS1A02G259700	Chloroplast:14
TraesCS1A02G281700	Chloroplast:14
TraesCS1A02G403300	Chloroplast:14
TraesCS1B02G011100	Chloroplast:14
TraesCS1B02G150200	Chloroplast:14
TraesCS1B02G230500	Chloroplast:14
TraesCS1B02G432700	Chloroplast:14
TraesCS1D02G000800	Chloroplast:14
TraesCS1D02G219100	Chloroplast:14
TraesCS1D02G280900	Chloroplast:14
TraesCS1D02G411300	Chloroplast:14
TraesCS2A02G070300	Chloroplast:14
TraesCS2A02G206100	Chloroplast:14
TraesCS2A02G223600	Chloroplast:14
TraesCS2A02G372500	Chloroplast:14
TraesCS2A02G501200	Chloroplast:14
TraesCS2A02G555300	Chloroplast:14
TraesCS2B02G233300	Chloroplast:14
TraesCS2B02G273900	Chloroplast:14
TraesCS2B02G330100	Chloroplast:14
TraesCS2B02G369600	Chloroplast:14
TraesCS2B02G389500	Chloroplast:14
TraesCS2B02G588600	Chloroplast:14
TraesCS2D02G069300	Chloroplast:14
TraesCS2D02G210000	Chloroplast:14
TraesCS2D02G229600	Chloroplast:14
TraesCS2D02G249400	Chloroplast:14
TraesCS2D02G349600	Chloroplast:14							Chloroplast:1
TraesCS2D02G368700	Chloroplast:14
TraesCS2D02G559200	Chloroplast:14
TraesCS3A02G107500	Chloroplast:14
TraesCS3B02G126300	Chloroplast:14
TraesCS3B02G268900	Chloroplast:14
TraesCS3B02G561300	Chloroplast:14
TraesCS3D02G205000	Chloroplast:14
TraesCS3D02G240800	Chloroplast:14
TraesCS4A02G011700	Chloroplast:14
TraesCS4A02G091100	Chloroplast:14
TraesCS4A02G121500	Chloroplast:14
TraesCS4A02G140700	Chloroplast:14
TraesCS4A02G167000	Chloroplast:14
TraesCS4B02G140300	Chloroplast:14
TraesCS4B02G181600	Chloroplast:14
TraesCS4B02G213600	Chloroplast:14
TraesCS4D02G184400	Chloroplast:14
TraesCS4D02G214300	Chloroplast:14
TraesCS5A02G096100	Chloroplast:14
TraesCS5A02G106200	Chloroplast:14
TraesCS5A02G118900	Chloroplast:14
TraesCS5A02G137800	Chloroplast:14
TraesCS5A02G188100	Chloroplast:14
TraesCS5A02G374500	Chloroplast:14
TraesCS5B02G102000	Chloroplast:14
TraesCS5B02G111200	Chloroplast:14
TraesCS5B02G112500	Chloroplast:14
TraesCS5B02G136500	Chloroplast:14
TraesCS5B02G195500	Chloroplast:14							Vacular membrane:1
TraesCS5B02G376400	Chloroplast:14
TraesCS5D02G108700	Chloroplast:14
TraesCS5D02G117600	Chloroplast:14
TraesCS5D02G118700	Chloroplast:14
TraesCS5D02G154200	Chloroplast:14
TraesCS5D02G202900	Chloroplast:14
TraesCS5D02G238000	Chloroplast:14
TraesCS5D02G384100	Chloroplast:14
TraesCS6A02G319100	Chloroplast:14
TraesCS6A02G372100	Chloroplast:14
TraesCS6B02G186200	Chloroplast:14
TraesCS6B02G219200	Chloroplast:14
TraesCS6B02G349300	Chloroplast:14
TraesCS6D02G137700	Chloroplast:14
TraesCS6D02G268700	Chloroplast:14
TraesCS6D02G298300	Chloroplast:14							Endoplasmic reticulum:1
TraesCS6D02G356100	Chloroplast:14
TraesCS7A02G264300	Chloroplast:14
TraesCS7A02G276400	Chloroplast:14
TraesCS7A02G287900	Chloroplast:14
TraesCS7A02G414600	Chloroplast:14
TraesCS7A02G480700	Chloroplast:14
TraesCS7A02G561400	Chloroplast:14
TraesCS7B02G183700	Chloroplast:14
TraesCS7B02G314500	Chloroplast:14
TraesCS7B02G382800	Chloroplast:14
TraesCS7B02G485300	Chloroplast:14
TraesCS7D02G004500	Chloroplast:14
TraesCS7D02G407700	Chloroplast:14
TraesCS7D02G548400	Chloroplast:14
TraesCS1A02G127300	Chloroplast:3	Nucleus:2	Cytosol:2	Mitochondrion:2	Cell wall:2	Vacular membrane:1	Endoplasmic reticulum:1
TraesCS1D02G176800	Chloroplast:3	Endoplasmic reticulum_Plasma membrane:3	Plasma membrane:2.5	Endoplasmic reticulum:2.5	Nucleus:2	Mitochondrion:2	Vacular membrane:2
TraesCS3D02G188400	Chloroplast:3	Mitochondrion:2	Cell wall:2	Vacular membrane:2	Nucleus:1	Cytosol:1	Endoplasmic reticulum:1
TraesCS3D02G467500	Chloroplast:3	Cytosol:3	Mitochondrion:2	Cell wall:2	Vacular membrane:2	Endoplasmic reticulum:2
TraesCS3D02G467600	Chloroplast:3	Cytosol:3	Mitochondrion:2	Vacular membrane:2	Endoplasmic reticulum:2	Nucleus:1	Cell wall:1		peroxisome:
TraesCS3D02G188600	Chloroplast:4	Nucleus:4	Cytosol:2	Cell wall:2	cytoskeleton:2
TraesCS5A02G124300	Chloroplast:4	Cell wall:4	Cytosol:3	Vacular membrane:2	Nucleus:1
TraesCS5A02G198100	Chloroplast:4	Nucleus:4	Cytosol:3	Plasma membrane:2	cytoskeleton:1
TraesCS1A02G246900	Chloroplast:4	Nucleus:4	Cytosol:3	Mitochondrion:2	Golgi apparatus_Plasma membrane:1
TraesCS1B02G202000	Chloroplast:4	Vacular membrane:3	Nucleus:2	Mitochondrion:2	Plasma membrane:1	Cell wall:1	Endoplasmic reticulum:1
TraesCS1B02G257500	Chloroplast:4	Nucleus:4	Cytosol:3	Mitochondrion:2	Golgi apparatus_Plasma membrane:1
TraesCS1D02G246200	Chloroplast:4	Nucleus:4	Cytosol:3	Mitochondrion:2	Golgi apparatus_Plasma membrane:1
TraesCS2B02G240100	Chloroplast:4	Cytosol:3	Cell wall:3	Endoplasmic reticulum:2	Vacular membrane:1	Mitochondrion_Plasma membrane:1
TraesCS2D02G220900	Chloroplast:4	Cytosol:4	Cell wall:2	Endoplasmic reticulum:2	Vacular membrane:1	Mitochondrion_Plasma membrane:1
TraesCS2D02G265000	Chloroplast:4	Mitochondrion:4	Vacular membrane:2	Cytosol:1	Plasma membrane:1	Cell wall:1	Endoplasmic reticulum:1
TraesCS3B02G214100	Chloroplast:4	Mitochondrion:2	Cell wall:2	Vacular membrane:2	Nucleus:1	Cytosol:1	Endoplasmic reticulum:1
TraesCS4A02G143700	Chloroplast:4	Cytosol:3	Mitochondrion:3	Nucleus:2	cytoskeleton:2
TraesCS4A02G304300	Chloroplast:4	Mitochondrion:4	Cell wall:4	Nucleus:1	Endoplasmic reticulum:1
TraesCS4D02G154800	Chloroplast:4	Cell wall:4	Cytosol:3	Nucleus:2	cytoskeleton:1
TraesCS4D02G162600	Chloroplast:4	Cytosol:4	Nucleus:3	cytoskeleton:2	Mitochondrion:1
TraesCS4D02G253200	Chloroplast:4	Cytosol:4	Vacular membrane:3	peroxisome:2	Endoplasmic reticulum:1
TraesCS4D02G290800	Chloroplast:4	Nucleus:3	Mitochondrion:3	Cytosol:2	Plasma membrane:1	peroxisome:1
TraesCS5A02G433900	Chloroplast:4	Cytosol:4	peroxisome:3	Mitochondrion:2	Cell wall:1
TraesCS5A02G481400	Chloroplast:4	peroxisome:4	Cytosol:3.5	Cytosol_Nucleus:3	Nucleus:1.5	Golgi apparatus:1
TraesCS5B02G086200	Chloroplast:4	Mitochondrion:4	Vacular membrane:2	Endoplasmic reticulum:2	Plasma membrane:1	Cytosol_Nucleus:1
TraesCS5D02G292100	Chloroplast:4	Nucleus:4	Vacular membrane:3	Cytosol:1	Mitochondrion:1	Endoplasmic reticulum:1
TraesCS5D02G527100	Chloroplast:4	Cytosol:4	Cell wall:3	Mitochondrion:2	Plasma membrane:1
TraesCS6B02G310600	Chloroplast:4	Nucleus:3	Mitochondrion:3	Cytosol:2	Plasma membrane:2
TraesCS7B02G395800	Chloroplast:4	Cytosol:4	Nucleus:2	Mitochondrion:1	Plasma membrane:1	Cell wall:1	Golgi apparatus:1
TraesCS1B02G184700	Chloroplast:5	Nucleus:4	Cytosol:3	Mitochondrion:2
TraesCS3D02G060600	Chloroplast:5	Vacular membrane:2	Endoplasmic reticulum:2	Nucleus:1	Mitochondrion:1	Plasma membrane:1	Cell wall:1
TraesCS5B02G494600	Chloroplast:5	Cytosol:3.5	Cytosol_Nucleus:3.5	peroxisome:3	Nucleus:2.5
TraesCS5D02G495000	Chloroplast:5	Cytosol:3.5	peroxisome:3	Cytosol_Nucleus:3	Nucleus:1.5	Golgi apparatus:1
TraesCS6B02G243700	Chloroplast:5	Vacular membrane:3	Mitochondrion:2	Cell wall:2	Nucleus:1	Golgi apparatus:1		peroxisome:1
TraesCS7A02G340700	Chloroplast:5	Vacular membrane:5	Nucleus:1	Mitochondrion:1	Cell wall:1	Golgi apparatus:1
TraesCS7D02G338800	Chloroplast:5	Vacular membrane:5	Nucleus:1	Mitochondrion:1	Cell wall:1	Golgi apparatus:1
TraesCS1A02G249800	Chloroplast:5	Plasma membrane:3	Cytosol:2	Vacular membrane:2	Endoplasmic reticulum:2
TraesCS1B02G122000	Chloroplast:5	Nucleus:3	Cytosol:3	Mitochondrion:1	Plasma membrane:1	Golgi apparatus:1
TraesCS1B02G199100	Chloroplast:5	Nucleus:5	Cytosol:1	Mitochondrion:1	Endoplasmic reticulum:1	cytoskeleton:1
TraesCS1D02G332900	Chloroplast:5	Nucleus:4	Cytosol:2	Mitochondrion:1	Plasma membrane:1	cytoskeleton:1
TraesCS2A02G243500	Chloroplast:5	Cytosol:4	Mitochondrion:3	Nucleus:1	Plasma membrane:1
TraesCS2A02G591600	Chloroplast:5	peroxisome:5	Cytosol:3	Golgi apparatus:1
TraesCS2B02G064800	Chloroplast:5	Cytosol:4	Mitochondrion:4	peroxisome:1
TraesCS2B02G592100	Chloroplast:5	peroxisome:5	Cytosol:3	Golgi apparatus:1
TraesCS2D02G562600	Chloroplast:5	peroxisome:5	Cytosol:3	Golgi apparatus:1
TraesCS3A02G302000	Chloroplast:5	Golgi apparatus:3	Cytosol:2	Mitochondrion:2	Plasma membrane:1	peroxisome:1
TraesCS3B02G087400	Chloroplast:5	Cytosol:5	peroxisome:2	Plasma membrane:1	cytoskeleton_Nucleus:1
TraesCS3B02G334600	Chloroplast:5	Golgi apparatus:3	Cytosol:2	Mitochondrion:2	Nucleus:1	Plasma membrane:1
TraesCS3D02G300000	Chloroplast:5	Golgi apparatus:3	Cytosol:2	Mitochondrion:2	Nucleus:1	Plasma membrane:1
TraesCS4D02G100200	Chloroplast:5	Endoplasmic reticulum:3	Plasma membrane:2	peroxisome:2	Cytosol:1	Vacular membrane:1
TraesCS5A02G435200	Chloroplast:5	Plasma membrane:3	Nucleus:2	Cytosol:1	Mitochondrion:1	Vacular membrane:1	Endoplasmic reticulum:1
TraesCS5D02G517600	Chloroplast:5	Cytosol:4.5	Cytosol_Nucleus:4.5	Nucleus:3.5	Plasma membrane:1
TraesCS6A02G371100	Chloroplast:5	Cytosol:4	peroxisome:4	cytoskeleton_Nucleus:1
TraesCS6B02G408100	Chloroplast:5	Cytosol:4	peroxisome:4	cytoskeleton_Nucleus:1
TraesCS7A02G313800	Chloroplast:5	Nucleus:3	Plasma membrane:2	Vacular membrane:2	Cytosol:1	Mitochondrion:1
TraesCS7B02G214700	Chloroplast:5	Nucleus:3	Mitochondrion:2	Plasma membrane:2	Vacular membrane:2
TraesCS7D02G310600	Chloroplast:5	Nucleus:3	Plasma membrane:2	Vacular membrane:2	Cytosol:1	Mitochondrion:1
TraesCS1A02G253200	Chloroplast:5.5	Chloroplast_Mitochondrion:5.5	Mitochondrion:4.5	Cytosol:2	peroxisome:2
TraesCS4B02G180700	Chloroplast:5.5	Chloroplast_Mitochondrion:5.5	Mitochondrion:4.5	Nucleus:2	Cytosol:2
TraesCS2A02G114400	Chloroplast:6	Cell wall:4	Vacular membrane:2	Nucleus:1	Mitochondrion:1
TraesCS2B02G600000	Chloroplast:6	Mitochondrion:5	Nucleus:2	Cytosol:1
TraesCS2D02G115200	Chloroplast:6	Cell wall:4	Vacular membrane:2	Nucleus:1	Mitochondrion:1
TraesCS3A02G060300	Chloroplast:6	Vacular membrane:2	Endoplasmic reticulum:2	Nucleus:1	Plasma membrane:1	Cell wall:1	peroxisome:1
TraesCS4A02G159700	Chloroplast:6	peroxisome:5	Cytosol:3
TraesCS4B02G157700	Chloroplast:6	peroxisome:5	Cytosol:3
TraesCS4B02G195100	Chloroplast:6	Cell wall:3	Vacular membrane:3	Nucleus:1	Mitochondrion:1
TraesCS4D02G159500	Chloroplast:6	peroxisome:5	Cytosol:3
TraesCS5B02G394200	Chloroplast:6	Mitochondrion:5	peroxisome:1	Golgi apparatus:1	Cytosol_Nucleus:1
TraesCS6A02G215500	Chloroplast:6	Cytosol:5	Nucleus:2	Mitochondrion:1
TraesCS6B02G245100	Chloroplast:6	Cytosol:6	Nucleus:1	Mitochondrion:1
TraesCS7A02G000400	Chloroplast:6	Cytosol:5	Mitochondrion:2	Vacular membrane:1
TraesCS7A02G295500	Chloroplast:6	Plasma membrane:5	Nucleus_Plasma membrane:4.5	Nucleus:2	Cytosol:1
TraesCS7A02G362900	Chloroplast:6	Cytosol:6	peroxisome:2
TraesCS7D02G360200	Chloroplast:6	Cytosol:6	peroxisome:2
TraesCS1A02G407100	Chloroplast:6	Cytosol:4	Cell wall:2	Mitochondrion:1	Plasma membrane:1
TraesCS1B02G260500	Chloroplast:6	Plasma membrane:3	Vacular membrane:2	Endoplasmic reticulum:2	Cytosol:1
TraesCS1B02G363000	Chloroplast:6	Cytosol:3	Cell wall:3	Mitochondrion:1	Endoplasmic reticulum:1
TraesCS1D02G137400	Chloroplast:6	Cytosol:3	Nucleus_Plasma membrane:2	Nucleus:1.5	Plasma membrane:1.5	Mitochondrion:1	Cell wall:1
TraesCS2A02G197500	Chloroplast:6	Nucleus:3.5	cytoskeleton_Nucleus:2.5	Plasma membrane:2	Cytosol:1	Vacular membrane:1
TraesCS2B02G002100	Chloroplast:6	peroxisome:4	Cytosol:2.5	Cytosol_Nucleus:2.5	Nucleus:1.5
TraesCS2B02G270200	Chloroplast:6	Cytosol:3	Nucleus:2	Mitochondrion:2	Plasma membrane:1
TraesCS2D02G015500	Chloroplast:6	peroxisome:4	Cytosol:2.5	Cytosol_Nucleus:2.5	Nucleus:1.5
TraesCS2D02G205500	Chloroplast:6	Nucleus:3.5	cytoskeleton_Nucleus:2.5	Plasma membrane:2	Cytosol:1	Vacular membrane:1
TraesCS2D02G263000	Chloroplast:6	Cytosol:6	Mitochondrion:2
TraesCS2D02G309400	Chloroplast:6	peroxisome:4	Cytosol:2	Vacular membrane:2
TraesCS3B02G590400	Chloroplast:6	Nucleus:5	Cytosol:1	cytoskeleton:1	Cytosol_Mitochondrion:1
TraesCS4A02G194100	Chloroplast:6	Cytosol_Nucleus:3	Nucleus:2.5	Cytosol:2.5	peroxisome:2	Golgi apparatus:1
TraesCS4A02G354500	Chloroplast:6	Nucleus:4	Cytosol:2	Plasma membrane:1	Endoplasmic reticulum_Vacular membrane:1
TraesCS4A02G454800	Chloroplast:6	Cytosol:6	peroxisome:2
TraesCS4B02G009200	Chloroplast:6	Nucleus:4	Mitochondrion:4
TraesCS4B02G023800	Chloroplast:6	peroxisome:5	Mitochondrion:1.5	Mitochondrion_Plasma membrane:1.5	Cytosol:1
TraesCS4B02G121200	Chloroplast:6	Cytosol_Nucleus:3	Nucleus:2.5	Cytosol:2.5	peroxisome:2	Golgi apparatus:1
TraesCS4D02G086900	Chloroplast:6	Mitochondrion:6	Plasma membrane:1	Golgi apparatus:1
TraesCS4D02G119200	Chloroplast:6	Cytosol_Nucleus:3	Nucleus:2.5	Cytosol:2.5	peroxisome:2	Golgi apparatus:1
TraesCS4D02G309000	Chloroplast:6	Mitochondrion:3	Nucleus:2	Vacular membrane:2	Golgi apparatus:1
TraesCS5A02G084700	Chloroplast:6	Cytosol:5	Mitochondrion:2	Cell wall:1
TraesCS5B02G090600	Chloroplast:6	Cytosol:5	Mitochondrion:2	Cell wall:1
TraesCS5B02G517900	Chloroplast:6	Nucleus:3	Cytosol:2	Plasma membrane:1	cytoskeleton:1	Endoplasmic reticulum_Vacular membrane:1
TraesCS5D02G097100	Chloroplast:6	Cytosol:5	Mitochondrion:2	Cell wall:1
TraesCS5D02G399000	Chloroplast:6	Mitochondrion:5	peroxisome:1	Golgi apparatus:1	Cytosol_Nucleus:1
TraesCS5D02G501200	Chloroplast:6	Nucleus:3	Cell wall:2	Cytosol:1	Mitochondrion:1	Plasma membrane:1
TraesCS6A02G204900	Chloroplast:6	Nucleus:4	Mitochondrion:3	Cytosol:1
TraesCS6D02G190100	Chloroplast:6	Nucleus:4	Mitochondrion:3	Cytosol:1
TraesCS6D02G257000	Chloroplast:6	Cytosol:3	Endoplasmic reticulum:2	Mitochondrion:1	Vacular membrane:1	peroxisome:1
TraesCS7A02G423400	Chloroplast:6	Nucleus:3	Cytosol:3	Plasma membrane:1	cytoskeleton:1
TraesCS7D02G137100	Chloroplast:6	Cytosol:5	Cell wall:2	Mitochondrion:1
TraesCS5A02G407700	Chloroplast:6.5	Chloroplast_Mitochondrion:5	peroxisome:3	Mitochondrion:2.5	Cytosol:2
TraesCS5B02G412500	Chloroplast:6.5	Chloroplast_Mitochondrion:5	peroxisome:3	Mitochondrion:2.5	Cytosol:2
TraesCS5D02G417600	Chloroplast:6.5	Chloroplast_Mitochondrion:5.5	Mitochondrion:3.5	peroxisome:3	Cytosol:1
TraesCS2A02G443300	Chloroplast:6.5	Cytosol:5	Chloroplast_Mitochondrion:5	Mitochondrion:2.5
TraesCS1B02G167100	Chloroplast:7	Nucleus:3	Cytosol:3	Mitochondrion:1
TraesCS1D02G226400	Chloroplast:7	Nucleus:3	Cytosol:1	Plasma membrane:1	Endoplasmic reticulum:1	peroxisome:1
TraesCS2B02G293800	Chloroplast:7	Nucleus:6	Mitochondrion:1
TraesCS2B02G381500	Chloroplast:7	Mitochondrion:6.5	Cytosol_Mitochondrion:4
TraesCS3A02G184500	Chloroplast:7	Nucleus:2	Mitochondrion:2	Cell wall:2	Cytosol:1
TraesCS3B02G073200	Chloroplast:7	Nucleus:1	Cytosol:1	Plasma membrane:1	Cell wall:1	Vacular membrane:1	Endoplasmic reticulum:1
TraesCS3B02G073000	Chloroplast:7	Nucleus:1	Cytosol:1	Plasma membrane:1	Cell wall:1	Vacular membrane:1	Endoplasmic reticulum:1
TraesCS4A02G123300	Chloroplast:7	Mitochondrion:6	Plasma membrane:1
TraesCS5D02G177500	Chloroplast:7	Cytosol:4	Nucleus:1	Vacular membrane:1	peroxisome:1
TraesCS6D02G061600	Chloroplast:7	Cytosol:7
TraesCS6D02G197800	Chloroplast:7	Cytosol:5	Nucleus:1	Mitochondrion:1
TraesCS7A02G286700	Chloroplast:7	Mitochondrion:7
TraesCS7B02G266300	Chloroplast:7	Cytosol:5	peroxisome:2
TraesCS1A02G102600	Chloroplast:7	Cytosol:7
TraesCS1A02G133100	Chloroplast:7	Mitochondrion:7
TraesCS1A02G149200	Chloroplast:7	Nucleus:3	Cytosol:2	Mitochondrion:2
TraesCS1A02G284900	Chloroplast:7	Mitochondrion:4	Cytosol:2	cytoskeleton_Nucleus:1
TraesCS1B02G113400	Chloroplast:7	Cytosol:7
TraesCS1D02G094600	Chloroplast:7	Cytosol:7
TraesCS1D02G131800	Chloroplast:7	Mitochondrion:7
TraesCS1D02G283900	Chloroplast:7	Mitochondrion:5	Cytosol:1	cytoskeleton_Nucleus:1
TraesCS2A02G086400	Chloroplast:7	Cytosol:7
TraesCS2A02G129600	Chloroplast:7	peroxisome:4	Cytosol_Nucleus:2	Nucleus:1.5	Cytosol:1.5
TraesCS2A02G260700	Chloroplast:7	Mitochondrion:4	Cytosol:3
TraesCS2B02G281300	Chloroplast:7	Cytosol:4	Mitochondrion:3
TraesCS2B02G283000	Chloroplast:7	Cytosol:7
TraesCS2D02G050900	Chloroplast:7	Cytosol:4	Nucleus:1	Mitochondrion:1	cytoskeleton:1
TraesCS2D02G083900	Chloroplast:7	Cytosol:7
TraesCS3A02G313500	Chloroplast:7	Mitochondrion:6	Nucleus:1
TraesCS3A02G520900	Chloroplast:7	Nucleus:6	peroxisome:1
TraesCS3D02G057800	Chloroplast:7	Cytosol:5	Plasma membrane:1	cytoskeleton_Nucleus:1
TraesCS3D02G140800	Chloroplast:7	Mitochondrion:6	Nucleus:1
TraesCS3D02G436100	Chloroplast:7	Vacular membrane:3	Cell wall:2	Nucleus:1	Golgi apparatus:1
TraesCS3D02G528200	Chloroplast:7	Nucleus:5	Cytosol:1	cytoskeleton:1
TraesCS4A02G319000	Chloroplast:7	Plasma membrane:5	Mitochondrion:1	peroxisome:1
TraesCS4A02G411000	Chloroplast:7	Vacular membrane:5	Mitochondrion:1	Cell wall:1
TraesCS4B02G062000	Chloroplast:7	Plasma membrane:2	Vacular membrane:2	Cytosol:1	Mitochondrion:1	cytoskeleton_Nucleus:1
TraesCS4D02G021400	Chloroplast:7	peroxisome:5	Cytosol:1	Mitochondrion_Plasma membrane:1
TraesCS4D02G042800	Chloroplast:7	Cell wall:2	Vacular membrane:2	Nucleus:1	Cytosol:1	Mitochondrion:1
TraesCS4D02G145100	Chloroplast:7	Nucleus:3	Mitochondrion:3	cytoskeleton:1
TraesCS5A02G090800	Chloroplast:7	Mitochondrion:2	Vacular membrane:2	Nucleus:1	Cytosol:1	Endoplasmic reticulum:1
TraesCS5A02G192500	Chloroplast:7	Mitochondrion:4	Nucleus:2	Cell wall:1
TraesCS5A02G389000	Chloroplast:7	Mitochondrion:4	Cytosol:1.5	Cytosol_Nucleus:1.5	Golgi apparatus:1			Vacular membrane:1
TraesCS5A02G549900	Chloroplast:7	Cytosol:7
TraesCS5B02G038400	Chloroplast:7	Mitochondrion:7
TraesCS5D02G569800	Chloroplast:7	Plasma membrane:3	Mitochondrion:2	Endoplasmic reticulum:1	peroxisome:1
TraesCS6A02G237800	Chloroplast:7	Mitochondrion:4	Vacular membrane:2	Plasma membrane:1
TraesCS6B02G108100	Chloroplast:7	Cytosol:6	Nucleus:1
TraesCS6B02G192900	Chloroplast:7	Nucleus:5	Cytosol:2
TraesCS6B02G194600	Chloroplast:7	Cell wall:2	Nucleus:1	Mitochondrion:1	Vacular membrane:1	Endoplasmic reticulum:1	Golgi apparatus:1
TraesCS6B02G225600	Chloroplast:7	Nucleus:3	Mitochondrion:3	Cytosol:1
TraesCS6D02G336600	Chloroplast:7	Mitochondrion:5	Nucleus:1	Cytosol:1
TraesCS7A02G266500	Chloroplast:7	Mitochondrion:2	Vacular membrane:2	Nucleus:1	Cytosol:1	Cell wall:1			Golgi apparatus:
TraesCS7B02G166000	Chloroplast:7	Mitochondrion:2	Cell wall:2	Vacular membrane:2	Nucleus:1
TraesCS7D02G170500	Chloroplast:7	Mitochondrion:6	Endoplasmic reticulum:1
TraesCS7D02G265500	Chloroplast:7	Cell wall:3	Vacular membrane:3	Nucleus:1
TraesCS4B02G181000	Chloroplast:7.5	Chloroplast_Mitochondrion:7.33333	Mitochondrion:6	Cytosol_Mitochondrion:3.83333
TraesCS5A02G212500	Chloroplast:7.5	Cytosol:5	Chloroplast_Mitochondrion:4.5	Nucleus:1
TraesCS6B02G231000	Chloroplast:7.5	Chloroplast_Mitochondrion:6.83333	Mitochondrion:5	Cytosol_Mitochondrion:3.33333	Nucleus:1
TraesCS6D02G182300	Chloroplast:7.5	Chloroplast_Mitochondrion:6.83333	Mitochondrion:5	Cytosol_Mitochondrion:3.33333	Nucleus:1
TraesCS1A02G225000	Chloroplast:8	Nucleus:3	Plasma membrane:1	Endoplasmic reticulum:1	peroxisome:1
TraesCS1B02G037100	Chloroplast:8	Mitochondrion:6
TraesCS1D02G030600	Chloroplast:8	Mitochondrion:6
TraesCS3D02G041400	Chloroplast:8	Nucleus:3	Nucleus_Plasma membrane:3	Mitochondrion:2
TraesCS4A02G431300	Chloroplast:8	Vacular membrane:3	Nucleus:1	Mitochondrion:1	Golgi apparatus:1
TraesCS4B02G126300	Chloroplast:8	Nucleus:3	Mitochondrion:2	cytoskeleton:1
TraesCS6A02G159800	Chloroplast:8	Mitochondrion:5	Nucleus:1
TraesCS6B02G191500	Chloroplast:8	Mitochondrion:5	Nucleus:1
TraesCS6D02G152700	Chloroplast:8	Mitochondrion:5	Nucleus:1
TraesCSU02G009200	Chloroplast:8	Mitochondrion:6
TraesCS1A02G335600	Chloroplast:8	Nucleus:2	Cytosol:2	Mitochondrion:2
TraesCS1D02G165400	Chloroplast:8	Mitochondrion:2	Cytosol:1	Cell wall:1	Vacular membrane:1	Endoplasmic reticulum_Plasma membrane:1
TraesCS1D02G193600	Chloroplast:8	Cytosol:5	Mitochondrion:1
TraesCS2A02G014300	Chloroplast:8	Cytosol:3.5	Cytosol_Nucleus:3	Nucleus:1.5	peroxisome:1
TraesCS2A02G207900	Chloroplast:8	Mitochondrion:3	Vacular membrane:2	Endoplasmic reticulum:1
TraesCS2A02G235000	Chloroplast:8	Mitochondrion:3	Vacular membrane:2	Endoplasmic reticulum:1
TraesCS2A02G247000	Chloroplast:8	Mitochondrion:5	Cytosol_Mitochondrion:4
TraesCS2B02G234500	Chloroplast:8	Mitochondrion:3	Vacular membrane:2	Endoplasmic reticulum:1				Chloroplast:1
TraesCS2B02G256300	Chloroplast:8	Mitochondrion:2	Vacular membrane:2	Cell wall:1	Endoplasmic reticulum:1
TraesCS2D02G214700	Chloroplast:8	Mitochondrion:3	Vacular membrane:2	Endoplasmic reticulum:1
TraesCS2D02G248300	Chloroplast:8	Nucleus:2	Cytosol:2	Mitochondrion:2
TraesCS2D02G275100	Chloroplast:8	Nucleus:4	Mitochondrion:2
TraesCS2D02G289200	Chloroplast:8	Nucleus:1	Cytosol:1	Plasma membrane:1	Vacular membrane:1	peroxisome:1	Golgi apparatus:1
TraesCS3A02G381000	Chloroplast:8	Cell wall:3	Plasma membrane:2	Mitochondrion:1
TraesCS3A02G443700	Chloroplast:8	Cell wall:2	Vacular membrane:2	Nucleus:1	Golgi apparatus:1
TraesCS3A02G486000	Chloroplast:8	Cytosol:5	Mitochondrion:1
TraesCS3B02G186000	Chloroplast:8	Cytosol:4	Mitochondrion:1	cytoskeleton_Nucleus:1
TraesCS4A02G368800	Chloroplast:8	Mitochondrion:6
TraesCS4B02G311100	Chloroplast:8	Plasma membrane:3	Mitochondrion:1	Cell wall:1	Vacular membrane:1
TraesCS5B02G263800	Chloroplast:8	Mitochondrion:4	Nucleus:2
TraesCS5B02G560400	Chloroplast:8	Mitochondrion:4	Cytosol:1	Cell wall:1
TraesCS5D02G504600	Chloroplast:8	Mitochondrion:6
TraesCS6A02G080600	Chloroplast:8	Cytosol:5	Nucleus:1
TraesCS6A02G146500	Chloroplast:8	Mitochondrion:3	Nucleus:1	Cytosol:1	cytoskeleton:1
TraesCS6A02G195100	Chloroplast:8	Mitochondrion:2.5	Nucleus:2	Cytosol_Mitochondrion:2	Cytosol:1			cytoskeleton:1
TraesCS6A02G229800	Chloroplast:8	Nucleus:5	Mitochondrion:1
TraesCS6B02G286300	Chloroplast:8	Mitochondrion:4	Plasma membrane:1	Vacular membrane:1
TraesCS6B02G367200	Chloroplast:8	Mitochondrion:3	Plasma membrane:2	Golgi apparatus:1
TraesCS6D02G183700	Chloroplast:8	Nucleus:3	Mitochondrion:1.5	Cytosol_Mitochondrion:1.5	Cytosol:1
TraesCS6D02G317100	Chloroplast:8	Mitochondrion:2	Plasma membrane:2	Vacular membrane:1	Golgi apparatus:1
TraesCS7A02G169400	Chloroplast:8	Mitochondrion:4	Cell wall:1	Endoplasmic reticulum:1
TraesCS7A02G264500	Chloroplast:8	Vacular membrane:4	Nucleus:1	Cell wall:1
TraesCS7A02G450600	Chloroplast:8	Cytosol:4	Mitochondrion:2
TraesCS7B02G103200	Chloroplast:8	Cytosol:6
TraesCS7B02G350400	Chloroplast:8	Cytosol:4	Mitochondrion:2
TraesCS7D02G268300	Chloroplast:8	Cell wall:2	Vacular membrane:2	Nucleus:1	Mitochondrion:1
TraesCS7D02G439900	Chloroplast:8	Cytosol:4	Mitochondrion:2
TraesCSU02G115400	Chloroplast:8	Mitochondrion:5.5	Cytosol_Mitochondrion:3.5
TraesCS4B02G323000	Chloroplast:8.5	Chloroplast_Mitochondrion:6	Cytosol:3	Mitochondrion:2.5
TraesCS6B02G343300	Chloroplast:8.5	Chloroplast_Mitochondrion:6.5	Mitochondrion:3.5	Nucleus:2
TraesCS6D02G292700	Chloroplast:8.5	Chloroplast_Mitochondrion:6.5	Mitochondrion:3.5	Nucleus:2
TraesCS2D02G235900	Chloroplast:8.5	Chloroplast_Mitochondrion:7.33333	Mitochondrion:5	Cytosol_Mitochondrion:3.33333
TraesCS5D02G118900	Chloroplast:8.5	Chloroplast_Mitochondrion:7.5	Mitochondrion:5.5
TraesCS1A02G030100	Chloroplast:9	Mitochondrion:5
TraesCS1A02G386700	Chloroplast:9	Mitochondrion:4	Nucleus:1
TraesCS1B02G367800	Chloroplast:9	Mitochondrion:5
TraesCS1D02G146500	Chloroplast:9	Nucleus:2	Cytosol:2	Mitochondrion:1
TraesCS1D02G174900	Chloroplast:9	Nucleus:2	Mitochondrion:2	Cytosol:1
TraesCS2A02G082100	Chloroplast:9	Nucleus:2	Mitochondrion:2	Cell wall:1
TraesCS2B02G600200	Chloroplast:9	Mitochondrion:4	Cell wall:1
TraesCS2D02G049500	Chloroplast:9	Mitochondrion:5
TraesCS2D02G361100	Chloroplast:9	Mitochondrion:2	Nucleus:1	Cytosol:1	Plasma membrane:1
TraesCS3A02G185800	Chloroplast:9	Mitochondrion:5
TraesCS3B02G045500	Chloroplast:9	Nucleus:3	Cytosol:2
TraesCS4A02G363900	Chloroplast:9	Mitochondrion:3	Nucleus:1	Cytosol:1
TraesCS4A02G499500	Chloroplast:9	Mitochondrion:3	Cytosol:2
TraesCS5B02G083300	Chloroplast:9	Cell wall:3	Plasma membrane:1	Endoplasmic reticulum:1
TraesCS5B02G084500	Chloroplast:9	Plasma membrane:2	Mitochondrion:1	Cell wall:1	Endoplasmic reticulum:1
TraesCS5D02G502900	Chloroplast:9	Mitochondrion:3	Nucleus:2
TraesCS6B02G263600	Chloroplast:9	Mitochondrion:4	Nucleus:1
TraesCS7A02G292100	Chloroplast:9	Mitochondrion:5
TraesCS1B02G264900	Chloroplast:9	Mitochondrion:4	Cytosol:1
TraesCS2A02G122000	Chloroplast:9	Mitochondrion:4	Nucleus:1
TraesCS2A02G291200	Chloroplast:9	Mitochondrion:5
TraesCS2A02G530800	Chloroplast:9	Mitochondrion:5
TraesCS2B02G100400	Chloroplast:9	Cytosol:5
TraesCS2B02G181900	Chloroplast:9	Vacular membrane:2	Nucleus:1	Cytosol:1	Cell wall:1
TraesCS3A02G435700	Chloroplast:9	Cytosol:4	Mitochondrion:1
TraesCS3B02G470400	Chloroplast:9	Cytosol:4	Mitochondrion:1
TraesCS3D02G428300	Chloroplast:9	Cytosol:4	Mitochondrion:1
TraesCS4A02G109100	Chloroplast:9	Vacular membrane:2	Endoplasmic reticulum:2	Mitochondrion:1
TraesCS5A02G498700	Chloroplast:9	Mitochondrion:4	Nucleus:1
TraesCS5B02G503800	Chloroplast:9	Mitochondrion:5
TraesCS5D02G168790	Chloroplast:9	Nucleus:4	Plasma membrane:1					Cell wall:1
TraesCS5D02G272100	Chloroplast:9	Mitochondrion:5
TraesCS6A02G167200	Chloroplast:9	Mitochondrion:1	Cell wall:1	Vacular membrane:1	Endoplasmic reticulum:1	Golgi apparatus:1
TraesCS6D02G074300	Chloroplast:9	Cytosol:4	Nucleus:1
TraesCS6D02G155700	Chloroplast:9	Cell wall:2	Nucleus:1	Vacular membrane:1	Golgi apparatus:1
TraesCS6D02G254000	Chloroplast:9	Cytosol:2	Plasma membrane:2	Cell wall:1
TraesCS7A02G339100	Chloroplast:9	Mitochondrion:2	Nucleus:1.5	cytoskeleton_Nucleus:1.5	Cytosol:1
TraesCS7A02G381100	Chloroplast:9	Cytosol:2	peroxisome:2	Mitochondrion:1
TraesCS7A02G479800	Chloroplast:9	Mitochondrion:4	Cytosol:1
TraesCS7D02G243900	Chloroplast:9	Mitochondrion:3	Vacular membrane:1	Endoplasmic reticulum:1
TraesCS7D02G346400	Chloroplast:9	Mitochondrion:2	Nucleus:1.5	cytoskeleton_Nucleus:1.5	Cytosol:1
TraesCS6A02G313400	Chloroplast:9.5	Chloroplast_Mitochondrion:6.5	Mitochondrion:2.5	Nucleus:2
TraesCS2B02G255900	Chloroplast:9.5	Chloroplast_Mitochondrion:7.33333	Mitochondrion:4	Cytosol_Mitochondrion:2.83333
TraesCS4B02G185000	Chloroplast:9.5	Chloroplast_Mitochondrion:6.83333	Mitochondrion:3	Cytosol_Mitochondrion:2.33333	cytoskeleton:1
TraesCS4D02G012900	Chloroplast:9.5	Chloroplast_Mitochondrion:7.5	Mitochondrion:4.5
TraesCS5A02G120900	Chloroplast:9.5	Chloroplast_Mitochondrion:7.5	Mitochondrion:4.5
TraesCS5B02G257400	Chloroplast:9.5	Chloroplast_Mitochondrion:6.83333	Mitochondrion:3	Cytosol_Mitochondrion:2.33333	Cytosol:1
TraesCS5B02G563900	Chloroplast:9.5	Chloroplast_Mitochondrion:7	Mitochondrion:3.5	Nucleus:1
TraesCS5D02G550700	Chloroplast:9.5	Chloroplast_Mitochondrion:7	Mitochondrion:3.5	Nucleus:1
TraesCS7A02G014600	Chloroplast_Mitochondrion:7	Chloroplast:6.5	Mitochondrion:6.5	Cytosol:1				peroxisome:1
TraesCS7D02G011600	Chloroplast_Mitochondrion:7	Chloroplast:6.5	Mitochondrion:6.5	Cytosol:1
TraesCS7B02G119300	Chloroplast_Mitochondrion:7.33333	Mitochondrion:7	Chloroplast:6.5	Cytosol_Mitochondrion:4.33333
TraesCS1B02G201900	cytoskeleton:10	Nucleus:2	Cytosol:2
TraesCS6A02G247900	cytoskeleton:10	Cytosol:4
TraesCS6B02G444800	cytoskeleton:11	Nucleus:2	Mitochondrion:1
TraesCS1D02G176900	cytoskeleton:11	Cytosol:2	Nucleus:1
TraesCS3B02G311900	cytoskeleton:12	Cytosol:1	Plasma membrane:1
TraesCS1D02G452300	cytoskeleton:12	Cell wall:1	Golgi apparatus:1
TraesCS1A02G344000	cytoskeleton:13	Cytosol:1
TraesCS1D02G346200	cytoskeleton:13	Nucleus:1
TraesCS3D02G077300	cytoskeleton:13	Chloroplast:1
TraesCS5B02G124100	cytoskeleton:14
TraesCS5D02G132200	cytoskeleton:14
TraesCS1A02G020500	cytoskeleton:14
TraesCS1A02G179000	cytoskeleton:14
TraesCS1B02G024500	cytoskeleton:14
TraesCS1B02G201400	cytoskeleton:14
TraesCS1D02G020000	cytoskeleton:14
TraesCS1D02G177400	cytoskeleton:14
TraesCS3A02G077100	cytoskeleton:14
TraesCS4A02G264400	cytoskeleton:14
TraesCS4A02G356100	cytoskeleton:14
TraesCS4B02G050600	cytoskeleton:14
TraesCS4D02G050800	cytoskeleton:14
TraesCS5A02G000400	cytoskeleton:14
TraesCS5B02G516100	cytoskeleton:14
TraesCS5D02G000400	cytoskeleton:14							Vacular membrane:1
TraesCS5D02G516200	cytoskeleton:14
TraesCS2B02G544200	cytoskeleton:5	Cytosol:4	Chloroplast:2	Nucleus:2	Endoplasmic reticulum_Vacular membrane:1
TraesCS5B02G152600	cytoskeleton:6	Cytosol:5	Chloroplast:1	Nucleus:1	Endoplasmic reticulum_Vacular membrane:1
TraesCS5D02G159100	cytoskeleton:6	Cytosol:5	Chloroplast:1	Nucleus:1	Endoplasmic reticulum_Vacular membrane:1
TraesCS3D02G278000	cytoskeleton:7	Nucleus:3	Plasma membrane:2	Chloroplast:1	Cytosol:1
TraesCS6A02G248000	cytoskeleton:7	Cytosol:5	Chloroplast:1	Plasma membrane:1
TraesCS6B02G276700	cytoskeleton:7	Cytosol:5	Chloroplast:1	Plasma membrane:1
TraesCS6D02G230100	cytoskeleton:7	Cytosol:5	Chloroplast:1	Plasma membrane:1
TraesCS3A02G195300	cytoskeleton:7	Cytosol:6	Plasma membrane:1
TraesCS3D02G198600	cytoskeleton:7	Cytosol:6	Plasma membrane:1
TraesCS3A02G277700	cytoskeleton:8	Nucleus:2	Plasma membrane:2	Chloroplast:1	Cytosol:1
TraesCS2B02G550500	cytoskeleton:8	Cytosol:3	Mitochondrion:3
TraesCS2D02G517200	cytoskeleton:8	Cytosol:3	Chloroplast:2	Endoplasmic reticulum_Vacular membrane:1
TraesCS3B02G186100	cytoskeleton:8	Cytosol:5	Nucleus:1
TraesCS1B02G357000	cytoskeleton:9	Nucleus:3	Cytosol:2
TraesCS2A02G489600	Cytosol:10	peroxisome:2	Mitochondrion:1	cytoskeleton_Nucleus:1
TraesCS2B02G113800	Cytosol:10	Nucleus:3	Plasma membrane:1
TraesCS2B02G517500	Cytosol:10	peroxisome:2	Mitochondrion:1	cytoskeleton_Nucleus:1
TraesCS2B02G521600	Cytosol:10	Chloroplast:1	Mitochondrion:1	peroxisome:1	cytoskeleton_Nucleus:1
TraesCS2D02G489900	Cytosol:10	peroxisome:2	Mitochondrion:1	cytoskeleton_Nucleus:1
TraesCS3B02G373000	Cytosol:10	Chloroplast:3	Nucleus:1
TraesCS4A02G363700	Cytosol:10	Nucleus:2	Chloroplast:1	Mitochondrion:1
TraesCS5A02G014500	Cytosol:10	Chloroplast:2	peroxisome:2
TraesCS5A02G338800	Cytosol:10	Chloroplast:2	Nucleus:1	Plasma membrane:1
TraesCS5B02G012300	Cytosol:10	Chloroplast:2	peroxisome:2
TraesCS5B02G337300	Cytosol:10	Chloroplast:2	Nucleus:1	Plasma membrane:1
TraesCS5B02G509700	Cytosol:10	Nucleus:2	Chloroplast:1	Mitochondrion:1
TraesCS5D02G019800	Cytosol:10	Chloroplast:2	peroxisome:2
TraesCS5D02G020100	Cytosol:10	Chloroplast:2	peroxisome:2
TraesCS5D02G343000	Cytosol:10	Chloroplast:2	Nucleus:1	Plasma membrane:1
TraesCS5D02G492900	Cytosol:10	cytoskeleton:3	Chloroplast:1
TraesCS6A02G223400	Cytosol:10	peroxisome:2	Chloroplast:1	cytoskeleton:1
TraesCS6B02G257900	Cytosol:10	peroxisome:2	Chloroplast:1	cytoskeleton:1
TraesCS6D02G212000	Cytosol:10	peroxisome:2	Chloroplast:1	cytoskeleton:1
TraesCS7B02G237900	Cytosol:10	Nucleus:2	Chloroplast:1	Plasma membrane:1
TraesCS7D02G333900	Cytosol:10	Nucleus:2	Chloroplast:1	Plasma membrane:1
TraesCS1A02G249600	Cytosol:10	Chloroplast:3	Plasma membrane:1
TraesCS1B02G260400	Cytosol:10	Chloroplast:1	Nucleus:1	Plasma membrane:1	cytoskeleton:1
TraesCS1B02G351000	Cytosol:10	Chloroplast:2	Mitochondrion:1	Plasma membrane:1
TraesCS1D02G034700	Cytosol:10	cytoskeleton:1.5	cytoskeleton_Nucleus:1.5	Chloroplast:1	Cell wall:1
TraesCS1D02G112300	Cytosol:10	Vacular membrane:1.5	Endoplasmic reticulum_Vacular membrane:1.5	Chloroplast:1	Nucleus:1
TraesCS1D02G249100	Cytosol:10	cytoskeleton_Nucleus:2	Nucleus:1.5	cytoskeleton:1.5	Chloroplast:1
TraesCS1D02G340700	Cytosol:10	Chloroplast:2	Mitochondrion:1	Plasma membrane:1
TraesCS2A02G583000	Cytosol:10	peroxisome:2	Nucleus:1	Endoplasmic reticulum_Vacular membrane:1
TraesCS2B02G184400	Cytosol:10	Nucleus:2	Mitochondrion:1	Cell wall:1
TraesCS3B02G452100	Cytosol:10	peroxisome:2	Chloroplast:1	cytoskeleton:1					Golgi apparatus:
TraesCS3D02G023900	Cytosol:10	Chloroplast:3	cytoskeleton:1
TraesCS4A02G114100	Cytosol:10	Nucleus:2	Mitochondrion:1	Plasma membrane:1
TraesCS4B02G190000	Cytosol:10	Nucleus:2	Mitochondrion:1	Plasma membrane:1
TraesCS4D02G191400	Cytosol:10	Nucleus:2	Mitochondrion:1	Plasma membrane:1
TraesCS5A02G100100	Cytosol:10	Chloroplast:1	peroxisome:1	cytoskeleton:1	Endoplasmic reticulum_Vacular membrane:1
TraesCS6A02G186000	Cytosol:10	Chloroplast:2	peroxisome:2
TraesCS6A02G198200	Cytosol:10	Chloroplast:2	cytoskeleton:2
TraesCS6D02G180100	Cytosol:10	Plasma membrane:2	cytoskeleton:2
TraesCS7A02G346200	Cytosol:10	Chloroplast:4
TraesCS7B02G237000	Cytosol:10	Chloroplast:4
TraesCS7D02G332900	Cytosol:10	Chloroplast:4
TraesCSU02G168400	Cytosol:10	Nucleus:3	Vacular membrane:1
TraesCS1A02G040600	Cytosol:11	Chloroplast:1	Nucleus:1	Plasma membrane:1
TraesCS5B02G356300	Cytosol:11	Chloroplast:2	cytoskeleton:1
TraesCS6A02G159100	Cytosol:11	Nucleus:1	Mitochondrion:1	Vacular membrane:1
TraesCS6D02G153400	Cytosol:11	Nucleus:1	Mitochondrion:1	Vacular membrane:1
TraesCS1A02G033500	Cytosol:11	Cell wall:1	peroxisome:1	cytoskeleton_Nucleus:1
TraesCS1A02G110900	Cytosol:11	Chloroplast:1	Nucleus:1	Endoplasmic reticulum_Vacular membrane:1
TraesCS1A02G299700	Cytosol:11	Mitochondrion:2	Nucleus:1
TraesCS1A02G433700	Cytosol:11	Mitochondrion:2	Chloroplast:1
TraesCS1B02G129000	Cytosol:11	Chloroplast:1	Nucleus:1	Endoplasmic reticulum_Vacular membrane:1
TraesCS1D02G183200	Cytosol:11	Mitochondrion:2	Chloroplast:1
TraesCS2A02G094200	Cytosol:11	Nucleus:2	Mitochondrion:1
TraesCS2A02G108900	Cytosol:11	Nucleus:2	Mitochondrion:1
TraesCS2A02G241300	Cytosol:11	Nucleus:2	Mitochondrion:1
TraesCS2A02G437100	Cytosol:11	Nucleus:1	Mitochondrion:1	Cell wall:1
TraesCS2B02G109000	Cytosol:11	Nucleus:2	Mitochondrion:1
TraesCS2B02G456200	Cytosol:11	peroxisome:2	Cell wall:1
TraesCS2B02G550200	Cytosol:11	Cell wall:2	Chloroplast:1
TraesCS2D02G064500	Cytosol:11	Chloroplast:2	Nucleus:1
TraesCS2D02G064600	Cytosol:11	Nucleus:2	Chloroplast:1
TraesCS2D02G109000	Cytosol:11	Nucleus:2	Mitochondrion:1
TraesCS2D02G243200	Cytosol:11	Mitochondrion:2	Chloroplast:1
TraesCS3A02G431700	Cytosol:11	Mitochondrion:2	Chloroplast:1
TraesCS3A02G530600	Cytosol:11	Chloroplast:2	Mitochondrion:1
TraesCS3A02G530400	Cytosol:11	Chloroplast:2	Mitochondrion:1
TraesCS3B02G187700	Cytosol:11	Mitochondrion:2	Chloroplast:1
TraesCS3D02G535900	Cytosol:11	Chloroplast:2	Mitochondrion:1
TraesCS4A02G035700	Cytosol:11	Nucleus:2	Chloroplast:1					Vacular membrane:1
TraesCS4A02G167400	Cytosol:11	Chloroplast:2	Mitochondrion:1
TraesCS4A02G417115	Cytosol:11	Chloroplast:1	Nucleus:1	Plasma membrane:1
TraesCS4B02G161300	Cytosol:11	Chloroplast:1	cytoskeleton:1	Golgi apparatus:1
TraesCS4B02G268400	Cytosol:11	Nucleus:2	Chloroplast:1
TraesCS4D02G157600	Cytosol:11	Chloroplast:2	Mitochondrion:1
TraesCS4D02G267800	Cytosol:11	Nucleus:2	Chloroplast:1
TraesCS4D02G276300	Cytosol:11	Mitochondrion:2	Chloroplast:1
TraesCS5D02G456500	Cytosol:11	Mitochondrion:2	Chloroplast:1
TraesCS5D02G560000	Cytosol:11	Mitochondrion:2	Chloroplast:1
TraesCS6A02G161500	Cytosol:11	Chloroplast:1	Nucleus:1	Plasma membrane:1
TraesCS6B02G037800	Cytosol:11	Chloroplast:2	Cell wall:1
TraesCS6D02G174900	Cytosol:11	Mitochondrion:2	Chloroplast:1
TraesCS6D02G183600	Cytosol:11	Chloroplast:3
TraesCS7A02G316200	Cytosol:11	Mitochondrion:2	Chloroplast:1
TraesCS7A02G316800	Cytosol:11	Mitochondrion:2	Chloroplast:1
TraesCS7B02G118000	Cytosol:11	Mitochondrion:2	Chloroplast:1
TraesCS7B02G217400	Cytosol:11	Mitochondrion:2	Chloroplast:1
TraesCS7B02G217300	Cytosol:11	Mitochondrion:2	Chloroplast:1
TraesCS7B02G355300	Cytosol:11	Nucleus:2	Mitochondrion:1
TraesCS7D02G313300	Cytosol:11	Mitochondrion:2	Chloroplast:1
TraesCS7D02G313200	Cytosol:11	Mitochondrion:2	Chloroplast:1
TraesCSU02G106800	Cytosol:11	Mitochondrion:2	Chloroplast:1
TraesCS5A02G434200	Cytosol:12	Mitochondrion:2
TraesCS5B02G437200	Cytosol:12	Mitochondrion:2
TraesCS5D02G442100	Cytosol:12	Mitochondrion:2						Mitochondrion:1
TraesCS6A02G402400	Cytosol:12	Nucleus:1	Cell wall:1
TraesCS7A02G469100	Cytosol:12	Mitochondrion:2
TraesCS7B02G370800	Cytosol:12	Mitochondrion:2
TraesCS1A02G222000	Cytosol:12	Nucleus:2
TraesCS1B02G235200	Cytosol:12	Nucleus:2
TraesCS1D02G223700	Cytosol:12	Nucleus:2
TraesCS2A02G066100	Cytosol:12	Chloroplast:1	Nucleus:1
TraesCS2A02G066200	Cytosol:12	Chloroplast:1	Nucleus:1
TraesCS2A02G295600	Cytosol:12	Nucleus:1	Mitochondrion:1
TraesCS2B02G078200	Cytosol:12	Chloroplast:1	Nucleus:1
TraesCS2B02G078300	Cytosol:12	Chloroplast:1	Nucleus:1
TraesCS2B02G312000	Cytosol:12	Nucleus:1	Mitochondrion:1
TraesCS2D02G293400	Cytosol:12	Nucleus:1	Mitochondrion:1
TraesCS2D02G293300	Cytosol:12	Nucleus:1	Mitochondrion:1
TraesCS3A02G215700	Cytosol:12	Chloroplast:1	Cell wall:1						Endoplasmic reticulum:
TraesCS3D02G524300	Cytosol:12	Chloroplast:1	Mitochondrion:1
TraesCS4A02G390400	Cytosol:12	Chloroplast:1	Cell wall:1
TraesCS4A02G417100	Cytosol:12	Nucleus:1	Plasma membrane:1
TraesCS4D02G151200	Cytosol:12	cytoskeleton:1	Golgi apparatus:1
TraesCS5B02G437400	Cytosol:12	Chloroplast:1	Nucleus:1
TraesCS5D02G458600	Cytosol:12	Chloroplast:1	Mitochondrion:1
TraesCS6A02G105400	Cytosol:12	Chloroplast:1	Mitochondrion:1
TraesCS6B02G134800	Cytosol:12	Chloroplast:1	Mitochondrion:1
TraesCS6B02G165600	Cytosol:12	Nucleus:1	Mitochondrion:1
TraesCS6B02G215000	Cytosol:12	peroxisome:2
TraesCS6D02G094200	Cytosol:12	Chloroplast:1	Mitochondrion:1
TraesCS7D02G086300	Cytosol:12	Cell wall:1	cytoskeleton:1
TraesCSU02G149800	Cytosol:12	Chloroplast:2
TraesCSU02G174400	Cytosol:12	Chloroplast:1	Mitochondrion:1
TraesCS1B02G053600	Cytosol:13	Plasma membrane:1
TraesCS1D02G041200	Cytosol:13	Plasma membrane:1
TraesCS1A02G096500	Cytosol:13	Nucleus:1
TraesCS2A02G443200	Cytosol:13	Chloroplast:1
TraesCS2B02G443000	Cytosol:13	Mitochondrion:1
TraesCS2B02G464300	Cytosol:13	Chloroplast:1
TraesCS2D02G421300	Cytosol:13	Mitochondrion:1
TraesCS2D02G442300	Cytosol:13	Chloroplast:1
TraesCS2D02G566300	Cytosol:13	Nucleus:1
TraesCS5A02G434400	Cytosol:13	Mitochondrion:1
TraesCS5D02G442200	Cytosol:13	Chloroplast:1
TraesCS5D02G456600	Cytosol:13	Nucleus:1
TraesCS5D02G559400	Cytosol:13	Chloroplast:1
TraesCS6A02G137300	Cytosol:13	Mitochondrion:1
TraesCS6A02G231200	Cytosol:13	Mitochondrion:1
TraesCS6D02G126300	Cytosol:13	Mitochondrion:1
TraesCS6D02G175000	Cytosol:13	Nucleus:1
TraesCS6D02G203900	Cytosol:13	Mitochondrion:1
TraesCS7A02G090500	Cytosol:13	Cell wall:1
TraesCS2A02G121200	Cytosol:14
TraesCS2B02G539700	Cytosol:14
TraesCS2D02G123300	Cytosol:14
TraesCS3D02G085600	Cytosol:14
TraesCS5A02G170200	Cytosol:14
TraesCS5B02G167000	Cytosol:14
TraesCS5D02G174600	Cytosol:14
TraesCS6A02G213700	Cytosol:14
TraesCS6D02G196300	Cytosol:14
TraesCS7A02G345400	Cytosol:14
TraesCS1A02G157100	Cytosol:14
TraesCS1B02G406600	Cytosol:14
TraesCS1D02G179100	Cytosol:14
TraesCS3D02G058000	Cytosol:14
TraesCS5A02G181800	Cytosol:14
TraesCS5D02G457500	Cytosol:14
TraesCSU02G157000	Cytosol:14
TraesCSU02G190200	Cytosol:14
TraesCSU02G238400	Cytosol:14
TraesCSU02G259500	Cytosol:14
TraesCS5D02G559700	Cytosol:3	Golgi apparatus:3	Nucleus:2	Endoplasmic reticulum:2	Chloroplast:1	Mitochondrion:1	Cell wall:1
TraesCS6A02G165500	Cytosol:3.5	Cytosol_Nucleus:3.5	Cell wall:3	Vacular membrane:3	Nucleus:2.5	Chloroplast:1	Mitochondrion:1
TraesCSU02G174200	Cytosol:3.5	Nucleus:3	Cell wall:3	Cytosol_Endoplasmic reticulum:2.5	Chloroplast:2	Vacular membrane:1	cytoskeleton:1
TraesCS2A02G146200	Cytosol:4	Mitochondrion:4	Nucleus:3	cytoskeleton:2	peroxisome:1
TraesCS2A02G381800	Cytosol:4	Mitochondrion:4	Nucleus_Plasma membrane:2.5	Chloroplast:2	Plasma membrane:2	cytoskeleton:1
TraesCS2A02G515700	Cytosol:4	Nucleus:3	cytoskeleton:3	Chloroplast:2	Plasma membrane:1	Endoplasmic reticulum_Vacular membrane:1
TraesCS3B02G090400	Cytosol:4	Vacular membrane:4	Endoplasmic reticulum:4	Chloroplast:1	Nucleus:1
TraesCS5D02G009200	Cytosol:4	Golgi apparatus:4	Nucleus:2	Chloroplast:1	Mitochondrion:1	Cell wall:1	Endoplasmic reticulum:1
TraesCS6A02G280800	Cytosol:4	Mitochondrion:4	Nucleus:3	Chloroplast:2	cytoskeleton:1
TraesCS7A02G105200	Cytosol:4	peroxisome:4	Mitochondrion:3	Chloroplast:2	cytoskeleton_Nucleus:1
TraesCS7A02G384500	Cytosol:4	Mitochondrion:3	Endoplasmic reticulum:3	Nucleus:2	Vacular membrane:1	peroxisome:1
TraesCS7D02G024200	Cytosol:4	Cell wall:4	Chloroplast:3	Mitochondrion:2	Endoplasmic reticulum:1
TraesCSU02G035300	Cytosol:4	Golgi apparatus:3	Nucleus:2	Chloroplast:1	Mitochondrion:1	Cell wall:1	Vacular membrane:1
TraesCSU02G269100	Cytosol:4	Golgi apparatus:3	Nucleus:2	Endoplasmic reticulum:2	Chloroplast:1	Cell wall:1	Vacular membrane:1
TraesCS5A02G422400	Cytosol:4.5	Endoplasmic reticulum:3	Cytosol_Nucleus:3	Mitochondrion:2	Plasma membrane:2	Chloroplast:1	Golgi apparatus:1
TraesCS5B02G424400	Cytosol:4.5	Endoplasmic reticulum:3	Cytosol_Nucleus:3	Mitochondrion:2	Plasma membrane:2	Chloroplast:1	Golgi apparatus:1
TraesCS5D02G430600	Cytosol:4.5	Endoplasmic reticulum:3	Cytosol_Nucleus:3	Mitochondrion:2	Plasma membrane:2	Chloroplast:1	Golgi apparatus:1
TraesCS1A02G041400	Cytosol:5	Cell wall:4	Nucleus:2	Mitochondrion:1	Plasma membrane:1	Golgi apparatus:1
TraesCS1A02G105600	Cytosol:5	Mitochondrion:5	Chloroplast:4
TraesCS1A02G155200	Cytosol:5	Chloroplast:4	Cell wall:2	Nucleus:1	Mitochondrion:1	peroxisome:1
TraesCS2B02G096200	Cytosol:5	Mitochondrion:4	Nucleus:3	Chloroplast:1	cytoskeleton:1
TraesCS7D02G292400	Cytosol:5	Chloroplast:3	Plasma membrane:2.5	Nucleus_Plasma membrane:2.5	Mitochondrion:2	Nucleus:1.5
TraesCS1A02G033600	Cytosol:5	Chloroplast:4	Nucleus:3	cytoskeleton_Nucleus:3	Mitochondrion:1				Vacular membrane:
TraesCS1D02G124500	Cytosol:5	Mitochondrion:5	Chloroplast:4
TraesCS1D02G181400	Cytosol:5	Chloroplast:4	Nucleus:2	Mitochondrion:2	Plasma membrane:1
TraesCS2A02G158700	Cytosol:5	Cell wall:5	Chloroplast:2	Nucleus:1	cytoskeleton:1
TraesCS2A02G231500	Cytosol:5	cytoskeleton:5	Nucleus:3	Chloroplast:1
TraesCS2A02G240900	Cytosol:5	Cell wall:4	Chloroplast:2	Golgi apparatus:2	Endoplasmic reticulum:1
TraesCS2B02G378400	Cytosol:5	Chloroplast:3	Mitochondrion:2	Cell wall:2	Nucleus:1	Endoplasmic reticulum:1
TraesCS2B02G538000	Cytosol:5	Nucleus:4	Chloroplast:2	Mitochondrion:2	cytoskeleton:1
TraesCS2D02G150800	Cytosol:5	Mitochondrion:4	Nucleus:2	cytoskeleton:2	peroxisome:1
TraesCS2D02G358000	Cytosol:5	Chloroplast:3	Mitochondrion:2	Cell wall:2	Nucleus:1	Endoplasmic reticulum:1
TraesCS3A02G090000	Cytosol:5	cytoskeleton:4	Chloroplast:3	Nucleus:2
TraesCS3A02G221700	Cytosol:5	Chloroplast:4	Nucleus:4	Nucleus_Plasma membrane:3.5
TraesCS3B02G187500	Cytosol:5	Golgi apparatus:3	Endoplasmic reticulum:2	Chloroplast:1	Nucleus:1	Cell wall:1	Vacular membrane:1
TraesCS3B02G522500	Cytosol:5	Nucleus:4	Chloroplast:3	Vacular membrane:1	peroxisome:1
TraesCS3D02G029800	Cytosol:5	Golgi apparatus:3	Nucleus:2	Endoplasmic reticulum:2	Chloroplast:1	Cell wall:1
TraesCS3D02G090000	Cytosol:5	Nucleus:3	cytoskeleton:3	Chloroplast:2	Cell wall:1
TraesCS4A02G328600	Cytosol:5	Nucleus:3	Chloroplast:2	Mitochondrion:2	Plasma membrane:2
TraesCS4B02G197900	Cytosol:5	Plasma membrane:3.5	Nucleus_Plasma membrane:3.5	Nucleus:2.5	Mitochondrion:2	Chloroplast:1
TraesCS4D02G198500	Cytosol:5	Plasma membrane:3.5	Nucleus_Plasma membrane:3.5	Nucleus:2.5	Mitochondrion:2	Chloroplast:1
TraesCS5A02G173000	Cytosol:5	Vacular membrane:3	Nucleus:2	Endoplasmic reticulum:2	Chloroplast:1	Plasma membrane:1
TraesCS5D02G010400	Cytosol:5	Chloroplast:4	Nucleus:2	Mitochondrion:2	Plasma membrane:1
TraesCS5D02G458800	Cytosol:5	Nucleus:4	Chloroplast:3	Cell wall:1	cytoskeleton:1
TraesCS6A02G197300	Cytosol:5	Chloroplast:4	Mitochondrion:4	Nucleus:1
TraesCS6A02G286700	Cytosol:5	Mitochondrion:3	Endoplasmic reticulum:3	Golgi apparatus:2	Chloroplast:1
TraesCS6B02G073100	Cytosol:5	Nucleus:4	Chloroplast:3	Mitochondrion:2
TraesCS6D02G355000	Cytosol:5	Chloroplast:4	peroxisome:4	cytoskeleton_Nucleus:1
TraesCS7A02G031700	Cytosol:5	Chloroplast:3	Nucleus:2	cytoskeleton:2	Plasma membrane:1	Endoplasmic reticulum_Vacular membrane:1
TraesCS7A02G272200	Cytosol:5	Mitochondrion:3	Endoplasmic reticulum:3	Chloroplast:1	Plasma membrane:1	Vacular membrane:1
TraesCS7B02G169800	Cytosol:5	Mitochondrion:3	Endoplasmic reticulum:3	Chloroplast:1	Plasma membrane:1	Vacular membrane:1
TraesCS7D02G272500	Cytosol:5	Mitochondrion:3	Endoplasmic reticulum:3	Chloroplast:1	Plasma membrane:1	Vacular membrane:1
TraesCSU02G251400	Cytosol:5	Chloroplast:4	Nucleus:2	Mitochondrion:2	Plasma membrane:1
TraesCSU02G259600	Cytosol:5	Chloroplast:4	Nucleus:2	Mitochondrion:2	Plasma membrane:1
TraesCS6D02G197700	Cytosol:5.5	cytoskeleton:4	Cytosol_Nucleus:4	Nucleus:1.5	Chloroplast:1	Mitochondrion:1	Endoplasmic reticulum_Vacular membrane:1
TraesCS6D02G368800	Cytosol:5.5	Cytosol_Nucleus:3.5	Chloroplast:3	Mitochondrion:2	Endoplasmic reticulum:1	peroxisome:1	Golgi apparatus:1
TraesCS3B02G304900	Cytosol:5.5	Nucleus:5	Cytosol_peroxisome:3.5	Vacular membrane:2	Mitochondrion:1
TraesCS4A02G462300	Cytosol:5.5	Chloroplast:5	Cytosol_Endoplasmic reticulum:3.5	Nucleus:1	Mitochondrion:1	Plasma membrane:1
TraesCS5B02G528100	Cytosol:5.5	Chloroplast:4	Cytosol_Endoplasmic reticulum:3.5	Cell wall:3	Mitochondrion:1
TraesCS7A02G352700	Cytosol:5.5	Cytosol_Nucleus:5	Nucleus:3.5	Cell wall:2	cytoskeleton:2	Chloroplast:1
TraesCS2D02G080000	Cytosol:6	Nucleus:3	Mitochondrion:3	Chloroplast:1	cytoskeleton:1
TraesCS3D02G073000	Cytosol:6	Chloroplast:4	peroxisome:2	Plasma membrane:1	cytoskeleton_Nucleus:1
TraesCS5D02G432900	Cytosol:6	Chloroplast:4	cytoskeleton_Nucleus:2	Plasma membrane:1	peroxisome:1
TraesCS6B02G024900	Cytosol:6	Chloroplast:3	Nucleus:2	Mitochondrion:2	peroxisome:1
TraesCS6B02G315700	Cytosol:6	Endoplasmic reticulum:3	Mitochondrion:2	Golgi apparatus:2	Chloroplast:1
TraesCS7A02G316300	Cytosol:6	Chloroplast:3	Nucleus:1	Mitochondrion:1	Plasma membrane:1	Cell wall:1	Golgi apparatus:1
TraesCS7B02G217900	Cytosol:6	Chloroplast:3	Nucleus:1	Mitochondrion:1	Plasma membrane:1	Cell wall:1	Golgi apparatus:1
TraesCS7D02G313800	Cytosol:6	Chloroplast:3	Nucleus:1	Mitochondrion:1	Plasma membrane:1	Cell wall:1	Golgi apparatus:1
TraesCS1D02G151900	Cytosol:6	Chloroplast:3	Nucleus:3	Mitochondrion:1	Plasma membrane:1
TraesCS2A02G026200	Cytosol:6	Nucleus:4	Chloroplast:3	Plasma membrane:1
TraesCS2A02G359000	Cytosol:6	Chloroplast:3	Cell wall:2	Nucleus:1	Mitochondrion:1	Endoplasmic reticulum:1
TraesCS2A02G584300	Cytosol:6	Chloroplast:5	Nucleus:1	peroxisome:1	Endoplasmic reticulum_Vacular membrane:1
TraesCS2D02G262400	Cytosol:6	Chloroplast:5	Nucleus:1	Plasma membrane:1	peroxisome:1
TraesCS3A02G160600	Cytosol:6	Chloroplast:4	Mitochondrion:3	peroxisome:1
TraesCS3A02G252700	Cytosol:6	Nucleus:3	Chloroplast:2	Mitochondrion:1	Plasma membrane:1	Cell wall:1
TraesCS3B02G022900	Cytosol:6	Chloroplast:5	Mitochondrion:2	peroxisome:1
TraesCS3B02G105300	Cytosol:6	Golgi apparatus:4	Chloroplast:1	Nucleus:1	Plasma membrane:1	Vacular membrane:1
TraesCS3B02G191200	Cytosol:6	Chloroplast:4	Mitochondrion:3	peroxisome:1
TraesCS3B02G284300	Cytosol:6	Nucleus:3	Chloroplast:2	Mitochondrion:1	Plasma membrane:1	Cell wall:1
TraesCS3B02G385000	Cytosol:6	Chloroplast:3	Nucleus:3	Mitochondrion:1	Golgi apparatus_Plasma membrane:1
TraesCS3D02G167800	Cytosol:6	Chloroplast:4	Mitochondrion:3	peroxisome:1
TraesCS3D02G253300	Cytosol:6	Nucleus:3	Chloroplast:2	Mitochondrion:1	Plasma membrane:1	Cell wall:1
TraesCS4A02G298700	Cytosol:6	Chloroplast:5	Mitochondrion:2	Nucleus:1
TraesCS4B02G014700	Cytosol:6	Chloroplast:4	Mitochondrion:3	Nucleus:1
TraesCS5A02G468400	Cytosol:6	Chloroplast:2	Nucleus:2	cytoskeleton:2	Mitochondrion:1	Plasma membrane:1
TraesCS5B02G481000	Cytosol:6	Chloroplast:2	Nucleus:2	cytoskeleton:2	Mitochondrion:1	Plasma membrane:1
TraesCS5D02G441800	Cytosol:6	Mitochondrion:4	Chloroplast:2	peroxisome:2
TraesCS5D02G481300	Cytosol:6	Chloroplast:2	Nucleus:2	cytoskeleton:2	Mitochondrion:1	Plasma membrane:1
TraesCS6B02G064900	Cytosol:6	Nucleus:5	Mitochondrion:1	Plasma membrane:1	cytoskeleton:1
TraesCS6D02G183400	Cytosol:6	Mitochondrion:5	Chloroplast_Mitochondrion:4.33333	Cytosol_Mitochondrion:3.33333	Chloroplast:2.5
TraesCSU02G016900	Cytosol:6	Nucleus:3	Mitochondrion:3	peroxisome:1	cytoskeleton:1
TraesCS6A02G383800	Cytosol:6.5	Cytosol_Nucleus:4	Chloroplast:2	Mitochondrion:2	Endoplasmic reticulum:1	peroxisome:1	Golgi apparatus:1
TraesCS5A02G424100	Cytosol:6.5	Chloroplast:4	Cytosol_Endoplasmic reticulum:4	Nucleus:1	Mitochondrion:1	Plasma membrane:1
TraesCS7B02G275300	Cytosol:6.5	Cytosol_Nucleus:5.5	Nucleus:3.5	Cell wall:2	Chloroplast:1	cytoskeleton:1
TraesCS1A02G120200	Cytosol:7	Chloroplast:3	Nucleus:2	cytoskeleton:1	Endoplasmic reticulum_Vacular membrane:1
TraesCS1A02G217200	Cytosol:7	Chloroplast:3	Nucleus:2	Cell wall:1	cytoskeleton:1
TraesCS1B02G034000	Cytosol:7	Cell wall:5	Chloroplast:1	Nucleus:1
TraesCS1B02G230300	Cytosol:7	Chloroplast:3	Nucleus:2	Cell wall:1	cytoskeleton:1
TraesCS1D02G136000	Cytosol:7	Chloroplast:2	Nucleus:2	Plasma membrane:2	Mitochondrion:1
TraesCS1D02G175000	Cytosol:7	Cell wall:3	Chloroplast:1	Mitochondrion:1	Vacular membrane:1	cytoskeleton:1
TraesCS3A02G073300	Cytosol:7	Chloroplast:3	peroxisome:2	Plasma membrane:1	cytoskeleton_Nucleus:1
TraesCS3A02G156800	Cytosol:7	Nucleus:2.5	Chloroplast:2	cytoskeleton_Nucleus:2	Cell wall:1	peroxisome:1
TraesCS3B02G109600	Cytosol:7	Nucleus:6	Chloroplast:1
TraesCS4A02G363800	Cytosol:7	Nucleus:4	Chloroplast:2	Mitochondrion:1
TraesCS5B02G222800	Cytosol:7	Cytosol_Nucleus:6.5	Chloroplast:3	Mitochondrion:1	Plasma membrane:1
TraesCS5B02G509500	Cytosol:7	Nucleus:4	Chloroplast:2	Mitochondrion:1
TraesCS5B02G509600	Cytosol:7	Nucleus:4	Chloroplast:2	Mitochondrion:1
TraesCS5D02G231400	Cytosol:7	Cytosol_Nucleus:6.5	Chloroplast:3	Mitochondrion:1	Plasma membrane:1
TraesCS5D02G509600	Cytosol:7	Nucleus:4	Chloroplast:2	Mitochondrion:1
TraesCS6B02G423100	Cytosol:7	Endoplasmic reticulum:4	Plasma membrane:2	Mitochondrion:1
TraesCS7A02G369700	Cytosol:7	Nucleus:3	cytoskeleton:2	Chloroplast:1	Mitochondrion:1
TraesCS7A02G506300	Cytosol:7	Cytosol_Nucleus:6.5	Chloroplast:3	Mitochondrion:1	Plasma membrane:1
TraesCS7B02G079700	Cytosol:7	Nucleus:5	Chloroplast:1	Golgi apparatus:1
TraesCS7B02G258800	Cytosol:7	Nucleus:3	cytoskeleton:2	Chloroplast:1	Mitochondrion:1
TraesCS7B02G413800	Cytosol:7	Cytosol_Nucleus:6.5	Chloroplast:3	Mitochondrion:1	Plasma membrane:1
TraesCS7D02G176200	Cytosol:7	Nucleus:5	Chloroplast:1	Golgi apparatus:1
TraesCS7D02G353600	Cytosol:7	Nucleus:3	cytoskeleton:2	Chloroplast:1	Mitochondrion:1
TraesCS7D02G494400	Cytosol:7	Cytosol_Nucleus:6.5	Chloroplast:3	Mitochondrion:1	Plasma membrane:1
TraesCS1A02G178400	Cytosol:7	Nucleus:4	Chloroplast:2	Plasma membrane:1
TraesCS1A02G338500	Cytosol:7	Chloroplast:2	Nucleus:2	Mitochondrion:2	Plasma membrane:1
TraesCS1A02G413000	Cytosol:7	Chloroplast:2	Nucleus:2	Cell wall:1	cytoskeleton:1	Endoplasmic reticulum_Vacular membrane:1
TraesCS1B02G110300	Cytosol:7	Chloroplast:2	Nucleus:1	Mitochondrion:1	Plasma membrane:1	peroxisome:1	cytoskeleton:1
TraesCS1B02G443100	Cytosol:7	Chloroplast:2	Nucleus:2	Cell wall:1	cytoskeleton:1	Endoplasmic reticulum_Vacular membrane:1
TraesCS1D02G070400	Cytosol:7	Chloroplast:4	Mitochondrion:1	Cell wall:1	cytoskeleton_Nucleus:1
TraesCS1D02G105500	Cytosol:7	Nucleus:4	Chloroplast:2	peroxisome:1
TraesCS1D02G249300	Cytosol:7	Plasma membrane:3	Endoplasmic reticulum:3	Mitochondrion:1
TraesCS1D02G420600	Cytosol:7	Chloroplast:2	Nucleus:2	Cell wall:1	cytoskeleton:1	Endoplasmic reticulum_Vacular membrane:1
TraesCS2A02G161400	Cytosol:7	Nucleus:5	Plasma membrane:1	Vacular membrane:1
TraesCS2A02G311200	Cytosol:7	Mitochondrion:4	Chloroplast:2	Nucleus:1
TraesCS2B02G187400	Cytosol:7	Nucleus:5	Plasma membrane:1	Vacular membrane:1
TraesCS2B02G436600	Cytosol:7	Nucleus:4	Mitochondrion:2	Chloroplast:1
TraesCS2D02G165500	Cytosol:7	Cell wall:6	Chloroplast:1
TraesCS3B02G228500	Cytosol:7	cytoskeleton:7
TraesCS3B02G457600	Cytosol:7	Chloroplast:5	Mitochondrion:1	Plasma membrane:1
TraesCS4A02G106300	Cytosol:7	Nucleus:3.5	Nucleus_Plasma membrane:3.5	Plasma membrane:2.5	Mitochondrion:1
TraesCS4A02G348600	Cytosol:7	Nucleus:6	cytoskeleton:1
TraesCS4B02G159100	Cytosol:7	Mitochondrion:3	Endoplasmic reticulum:3	Vacular membrane:1
TraesCS5A02G024900	Cytosol:7	Chloroplast:2	Mitochondrion:2	peroxisome:2	Nucleus:1
TraesCS5A02G050100	Cytosol:7	Nucleus:3	Chloroplast:1	Mitochondrion:1	peroxisome:1	cytoskeleton:1
TraesCS5A02G078000	Cytosol:7	cytoskeleton:5	Chloroplast:1	Nucleus:1
TraesCS5A02G153900	Cytosol:7	cytoskeleton:4	Chloroplast:1	Nucleus:1	Endoplasmic reticulum_Vacular membrane:1
TraesCS5B02G022800	Cytosol:7	Chloroplast:4	Mitochondrion:2	Nucleus:1
TraesCS5D02G060900	Cytosol:7	Nucleus:3	Chloroplast:1	Mitochondrion:1	peroxisome:1	cytoskeleton:1
TraesCS7A02G097500	Cytosol:7	Chloroplast:4	Mitochondrion:1	Cell wall:1	cytoskeleton_Nucleus:1
TraesCS7A02G174900	Cytosol:7	Nucleus:5	Chloroplast:1	Golgi apparatus:1
TraesCS7A02G306700	Cytosol:7	Nucleus:4	cytoskeleton:2	Plasma membrane:1
TraesCS7B02G207000	Cytosol:7	Nucleus:4	cytoskeleton:2	Plasma membrane:1
TraesCS7B02G285200	Cytosol:7	Chloroplast:3	cytoskeleton:2	Nucleus:1	Vacular membrane:1
TraesCS7B02G313200	Cytosol:7	Chloroplast:4	Nucleus:1.5	cytoskeleton_Nucleus:1.5	Plasma membrane:1
TraesCS7D02G028100	Cytosol:7	Chloroplast:4	Nucleus:1	Plasma membrane:1	cytoskeleton:1
TraesCS7D02G303600	Cytosol:7	Nucleus:4	cytoskeleton:2	Plasma membrane:1
TraesCSU02G137400	Cytosol:7	Nucleus:4	cytoskeleton:2	Chloroplast:1
TraesCS2A02G479100	Cytosol:7.5	Cytosol_Endoplasmic reticulum:4.83333	Chloroplast:3	Endoplasmic reticulum_Vacular membrane:1.33333	Nucleus:1	Mitochondrion:1
TraesCS5D02G432700	Cytosol:7.5	Cytosol_Endoplasmic reticulum:4.5	Chloroplast:3	Nucleus:2	Plasma membrane:1
TraesCS7D02G370300	Cytosol:7.5	Cytosol_Nucleus:6.5	Nucleus:4.5	Chloroplast:1	cytoskeleton:1
TraesCS1A02G360500	Cytosol:8	Nucleus:5	Plasma membrane:1
TraesCS1B02G172400	Cytosol:8	Chloroplast:3.5	Chloroplast_Mitochondrion:2.5	peroxisome:2
TraesCS1D02G153900	Cytosol:8	Chloroplast:3.5	Chloroplast_Mitochondrion:2.5	peroxisome:2
TraesCS1D02G219000	Cytosol:8	Chloroplast:2	Nucleus:2	Cell wall:2
TraesCS1D02G364900	Cytosol:8	Nucleus:5	Plasma membrane:1
TraesCS4A02G044700	Cytosol:8	Plasma membrane:3	Nucleus:2	peroxisome:1
TraesCS4B02G260600	Cytosol:8	Plasma membrane:3	Nucleus:2	peroxisome:1
TraesCS4D02G260400	Cytosol:8	Plasma membrane:3	Nucleus:2	peroxisome:1
TraesCS5A02G014400	Cytosol:8	Chloroplast:2	peroxisome:2	Mitochondrion:1	cytoskeleton_Nucleus:1
TraesCS5A02G124800	Cytosol:8	Nucleus:3	Plasma membrane:1	cytoskeleton:1	Endoplasmic reticulum_Vacular membrane:1
TraesCS5A02G353700	Cytosol:8	cytoskeleton:4	Chloroplast:2
TraesCS5A02G424400	Cytosol:8	peroxisome:3	cytoskeleton_Nucleus:2	Chloroplast:1
TraesCS5D02G132600	Cytosol:8	Nucleus:2	cytoskeleton:2	Plasma membrane:1	Endoplasmic reticulum_Vacular membrane:1				peroxisome:
TraesCS5D02G361000	Cytosol:8	cytoskeleton:4	Chloroplast:2
TraesCS5D02G509700	Cytosol:8	Nucleus:3	Chloroplast:2	Mitochondrion:1
TraesCS6A02G147500	Cytosol:8	Cytosol_Nucleus:7.5	Nucleus:3	Chloroplast:2	peroxisome:1				Vacular membrane:
TraesCS7A02G461100	Cytosol:8	Nucleus:3	Chloroplast:2	Mitochondrion:1				peroxisome:1
TraesCS7B02G362600	Cytosol:8	Nucleus:3	Chloroplast:2	Mitochondrion:1
TraesCS7D02G449300	Cytosol:8	Nucleus:3	Chloroplast:2	Mitochondrion:1
TraesCS1A02G249700	Cytosol:8	Chloroplast:4	Nucleus:1	cytoskeleton:1
TraesCS1B02G171500	Cytosol:8	Chloroplast:2	Nucleus:2	Mitochondrion:1	Plasma membrane:1
TraesCS1D02G182100	Cytosol:8	Nucleus:4	Plasma membrane:1	cytoskeleton:1
TraesCS1D02G182600	Cytosol:8	Chloroplast:4	Mitochondrion:1	Plasma membrane:1
TraesCS2B02G184300	Cytosol:8	Cell wall:5	Chloroplast:1
TraesCS2B02G270900	Cytosol:8	Chloroplast:3	Nucleus:1.5	cytoskeleton_Nucleus:1.5	Plasma membrane:1
TraesCS2B02G374700	Cytosol:8	cytoskeleton:5	Chloroplast:1
TraesCS2B02G464400	Cytosol:8	Chloroplast:5	Mitochondrion:1
TraesCS2D02G165800	Cytosol:8	Cell wall:5	Nucleus:1
TraesCS2D02G415000	Cytosol:8	Nucleus:3	Mitochondrion:2	peroxisome:1
TraesCS2D02G442500	Cytosol:8	Chloroplast:5	Mitochondrion:1
TraesCS3D02G226800	Cytosol:8	Chloroplast:6
TraesCS3D02G412700	Cytosol:8	cytoskeleton:3	peroxisome:2	Chloroplast:1
TraesCS4A02G035500	Cytosol:8	Nucleus:4	Chloroplast:1	cytoskeleton:1
TraesCS4B02G091100	Cytosol:8	Nucleus:3	Chloroplast:1	Plasma membrane:1	Endoplasmic reticulum_Vacular membrane:1
TraesCS4B02G268200	Cytosol:8	Nucleus:4	Chloroplast:1	cytoskeleton:1
TraesCS4D02G267600	Cytosol:8	Nucleus:4	Chloroplast:1	cytoskeleton:1
TraesCS5A02G019900	Cytosol:8	Chloroplast:5	Mitochondrion:1
TraesCS5A02G279700	Cytosol:8	Chloroplast:5	Mitochondrion:1
TraesCS5B02G055000	Cytosol:8	Nucleus:3	Chloroplast:1	Mitochondrion:1	peroxisome:1
TraesCS5D02G093900	Cytosol:8	cytoskeleton:5	Chloroplast:1
TraesCS5D02G459400	Cytosol:8	Chloroplast:2	Mitochondrion:2	Cell wall:1	cytoskeleton_Nucleus:1
TraesCS6A02G337100	Cytosol:8	cytoskeleton:5	Chloroplast:1
TraesCS6B02G367800	Cytosol:8	cytoskeleton:5	Chloroplast:1
TraesCS6D02G248100	Cytosol:8	Chloroplast:4	Nucleus:1	Mitochondrion:1
TraesCS6D02G317700	Cytosol:8	cytoskeleton:5	Chloroplast:1
TraesCS7A02G098300	Cytosol:8	Chloroplast:5	Mitochondrion:1
TraesCS7A02G290100	Cytosol:8	cytoskeleton_Nucleus:2.5	Chloroplast:2	Nucleus:2	Endoplasmic reticulum:1
TraesCS7B02G313300	Cytosol:8	Nucleus:2	Chloroplast:1	Mitochondrion:1	Plasma membrane:1	cytoskeleton:1
TraesCS7B02G382100	Cytosol:8	Chloroplast:3	Plasma membrane:2	cytoskeleton:1
TraesCS1B02G353300	Cytosol:8.5	Cytosol_Nucleus:5.83333	Nucleus:2	cytoskeleton_Nucleus:1.83333	Chloroplast:1	Mitochondrion:1	Cell wall:1
TraesCS2B02G560200	Cytosol:8.5	Cytosol_Nucleus:5.5	Chloroplast:2	Nucleus:1.5	cytoskeleton:1	Golgi apparatus:1		Vacular membrane:1
TraesCS1B02G377000	Cytosol:9	Nucleus:4	Plasma membrane:1
TraesCS1D02G121200	Cytosol:9	Chloroplast:2	Nucleus:2	cytoskeleton:1
TraesCS2A02G268800	Cytosol:9	Chloroplast:2	peroxisome:2	Mitochondrion:1
TraesCS2A02G493600	Cytosol:9	Mitochondrion:2	Nucleus:1.5	cytoskeleton_Nucleus:1.5	Chloroplast:1
TraesCS2B02G287600	Cytosol:9	Chloroplast:4	Endoplasmic reticulum_Vacular membrane:1
TraesCS2D02G267800	Cytosol:9	Chloroplast:4	Endoplasmic reticulum_Vacular membrane:1
TraesCS2D02G478400	Cytosol:9	Chloroplast:2	Nucleus:1	Mitochondrion:1	Endoplasmic reticulum_Vacular membrane:1
TraesCS2D02G493500	Cytosol:9	Mitochondrion:2	Nucleus:1.5	cytoskeleton_Nucleus:1.5	Chloroplast:1
TraesCS3A02G341000	Cytosol:9	Chloroplast:4	Nucleus:1
TraesCS3D02G334500	Cytosol:9	Chloroplast:4	Nucleus:1
TraesCS5A02G479300	Cytosol:9	cytoskeleton:4	Chloroplast:1
TraesCS5B02G124400	Cytosol:9	Nucleus:2	Plasma membrane:1	cytoskeleton:1	Endoplasmic reticulum_Vacular membrane:1
TraesCS5B02G426500	Cytosol:9	cytoskeleton_Nucleus:2	Chloroplast:1	Plasma membrane:1	peroxisome:1
TraesCS5B02G492500	Cytosol:9	cytoskeleton:4	Chloroplast:1
TraesCS5D02G027600	Cytosol:9	cytoskeleton:5
TraesCS6B02G192200	Cytosol:9	Nucleus:2	Mitochondrion:1	Vacular membrane:1	peroxisome:1
TraesCS1A02G153400	Cytosol:9	Plasma membrane:2	Chloroplast:1	Nucleus:1	Mitochondrion:1
TraesCS1A02G195100	Cytosol:9	Chloroplast:2	Mitochondrion:2	Nucleus:1
TraesCS1B02G127200	Cytosol:9	Nucleus:3	Chloroplast:1	peroxisome:1
TraesCS1B02G209800	Cytosol:9	Chloroplast:2	Mitochondrion:2	Nucleus:1
TraesCS1D02G092000	Cytosol:9	Chloroplast:2	Mitochondrion:1	Plasma membrane:1	peroxisome:1
TraesCS1D02G170000	Cytosol:9	Nucleus:2	Mitochondrion:2	Chloroplast:1
TraesCS1D02G249200	Cytosol:9	Chloroplast:3	Nucleus:1	Cell wall:1
TraesCS2A02G132200	Cytosol:9	Chloroplast:5
TraesCS2A02G158800	Cytosol:9	Nucleus:2	Cell wall:2	Mitochondrion:1
TraesCS2A02G293700	Cytosol:9	Nucleus:3	Chloroplast:1	Mitochondrion:1
TraesCS2A02G547200	Cytosol:9	Chloroplast:5
TraesCS2B02G152800	Cytosol:9	Nucleus:2	Chloroplast:1	Mitochondrion:1	Cell wall:1
TraesCS2B02G310000	Cytosol:9	Nucleus:3	Chloroplast:1	Mitochondrion:1
TraesCS2B02G528300	Cytosol:9	cytoskeleton:5
TraesCS2D02G291300	Cytosol:9	Nucleus:3	Chloroplast:1	Mitochondrion:1
TraesCS2D02G432900	Cytosol:9	Nucleus:2	Mitochondrion:1	Cell wall:1	peroxisome:1
TraesCS3A02G022600	Cytosol:9	Chloroplast:3	peroxisome:1	cytoskeleton:1
TraesCS3A02G417200	Cytosol:9	cytoskeleton:3	Chloroplast:1	peroxisome:1
TraesCS3B02G364300	Cytosol:9	Chloroplast:5
TraesCS3B02G434900	Cytosol:9	Cell wall:5
TraesCS4B02G245600	Cytosol:9	Chloroplast:3	Mitochondrion:2
TraesCS4D02G137800	Cytosol:9	Chloroplast:5
TraesCS4D02G194800	Cytosol:9	Chloroplast:2	Nucleus_Plasma membrane:2	Nucleus:1.5	Plasma membrane:1.5
TraesCS5A02G092000	Cytosol:9	Chloroplast:2	Mitochondrion:2	Nucleus:1
TraesCS5B02G087700	Cytosol:9	cytoskeleton:4	Chloroplast:1
TraesCS5B02G388400	Cytosol:9	Chloroplast:5
TraesCS5D02G011400	Cytosol:9	Endoplasmic reticulum:2	Chloroplast:1	Mitochondrion:1	Plasma membrane:1
TraesCS5D02G112600	Cytosol:9	Chloroplast:2	Nucleus:1	peroxisome:1	Endoplasmic reticulum_Vacular membrane:1
TraesCS5D02G154300	Cytosol:9	Chloroplast:3	Plasma membrane:2					Golgi apparatus:1
TraesCS5D02G220000	Cytosol:9	Chloroplast:3	Mitochondrion:2
TraesCS6A02G093300	Cytosol:9	Chloroplast:2	Nucleus:2	cytoskeleton:1
TraesCS6A02G161000	Cytosol:9	Chloroplast:5
TraesCS7A02G382500	Cytosol:9	Chloroplast:3	cytoskeleton:1	Endoplasmic reticulum_Vacular membrane:1
TraesCS7B02G162300	Cytosol:9	Chloroplast:4	Nucleus:1
TraesCS7B02G456800	Cytosol:9	Chloroplast:4	cytoskeleton_Nucleus:1						Nucleus:
TraesCS7D02G378900	Cytosol:9	Chloroplast:3	cytoskeleton:1	Endoplasmic reticulum_Vacular membrane:1
TraesCSU02G039600	Cytosol:9	Cell wall:4	Mitochondrion:1
TraesCSU02G203600	Cytosol:9	Chloroplast:2	Nucleus:2	Vacular membrane:1
TraesCSU02G265900	Cytosol:9	Chloroplast:3	Mitochondrion:2
TraesCS7D02G256300	Cytosol_Nucleus:6	Nucleus:4.5	Cytosol:4.5	Chloroplast:3	Cell wall:1	cytoskeleton:1
TraesCS5A02G224000	Cytosol_Nucleus:6.5	Cytosol:6	Chloroplast:3	Nucleus:3	Mitochondrion:1	Plasma membrane:1
TraesCS6B02G176000	Cytosol_Nucleus:6.5	Cytosol:6	Nucleus:3	Chloroplast:2	Mitochondrion:1	Plasma membrane:1	Endoplasmic reticulum:1
TraesCS1D02G180900	Cytosol_Nucleus:6.5	Cytosol:5.5	Nucleus:4.5	Chloroplast:3	cytoskeleton:1
TraesCS5B02G052600	Cytosol_Nucleus:6.5	Nucleus:5.5	Cytosol:4.5	Chloroplast:3	Cell wall:1
TraesCSU02G251300	Cytosol_Nucleus:7	Nucleus:5	Cytosol:5	Chloroplast:3	cytoskeleton:1
TraesCS6A02G042600	Endoplasmic reticulum:14
TraesCS6B02G058300	Endoplasmic reticulum:14
TraesCS6D02G049100	Endoplasmic reticulum:14
TraesCS3A02G189400	Endoplasmic reticulum:14
TraesCS3B02G218600	Endoplasmic reticulum:14
TraesCS3B02G532200	Endoplasmic reticulum:14
TraesCS5A02G098900	Endoplasmic reticulum:14							Plasma membrane:1
TraesCS5B02G104100	Endoplasmic reticulum:14
TraesCS5D02G111200	Endoplasmic reticulum:14
TraesCS6A02G000600	Endoplasmic reticulum:14
TraesCS6A02G001100	Endoplasmic reticulum:14
TraesCS6A02G276700	Endoplasmic reticulum:14
TraesCS6B02G005500	Endoplasmic reticulum:14
TraesCS6B02G304200	Endoplasmic reticulum:14
TraesCS6D02G004700	Endoplasmic reticulum:14
TraesCS6D02G005200	Endoplasmic reticulum:14
TraesCS6A02G254900	Endoplasmic reticulum:3.5	Nucleus:3	Endoplasmic reticulum_Plasma membrane:3	Mitochondrion:2	Cytosol:1.5	Plasma membrane:1.5	Cytosol_peroxisome:1.5
TraesCS6B02G270600	Endoplasmic reticulum:3.5	Nucleus:3	Endoplasmic reticulum_Plasma membrane:3	Cytosol:2.5	Mitochondrion:2	Cytosol_peroxisome:2	Plasma membrane:1.5
TraesCS6D02G236200	Endoplasmic reticulum:3.5	Nucleus:3	Endoplasmic reticulum_Plasma membrane:3	Mitochondrion:2	Cytosol:1.5	Plasma membrane:1.5	Cytosol_peroxisome:1.5
TraesCS6D02G267400	Endoplasmic reticulum:3.5	Cytosol:3	Endoplasmic reticulum_Plasma membrane:2.5	Mitochondrion:2	Golgi apparatus:2	Chloroplast:1	Nucleus:1
TraesCS1A02G178300	Endoplasmic reticulum:3.5	Endoplasmic reticulum_Plasma membrane:3.5	Plasma membrane:2.5	Chloroplast:2	Nucleus:2	Mitochondrion:2	Vacular membrane:2
TraesCS1D02G351400	Endoplasmic reticulum:3.5	Endoplasmic reticulum_Plasma membrane:3.5	Cell wall:3	Plasma membrane:2.5	Nucleus:2	Mitochondrion:2	Cytosol:1
TraesCS2A02G317000	Endoplasmic reticulum:3.5	Nucleus:3	Cytosol:3	Endoplasmic reticulum_Plasma membrane:3	Plasma membrane:1.5	Mitochondrion:1	Vacular membrane:1
TraesCS5A02G081900	Endoplasmic reticulum:4	Chloroplast:3	Plasma membrane:2.5	Cytosol_Plasma membrane:2	Mitochondrion:1	Cell wall:1	Vacular membrane:1
TraesCS1A02G348400	Endoplasmic reticulum:4	Cell wall:3	Nucleus:2	Mitochondrion:2	Plasma membrane:2	Chloroplast:1
TraesCS1B02G410300	Endoplasmic reticulum:4	Golgi apparatus:3	Cytosol:2	Mitochondrion:2	Chloroplast:1	Plasma membrane:1	Vacular membrane:1
TraesCS3D02G076400	Endoplasmic reticulum:4	Cell wall:3	Mitochondrion:2	peroxisome:2	Chloroplast:1	Cytosol:1	Vacular membrane:1
TraesCS2A02G299800	Endoplasmic reticulum:4.5	Nucleus:3	Endoplasmic reticulum_Plasma membrane:3	Chloroplast:2	Cytosol:2	Vacular membrane:2
TraesCS2A02G430100	Endoplasmic reticulum:4.5	Endoplasmic reticulum_Plasma membrane:3.5	Cell wall:3	Nucleus:2	Mitochondrion:2	Plasma membrane:1.5	Chloroplast:1
TraesCS2B02G316300	Endoplasmic reticulum:4.5	Vacular membrane:3	Endoplasmic reticulum_Plasma membrane:3	Chloroplast:2	Nucleus:2	Cytosol:2
TraesCS2B02G335400	Endoplasmic reticulum:4.5	Nucleus:3	Endoplasmic reticulum_Plasma membrane:3	Cytosol:2	Chloroplast:1	Mitochondrion:1	Vacular membrane:1
TraesCS2B02G450800	Endoplasmic reticulum:4.5	Endoplasmic reticulum_Plasma membrane:3.5	Cell wall:3	Nucleus:2	Mitochondrion:2	Plasma membrane:1.5	Chloroplast:1
TraesCS2D02G314900	Endoplasmic reticulum:4.5	Nucleus:3	Endoplasmic reticulum_Plasma membrane:3	Cytosol:2	Chloroplast:1	Mitochondrion:1	Vacular membrane:1
TraesCS2D02G427700	Endoplasmic reticulum:4.5	Cell wall:4	Endoplasmic reticulum_Plasma membrane:3.5	Nucleus:2	Mitochondrion:2	Plasma membrane:1.5
TraesCS1A02G088000	Endoplasmic reticulum:5	Cytosol:3	Chloroplast:2	Nucleus:2	Mitochondrion:2
TraesCS1D02G089300	Endoplasmic reticulum:5	Chloroplast:3	Cytosol:3	Mitochondrion:2	Nucleus:1
TraesCS2A02G581600	Endoplasmic reticulum:5	Plasma membrane:3	Vacular membrane:3	Chloroplast:1	Mitochondrion:1	peroxisome:1
TraesCS2B02G605800	Endoplasmic reticulum:5	Plasma membrane:3	Vacular membrane:2	Chloroplast:1	Cytosol:1	Mitochondrion:1	peroxisome:1
TraesCS2D02G598500	Endoplasmic reticulum:5	Plasma membrane:3	Vacular membrane:2	Chloroplast:1	Cytosol:1	Mitochondrion:1	peroxisome:1
TraesCS3B02G521000	Endoplasmic reticulum:5	Chloroplast:4	Vacular membrane:2	Nucleus:1	Cytosol:1	Plasma membrane:1
TraesCS5B02G129900	Endoplasmic reticulum:5	Cell wall:4	Cytosol:3	Mitochondrion:2
TraesCS6A02G336800	Endoplasmic reticulum:5	Cytosol:3	Vacular membrane:3	Chloroplast:1	Nucleus:1	Mitochondrion:1
TraesCS6B02G222900	Endoplasmic reticulum:5	Chloroplast:4	Nucleus:1	Cytosol:1	Mitochondrion:1	Plasma membrane:1	Vacular membrane:1
TraesCS4B02G335100	Endoplasmic reticulum:5.5	Endoplasmic reticulum_Plasma membrane:3.5	Cytosol:3	Mitochondrion:2	Chloroplast:1	Nucleus:1	peroxisome:1
TraesCS3A02G477700	Endoplasmic reticulum:5.5	Endoplasmic reticulum_Plasma membrane:4	Nucleus:3	Plasma membrane:1.5	Chloroplast:1	Mitochondrion:1	Cell wall:1
TraesCS4D02G072800	Endoplasmic reticulum:5.5	Endoplasmic reticulum_Plasma membrane:5	Plasma membrane:3.5	Mitochondrion:2	peroxisome:2	Cytosol:1
TraesCS5A02G130000	Endoplasmic reticulum:5.5	Endoplasmic reticulum_Plasma membrane:4	Cytosol:3	Mitochondrion:2	Cell wall:2	Plasma membrane:1.5
TraesCS5D02G137500	Endoplasmic reticulum:5.5	Endoplasmic reticulum_Plasma membrane:4	Cytosol:3	Mitochondrion:2	Cell wall:2	Plasma membrane:1.5
TraesCS1B02G107000	Endoplasmic reticulum:6	Mitochondrion:3	Chloroplast:2	Cytosol:2	Vacular membrane:1
TraesCS3D02G472400	Endoplasmic reticulum:6	Chloroplast:3	Nucleus:1	Cytosol:1	Mitochondrion:1	Plasma membrane:1	Vacular membrane:1
TraesCS4B02G074100	Endoplasmic reticulum:6.5	Endoplasmic reticulum_Plasma membrane:4.5	Mitochondrion:2	Plasma membrane:1.5	Nucleus:1	Cytosol:1	Cell wall:1
TraesCS5B02G496400	Endoplasmic reticulum_Plasma membrane:4	Plasma membrane:3.5	Endoplasmic reticulum:3.5	Chloroplast:2	Nucleus:2	Vacular membrane:2	peroxisome:1
TraesCS2D02G418200	Golgi apparatus:3	Cytosol:2.5	Nucleus:2	Plasma membrane:2	Vacular membrane:2	Cytosol_peroxisome:2	Chloroplast:1
TraesCS3B02G068000	Golgi apparatus:5	Cytosol:3	Mitochondrion:2	Chloroplast:1	Plasma membrane:1	Vacular membrane:1	Endoplasmic reticulum:1
TraesCS3D02G447200	Golgi apparatus:5	Cytosol:3	Nucleus:2	Chloroplast:1	Cell wall:1	Vacular membrane:1	Endoplasmic reticulum:1
TraesCS1B02G151300	Mitochondrion:10	Chloroplast:4
TraesCS1A02G138800	Mitochondrion:10	Chloroplast:4
TraesCS2B02G609800	Mitochondrion:10	Chloroplast:4
TraesCS3D02G259700	Mitochondrion:10	Chloroplast:3	Nucleus:1
TraesCS5B02G127300	Mitochondrion:10	Chloroplast_Mitochondrion:7.33333	Cytosol_Mitochondrion:5.83333	Chloroplast:3.5
TraesCS5D02G044900	Mitochondrion:10	Chloroplast:4
TraesCS6B02G120900	Mitochondrion:10	Chloroplast:4
TraesCS6B02G194700	Mitochondrion:10	Chloroplast:3	Cytosol:1
TraesCS6B02G342400	Mitochondrion:10	Chloroplast:4
TraesCS2A02G456100	Mitochondrion:10.5	Chloroplast_Mitochondrion:7	Chloroplast:2.5	Cytosol:1
TraesCS2B02G478100	Mitochondrion:10.5	Chloroplast_Mitochondrion:7	Chloroplast:2.5	Cytosol:1
TraesCS2D02G456400	Mitochondrion:10.5	Chloroplast_Mitochondrion:7	Chloroplast:2.5	Cytosol:1
TraesCS6A02G167300	Mitochondrion:10.5	Cytosol_Mitochondrion:6	Chloroplast:2	Cytosol:1
TraesCS6D02G155800	Mitochondrion:10.5	Cytosol_Mitochondrion:6	Chloroplast:3
TraesCS1B02G210800	Mitochondrion:11	Chloroplast:1	Nucleus:1	Cytosol:1
TraesCS1D02G132700	Mitochondrion:11	Chloroplast:3
TraesCS1D02G199600	Mitochondrion:11	Chloroplast:1	Nucleus:1	Cytosol:1
TraesCS2D02G589000	Mitochondrion:11	Chloroplast:3
TraesCS3A02G305100	Mitochondrion:11	Chloroplast:3
TraesCS3B02G331400	Mitochondrion:11	Chloroplast:3
TraesCS3B02G459900	Mitochondrion:11	Nucleus:3
TraesCS3D02G296700	Mitochondrion:11	Chloroplast:3
TraesCS5A02G128300	Mitochondrion:11	Chloroplast:3
TraesCS5B02G300800	Mitochondrion:11	Chloroplast:3
TraesCS6A02G225900	Mitochondrion:11.5	Chloroplast_Mitochondrion:7.5	Chloroplast:2.5					peroxisome:1
TraesCS6B02G255800	Mitochondrion:11.5	Chloroplast_Mitochondrion:7.5	Chloroplast:2.5
TraesCS6D02G209200	Mitochondrion:11.5	Chloroplast_Mitochondrion:7.5	Chloroplast:2.5
TraesCS5D02G135900	Mitochondrion:11.5	Chloroplast_Mitochondrion:7.5	Chloroplast:2.5
TraesCS3B02G298000	Mitochondrion:12	Chloroplast:2
TraesCS1A02G196200	Mitochondrion:12	Chloroplast:1	Cytosol:1
TraesCS2A02G577600	Mitochondrion:12	Chloroplast:2
TraesCS3A02G516600	Mitochondrion:12	Chloroplast:2
TraesCS3D02G419200	Mitochondrion:12	Nucleus:2						Cytosol_peroxisome:1
TraesCS5A02G300400	Mitochondrion:12	Chloroplast:2
TraesCS2B02G399100	Mitochondrion:4	Nucleus:3.5	Cytosol:3	Nucleus_Plasma membrane:3	Plasma membrane:1.5	Chloroplast:1	cytoskeleton:1
TraesCS2D02G378300	Mitochondrion:4	Nucleus_Plasma membrane:3.5	Nucleus:3	Cytosol:3	Chloroplast:2	Plasma membrane:2		Vacular membrane:1
TraesCS2A02G242500	Mitochondrion:5	Nucleus:3	Chloroplast:2	Cytosol:1	Plasma membrane:1	Vacular membrane:1	Golgi apparatus:1
TraesCS2B02G171600	Mitochondrion:5	Cytosol:4	Nucleus:2	cytoskeleton:2	peroxisome:1
TraesCS3B02G367600	Mitochondrion:5	Nucleus:3	Chloroplast:2	Cytosol:1	Plasma membrane:1	Endoplasmic reticulum:1	Golgi apparatus:1
TraesCS6B02G309600	Mitochondrion:5	Nucleus:3	Cytosol:3	Chloroplast:2	cytoskeleton:1
TraesCS6D02G183900	Mitochondrion:5	Nucleus:2	Cytosol:2	peroxisome:2	cytoskeleton:2	Chloroplast:1
TraesCS6D02G261100	Mitochondrion:5	Cytosol:4	Chloroplast:2	Nucleus:2	cytoskeleton:1
TraesCS7B02G031700	Mitochondrion:5	Nucleus:3	Chloroplast:2	Cytosol:1	Plasma membrane:1	Vacular membrane:1	Golgi apparatus:1
TraesCS1B02G131300	Mitochondrion:6	Chloroplast:4	Cytosol:4
TraesCS1B02G367700	Mitochondrion:6	Chloroplast:5	Cytosol:2	Nucleus:1
TraesCS1D02G109600	Mitochondrion:6	Chloroplast:4	Cytosol:4
TraesCS3A02G038300	Mitochondrion:6	Chloroplast:4	Nucleus:2	cytoskeleton_Nucleus:1.83333	Nucleus_Plasma membrane:1.83333	Cytosol:1
TraesCS2B02G314400	Mitochondrion:6	Chloroplast:4	Nucleus:2.5	cytoskeleton_Nucleus:2	Cytosol:1
TraesCS3B02G116000	Mitochondrion:6	Chloroplast:3	Nucleus:3	Plasma membrane:1	cytoskeleton:1
TraesCS3D02G078700	Mitochondrion:6	Cytosol:4	Nucleus:3	Chloroplast:1
TraesCS3D02G099900	Mitochondrion:6	Chloroplast:3	Nucleus:3	Plasma membrane:1	cytoskeleton:1
TraesCS4A02G227300	Mitochondrion:6	Chloroplast:5	Plasma membrane:1	Endoplasmic reticulum:1	Golgi apparatus:1
TraesCS4B02G089000	Mitochondrion:6	Chloroplast:5	Plasma membrane:1	Vacular membrane:1	Golgi apparatus:1
TraesCS6B02G235000	Mitochondrion:6	Cytosol:5	Chloroplast:3
TraesCSU02G238000	Mitochondrion:6	Chloroplast:4	Nucleus:2.5	cytoskeleton_Nucleus:2	Cytosol:1
TraesCS5A02G372700	Mitochondrion:6.5	Chloroplast_Mitochondrion:6.5	Chloroplast:5.5	Nucleus:2
TraesCS5B02G374800	Mitochondrion:6.5	Chloroplast_Mitochondrion:6.5	Chloroplast:5.5	Nucleus:2
TraesCS1A02G112500	Mitochondrion:6.5	Chloroplast_Mitochondrion:6.5	Chloroplast:5.5	Nucleus:2
TraesCS1B02G132700	Mitochondrion:6.5	Chloroplast_Mitochondrion:6.5	Chloroplast:5.5	Nucleus:2
TraesCS1D02G114100	Mitochondrion:6.5	Chloroplast_Mitochondrion:6.5	Chloroplast:5.5	Nucleus:2
TraesCS4D02G182200	Mitochondrion:6.5	Chloroplast_Mitochondrion:5.5	Chloroplast:3.5	Nucleus:2	Cytosol:2
TraesCS2B02G600100	Mitochondrion:7	Chloroplast:5	Nucleus:1	Cytosol:1
TraesCS1D02G260700	Mitochondrion:7	Nucleus:6.5	Nucleus_Plasma membrane:4
TraesCS3B02G013500	Mitochondrion:7	Nucleus:4	Chloroplast:3
TraesCS4A02G024600	Mitochondrion:7	Chloroplast:3	Nucleus:2	Cytosol:2
TraesCS5B02G436800	Mitochondrion:7	Chloroplast:5	peroxisome:2
TraesCS6A02G195800	Mitochondrion:7	Chloroplast:3	Cytosol:2	peroxisome:2
TraesCS6A02G354300	Mitochondrion:7	Chloroplast:5	Cytosol_Mitochondrion:5	Nucleus:1
TraesCS7D02G294100	Mitochondrion:7	Chloroplast:6	Cytosol:1
TraesCSU02G158100	Mitochondrion:7	Nucleus:4	Chloroplast:3
TraesCS2A02G363500	Mitochondrion:7.5	Chloroplast:6	Cytosol_Mitochondrion:4.5
TraesCS4A02G481800	Mitochondrion:7.5	Chloroplast_Mitochondrion:7.5	Chloroplast:6.5					Vacular membrane:1
TraesCS4B02G398200	Mitochondrion:7.5	Chloroplast:6	Cytosol_Mitochondrion:4.5
TraesCS1A02G412900	Mitochondrion:8	Chloroplast:6
TraesCS1B02G443200	Mitochondrion:8	Chloroplast:6
TraesCS1D02G420500	Mitochondrion:8	Chloroplast:6
TraesCS5A02G229300	Mitochondrion:8	Chloroplast:5	Cytosol:1
TraesCS5B02G227900	Mitochondrion:8	Chloroplast:5	Cytosol:1
TraesCS7B02G199200	Mitochondrion:8	Chloroplast:6
TraesCS7D02G283600	Mitochondrion:8	Chloroplast:6
TraesCS1A02G260700	Mitochondrion:8	Nucleus:5	Cytosol:1
TraesCS1B02G478800	Mitochondrion:8	Chloroplast:6
TraesCS2A02G537100	Mitochondrion:8	Chloroplast:4	Cytosol:1	Plasma membrane:1
TraesCS2B02G567600	Mitochondrion:8	Chloroplast:3	Nucleus:1	Cytosol:1	Plasma membrane:1
TraesCS2D02G538300	Mitochondrion:8	Chloroplast:5	Cytosol:1
TraesCS3A02G078200	Mitochondrion:8	Cytosol:4	Nucleus:1	Cell wall:1
TraesCS3A02G098200	Mitochondrion:8	Chloroplast:6
TraesCS3B02G113800	Mitochondrion:8	Chloroplast:6
TraesCS5A02G037400	Mitochondrion:8	Chloroplast:6
TraesCS5A02G372000	Mitochondrion:8	Chloroplast:4	Nucleus:2
TraesCS5D02G031300	Mitochondrion:8	Chloroplast:4	Cytosol:2
TraesCS6B02G084400	Mitochondrion:8	Chloroplast:5	Cytosol:1
TraesCS7A02G212500	Mitochondrion:8	Chloroplast_Mitochondrion:7.33333	Chloroplast:5.5	Cytosol_Mitochondrion:4.83333
TraesCS7A02G562700	Mitochondrion:8	Nucleus:5	Cytosol:1
TraesCS7D02G214300	Mitochondrion:8	Chloroplast_Mitochondrion:7.33333	Chloroplast:5.5	Cytosol_Mitochondrion:4.83333
TraesCS1A02G444300	Mitochondrion:9	Chloroplast:5
TraesCS1B02G148500	Mitochondrion:9	Chloroplast:5
TraesCS3B02G187900	Mitochondrion:9	Nucleus:2.5	Chloroplast:2	cytoskeleton_Nucleus:2
TraesCS3B02G292800	Mitochondrion:9	Chloroplast:4	Nucleus:1
TraesCS5A02G154700	Mitochondrion:9	Chloroplast:4	Cytosol:1
TraesCS6A02G092300	Mitochondrion:9	Chloroplast:5
TraesCS6D02G081200	Mitochondrion:9	Chloroplast:5
TraesCS7A02G298300	Mitochondrion:9.5	Chloroplast_Mitochondrion:7.5	Chloroplast:4.5
TraesCS7B02G188700	Mitochondrion:9.5	Chloroplast_Mitochondrion:7.5	Chloroplast:4.5
TraesCS2A02G369800	Nucleus:10	Chloroplast:1	Cytosol:1	Mitochondrion:1	Cell wall:1
TraesCS2D02G345200	Nucleus:10	Chloroplast:2	Cytosol:1	cytoskeleton:1
TraesCS4D02G003600	Nucleus:10	Cytosol:3	Mitochondrion:1
TraesCS4D02G200600	Nucleus:10	Cytosol:2	Mitochondrion:2
TraesCS5D02G035200	Nucleus:10	Chloroplast:2	Cytosol:1	Mitochondrion:1
TraesCS6D02G004800	Nucleus:10	Cytosol:4
TraesCS2A02G133800	Nucleus:10	Chloroplast:3	Cytosol:1
TraesCS2D02G135800	Nucleus:10	Chloroplast:3	Cytosol:1
TraesCS6A02G000700	Nucleus:10	Cytosol:4
TraesCS6A02G022300	Nucleus:10	Chloroplast:2	Plasma membrane:1	cytoskeleton:1
TraesCS7A02G483100	Nucleus:10	Cytosol:2	Mitochondrion:2
TraesCS7D02G037800	Nucleus:10	Cytosol:3	Chloroplast:1
TraesCS6D02G024600	Nucleus:10.5	Cytosol_Nucleus:6	Chloroplast:1	Plasma membrane:1	cytoskeleton:1
TraesCS1B02G461900	Nucleus:11	Chloroplast:1	Cytosol:1	Plasma membrane:1
TraesCS2A02G503200	Nucleus:11	Chloroplast:1	Plasma membrane:1	cytoskeleton:1
TraesCS5A02G027400	Nucleus:11	Chloroplast:1	Cytosol:1	Mitochondrion:1
TraesCS5A02G443900	Nucleus:11	Cytosol:3
TraesCS5B02G448200	Nucleus:11	Cytosol:3
TraesCS5B02G448500	Nucleus:11	Cytosol:3
TraesCS5B02G449000	Nucleus:11	Cytosol:3
TraesCS5D02G451200	Nucleus:11	Cytosol:3
TraesCS6A02G253300	Nucleus:11	Cytosol:2	Chloroplast:1
TraesCS6B02G387400	Nucleus:11	Mitochondrion:1	Plasma membrane:1	peroxisome:1
TraesCS7A02G254500	Nucleus:11	Chloroplast:3
TraesCS7D02G253100	Nucleus:11	Chloroplast:3
TraesCS2B02G157200	Nucleus:11	Chloroplast:2	Cytosol:1
TraesCS2D02G271600	Nucleus:11	Cytosol:2	Chloroplast:1
TraesCS3A02G436500	Nucleus:11	Cytosol:1	peroxisome:1	cytoskeleton:1
TraesCS3A02G538200	Nucleus:11	Chloroplast:2	Mitochondrion:1
TraesCS5A02G444300	Nucleus:11	Cytosol:3
TraesCS5B02G264300	Nucleus:11	Chloroplast:3
TraesCS5B02G312400	Nucleus:11	Cytosol:1	Plasma membrane:1	peroxisome:1
TraesCS5B02G426000	Nucleus:11	cytoskeleton:2	Chloroplast:1
TraesCS5D02G451300	Nucleus:11	Cytosol:3
TraesCS6A02G121400	Nucleus:11	Cytosol:2	Vacular membrane:1
TraesCS6D02G111500	Nucleus:11	Cytosol:1	Vacular membrane:1	cytoskeleton:1
TraesCS3A02G431900	Nucleus:11.5	Cytosol_Nucleus:6.5	Plasma membrane:1	peroxisome:1
TraesCS7B02G385700	Nucleus:11.5	Nucleus_Plasma membrane:6.5	Chloroplast:1	Cytosol:1
TraesCS7D02G470000	Nucleus:11.5	Nucleus_Plasma membrane:6.5	Chloroplast:1	Cytosol:1
TraesCS1A02G288400	Nucleus:12	Cytosol:1	Plasma membrane:1
TraesCS2A02G251900	Nucleus:12	Chloroplast:2
TraesCS2A02G286600	Nucleus:12	Cytosol:1	Mitochondrion:1
TraesCS2B02G303500	Nucleus:12	Cytosol:1	Mitochondrion:1
TraesCS2B02G364800	Nucleus:12	Chloroplast:1	cytoskeleton:1
TraesCS2D02G285200	Nucleus:12	Cytosol:1	Mitochondrion:1
TraesCS6A02G116200	Nucleus:12	Cell wall:2
TraesCS6D02G105000	Nucleus:12	Cell wall:2
TraesCS6D02G234700	Nucleus:12	Chloroplast:1	Cytosol:1
TraesCS7A02G419400	Nucleus:12	Cytosol:1	peroxisome:1
TraesCS7B02G150700	Nucleus:12	Chloroplast:2
TraesCS7B02G320000	Nucleus:12	Cytosol:1	peroxisome:1
TraesCS7D02G412200	Nucleus:12	Cytosol:1	peroxisome:1
TraesCS2D02G504000	Nucleus:12	Plasma membrane:1	cytoskeleton:1
TraesCS3D02G428900	Nucleus:12	peroxisome:1	cytoskeleton:1
TraesCS4B02G324500	Nucleus:12	Mitochondrion:1	Golgi apparatus:1
TraesCS4D02G321600	Nucleus:12	Mitochondrion:1	Golgi apparatus:1
TraesCS5A02G109400	Nucleus:12	Cell wall:2
TraesCS5A02G264800	Nucleus:12	Chloroplast:2
TraesCS5A02G497000	Nucleus:12	Mitochondrion:1	Golgi apparatus:1
TraesCS5B02G110600	Nucleus:12	Cell wall:2
TraesCS5D02G124200	Nucleus:12	Cell wall:2
TraesCS6B02G028800	Nucleus:12	Plasma membrane:1	cytoskeleton:1
TraesCS6B02G149700	Nucleus:12	Cytosol:1	Vacular membrane:1
TraesCS7A02G151300	Nucleus:12	Cytosol:1	cytoskeleton:1
TraesCS7B02G055300	Nucleus:12	Cytosol:1	cytoskeleton:1
TraesCS7D02G153200	Nucleus:12	Cytosol:1	cytoskeleton:1
TraesCS2A02G209100	Nucleus:13	Plasma membrane:1
TraesCS2B02G271800	Nucleus:13	Chloroplast:1
TraesCS2D02G215300	Nucleus:13	Plasma membrane:1
TraesCS4A02G310600	Nucleus:13	Chloroplast:1
TraesCS6B02G144000	Nucleus:13	Chloroplast:1
TraesCS6B02G273400	Nucleus:13	Chloroplast:1
TraesCS7A02G268700	Nucleus:13	Cytosol:1
TraesCS7D02G269300	Nucleus:13	Cytosol:1
TraesCS2A02G272400	Nucleus:13	Cytosol:1
TraesCS2B02G531200	Nucleus:13	cytoskeleton:1
TraesCS5A02G266400	Nucleus:13	Plasma membrane:1
TraesCS5B02G266000	Nucleus:13	Plasma membrane:1
TraesCS5B02G448400	Nucleus:13	Cytosol:1
TraesCS5D02G272800	Nucleus:13	Chloroplast:1
TraesCS5D02G274200	Nucleus:13	Plasma membrane:1
TraesCS5D02G557100	Nucleus:13	Chloroplast:1
TraesCS6D02G042500	Nucleus:13	Mitochondrion:1
TraesCS7B02G003200	Nucleus:13	cytoskeleton:1
TraesCS2D02G004100	Nucleus:13.5	Cytosol_Nucleus:7.5
TraesCS3A02G105100	Nucleus:13.5	Cytosol_Nucleus:7.5
TraesCS3B02G123600	Nucleus:13.5	Cytosol_Nucleus:7.5
TraesCS3D02G107300	Nucleus:13.5	Cytosol_Nucleus:7.5
TraesCSU02G012400	Nucleus:13.5	Cytosol_Nucleus:7.5
TraesCS2D02G252700	Nucleus:14							Mitochondrion:1
TraesCS3D02G543800	Nucleus:14
TraesCS5B02G395400	Nucleus:14
TraesCS5D02G400300	Nucleus:14
TraesCS6A02G398500	Nucleus:14
TraesCS7A02G254300	Nucleus:14
TraesCS7A02G423200	Nucleus:14
TraesCS7B02G150500	Nucleus:14
TraesCS7B02G323700	Nucleus:14
TraesCS7D02G252800	Nucleus:14
TraesCS7D02G416100	Nucleus:14
TraesCS1A02G079900	Nucleus:14
TraesCS1A02G201300	Nucleus:14
TraesCS1A02G262000	Nucleus:14
TraesCS1A02G287700	Nucleus:14
TraesCS1A02G287800	Nucleus:14
TraesCS1A02G291500	Nucleus:14
TraesCS1A02G291600	Nucleus:14
TraesCS1A02G291700	Nucleus:14
TraesCS1A02G295400	Nucleus:14
TraesCS1A02G295700	Nucleus:14
TraesCS1A02G360100	Nucleus:14
TraesCS1A02G359900	Nucleus:14
TraesCS1A02G363000	Nucleus:14
TraesCS1B02G097900	Nucleus:14
TraesCS1B02G221600	Nucleus:14
TraesCS1B02G273100	Nucleus:14
TraesCS1B02G297200	Nucleus:14
TraesCS1B02G297100	Nucleus:14
TraesCS1B02G300800	Nucleus:14
TraesCS1B02G301100	Nucleus:14
TraesCS1B02G301000	Nucleus:14
TraesCS1B02G300900	Nucleus:14
TraesCS1B02G304700	Nucleus:14
TraesCS1B02G376100	Nucleus:14
TraesCS1B02G376400	Nucleus:14
TraesCS1B02G376200	Nucleus:14
TraesCS1B02G376600	Nucleus:14
TraesCS1B02G378500	Nucleus:14
TraesCS1B02G380200	Nucleus:14
TraesCS1D02G081600	Nucleus:14
TraesCS1D02G204700	Nucleus:14
TraesCS1D02G262000	Nucleus:14
TraesCS1D02G286700	Nucleus:14
TraesCS1D02G286600	Nucleus:14
TraesCS1D02G290000	Nucleus:14
TraesCS1D02G290100	Nucleus:14
TraesCS1D02G290200	Nucleus:14
TraesCS1D02G364400	Nucleus:14
TraesCS1D02G366500	Nucleus:14
TraesCS1D02G368000	Nucleus:14
TraesCS2A02G393600	Nucleus:14
TraesCS2A02G416300	Nucleus:14
TraesCS2A02G417600	Nucleus:14
TraesCS2A02G417700	Nucleus:14
TraesCS2A02G469400	Nucleus:14
TraesCS2B02G230100	Nucleus:14
TraesCS2B02G411600	Nucleus:14
TraesCS2B02G435200	Nucleus:14
TraesCS2B02G435100	Nucleus:14
TraesCS2B02G436500	Nucleus:14
TraesCS2B02G436700	Nucleus:14
TraesCS2B02G492400	Nucleus:14
TraesCS2B02G492300	Nucleus:14
TraesCS2D02G255400	Nucleus:14
TraesCS2D02G391500	Nucleus:14
TraesCS2D02G413100	Nucleus:14
TraesCS2D02G413200	Nucleus:14
TraesCS2D02G413300	Nucleus:14
TraesCS2D02G414900	Nucleus:14
TraesCS2D02G469600	Nucleus:14
TraesCS3A02G133900	Nucleus:14
TraesCS3A02G347200	Nucleus:14
TraesCS3A02G354300	Nucleus:14
TraesCS3B02G167600	Nucleus:14
TraesCS3B02G378900	Nucleus:14
TraesCS3D02G050900	Nucleus:14
TraesCS3D02G150200	Nucleus:14
TraesCS3D02G340800	Nucleus:14
TraesCS3D02G348200	Nucleus:14
TraesCS4A02G067800	Nucleus:14
TraesCS4B02G225000	Nucleus:14
TraesCS4B02G350700	Nucleus:14
TraesCS4B02G350800	Nucleus:14
TraesCS4D02G225600	Nucleus:14							Plasma membrane:1
TraesCS4D02G345400	Nucleus:14
TraesCS5A02G216600	Nucleus:14
TraesCS5A02G299500	Nucleus:14
TraesCS5A02G347900	Nucleus:14
TraesCS5A02G348500	Nucleus:14
TraesCS5A02G348000	Nucleus:14
TraesCS5A02G353600	Nucleus:14
TraesCS5A02G423700	Nucleus:14							Golgi apparatus:1	Cytosol_peroxisome:
TraesCS5A02G440400	Nucleus:14
TraesCS5B02G215500	Nucleus:14
TraesCS5B02G301800	Nucleus:14
TraesCS5B02G348900	Nucleus:14
TraesCS5B02G349100	Nucleus:14
TraesCS5B02G349000	Nucleus:14
TraesCS5B02G349900	Nucleus:14
TraesCS5B02G356200	Nucleus:14
TraesCS5D02G224700	Nucleus:14
TraesCS5D02G224000	Nucleus:14
TraesCS5D02G308500	Nucleus:14
TraesCS5D02G354100	Nucleus:14
TraesCS5D02G354700	Nucleus:14
TraesCS5D02G354200	Nucleus:14
TraesCS5D02G360900	Nucleus:14
TraesCS5D02G432200	Nucleus:14								peroxisome:
TraesCS5D02G447500	Nucleus:14
TraesCS5D02G560600	Nucleus:14
TraesCS6A02G055000	Nucleus:14
TraesCS6A02G055200	Nucleus:14
TraesCS6A02G055400	Nucleus:14
TraesCS6A02G059000	Nucleus:14
TraesCS6A02G061600	Nucleus:14
TraesCS6A02G061300	Nucleus:14
TraesCS6A02G062800	Nucleus:14
TraesCS6A02G063100	Nucleus:14
TraesCS6A02G075200	Nucleus:14
TraesCS6A02G076700	Nucleus:14
TraesCS6A02G260700	Nucleus:14
TraesCS6A02G374200	Nucleus:14							Golgi apparatus:1
TraesCS6B02G072500	Nucleus:14
TraesCS6B02G074000	Nucleus:14
TraesCS6B02G078200	Nucleus:14
TraesCS6B02G078400	Nucleus:14
TraesCS6B02G078600	Nucleus:14
TraesCS6B02G078900	Nucleus:14
TraesCS6B02G079200	Nucleus:14
TraesCS6B02G079000	Nucleus:14
TraesCS6B02G081900	Nucleus:14
TraesCS6B02G081600	Nucleus:14							Nucleus:1
TraesCS6B02G082800	Nucleus:14
TraesCS6B02G084100	Nucleus:14
TraesCS6B02G084300	Nucleus:14
TraesCS6B02G100200	Nucleus:14
TraesCS6B02G288000	Nucleus:14
TraesCS6B02G404400	Nucleus:14
TraesCS6B02G412000	Nucleus:14
TraesCS6D02G061700	Nucleus:14
TraesCS6D02G062100	Nucleus:14
TraesCS6D02G062900	Nucleus:14
TraesCS6D02G063300	Nucleus:14
TraesCS6D02G241500	Nucleus:14
TraesCS6D02G359000	Nucleus:14
TraesCS7A02G178900	Nucleus:14
TraesCS7A02G245800	Nucleus:14
TraesCS7A02G434600	Nucleus:14
TraesCS7A02G434800	Nucleus:14
TraesCS7A02G434500	Nucleus:14
TraesCS7B02G145800	Nucleus:14
TraesCS7B02G245800	Nucleus:14
TraesCS7B02G334600	Nucleus:14
TraesCS7D02G181000	Nucleus:14
TraesCS7D02G244300	Nucleus:14
TraesCS7D02G341800	Nucleus:14
TraesCSU02G027600	Nucleus:14
TraesCSU02G121000	Nucleus:14							Endoplasmic reticulum:1
TraesCSU02G121200	Nucleus:14
TraesCSU02G142200	Nucleus:14
TraesCSU02G175900	Nucleus:14
TraesCS2A02G098100	Nucleus:3	Cytosol:3	Mitochondrion:3	Plasma membrane:2	Cell wall:2	Chloroplast:1
TraesCS2D02G097500	Nucleus:3	Cytosol:3	Mitochondrion:3	Plasma membrane:2	Cell wall:2	Chloroplast:1
TraesCS4A02G126700	Nucleus:3	Cytosol:3	Mitochondrion:3	Plasma membrane:2	Cell wall:2	Chloroplast:1		Mitochondrion:1
TraesCS4B02G178200	Nucleus:3	Cytosol:3	Mitochondrion:3	Plasma membrane:2	Cell wall:2	Chloroplast:1
TraesCS4D02G179800	Nucleus:3	Cytosol:3	Mitochondrion:3	Plasma membrane:2	Cell wall:2	Chloroplast:1
TraesCS2A02G582300	Nucleus:3.5	cytoskeleton_Nucleus:2.5	Chloroplast:2	Plasma membrane:2	Vacular membrane:2	Cytosol:1.5	Cytosol_peroxisome:1.5
TraesCS1B02G405200	Nucleus:4	Chloroplast:3	Plasma membrane:3	Cytosol:2	Mitochondrion:1	Cell wall:1
TraesCS3A02G304100	Nucleus:4	Cytosol:2	Endoplasmic reticulum:2	Chloroplast:1	Mitochondrion:1	Plasma membrane:1	Vacular membrane:1
TraesCS3B02G332300	Nucleus:4	Cytosol:2	Endoplasmic reticulum:2	Chloroplast:1	Mitochondrion:1	Plasma membrane:1	Vacular membrane:1
TraesCS3D02G297800	Nucleus:4	Cytosol:2	Endoplasmic reticulum:2	Chloroplast:1	Mitochondrion:1	Plasma membrane:1	Vacular membrane:1
TraesCS6A02G215400	Nucleus:4	Cytosol:4	Mitochondrion:4	Chloroplast:1	Plasma membrane:1
TraesCS1A02G148500	Nucleus:4	Cytosol:4	Chloroplast:3	Plasma membrane:1	Cell wall:1	Golgi apparatus:1
TraesCS1D02G295400	Nucleus:4	Cytosol:4	Chloroplast:3	Plasma membrane:1	Cell wall:1	Golgi apparatus:1
TraesCS2A02G277500	Nucleus:4	Cytosol:3	Endoplasmic reticulum:3	Plasma membrane:2	Mitochondrion:1	Vacular membrane:1
TraesCS2D02G270700	Nucleus:4	Cytosol:4	Chloroplast:3	Plasma membrane:1	Cell wall:1	Golgi apparatus:1
TraesCS2D02G553800	Nucleus:4	Cytosol:4	Chloroplast:3	Plasma membrane:1	Cell wall:1	Golgi apparatus:1
TraesCS4A02G283500	Nucleus:4	Cytosol:4	Cell wall:3	Mitochondrion:2	Endoplasmic reticulum:1
TraesCS4B02G029200	Nucleus:4	Cytosol:4	Mitochondrion:2	Cell wall:2	Chloroplast:1	Endoplasmic reticulum:1
TraesCS4D02G027100	Nucleus:4	Cytosol:4	Mitochondrion:2	Cell wall:2	Chloroplast:1	Endoplasmic reticulum:1
TraesCS5B02G542600	Nucleus:4	Mitochondrion:4	Cytosol:3	Chloroplast:2	Plasma membrane:1
TraesCS5D02G220600	Nucleus:4	Cytosol:4	Chloroplast:3	Plasma membrane:1	Cell wall:1	Golgi apparatus:1
TraesCS6A02G336000	Nucleus:4	Cytosol:3	Vacular membrane:3	Endoplasmic reticulum:2	Chloroplast:1	Plasma membrane:1
TraesCS6B02G366800	Nucleus:4	Cytosol:3	Vacular membrane:3	Endoplasmic reticulum:2	Chloroplast:1	Plasma membrane:1
TraesCS6D02G315900	Nucleus:4	Cytosol:3	Vacular membrane:3	Endoplasmic reticulum:2	Chloroplast:1	Plasma membrane:1
TraesCSU02G261900	Nucleus:4	Cytosol:4	Chloroplast:3	Plasma membrane:1	Cell wall:1	Golgi apparatus:1
TraesCS3A02G335000	Nucleus:4.5	Cytosol:4	Nucleus_Plasma membrane:3.5	Chloroplast:2	Mitochondrion:2	Plasma membrane:1.5
TraesCS3B02G365900	Nucleus:4.5	Cytosol:4	Nucleus_Plasma membrane:4	Plasma membrane:2.5	Mitochondrion:2	Chloroplast:1
TraesCS3D02G328300	Nucleus:4.5	Cytosol:4	Nucleus_Plasma membrane:3.5	Mitochondrion:3	Plasma membrane:1.5	Chloroplast:1
TraesCS2A02G346500	Nucleus:5	Chloroplast:4	Cytosol:3	cytoskeleton:2
TraesCS2D02G573000	Nucleus:5	Cytosol:3	Plasma membrane:3	Chloroplast:2	Cell wall:1
TraesCS3B02G214400	Nucleus:5	Chloroplast:2	Cytosol:2	Cell wall:2	cytoskeleton:2	Plasma membrane:1
TraesCS2B02G462500	Nucleus:5	Cytosol:4	Vacular membrane:2	Chloroplast:1	Plasma membrane:1	Golgi apparatus:1
TraesCS2B02G462400	Nucleus:5	Cytosol:5	Chloroplast:1	Plasma membrane:1	Vacular membrane:1	Golgi apparatus:1
TraesCS2B02G487200	Nucleus:5	Cytosol:4.5	Cytosol_Endoplasmic reticulum:3	Cell wall:2	Chloroplast:1	cytoskeleton:1
TraesCS2D02G440200	Nucleus:5	Cytosol:3	Endoplasmic reticulum:2	Chloroplast:1	Mitochondrion:1	Plasma membrane:1	Vacular membrane:1
TraesCS2D02G532700	Nucleus:5	Chloroplast:4	Cytosol:3	cytoskeleton:1	Golgi apparatus:1
TraesCS3A02G271100	Nucleus:5	Cytosol:5	Vacular membrane:2	Mitochondrion:1	Endoplasmic reticulum:1
TraesCS3A02G289300	Nucleus:5	Chloroplast:4	Cytosol:3	Plasma membrane:1	cytoskeleton:1
TraesCS3A02G352400	Nucleus:5	Chloroplast:3	Cytosol:3	Mitochondrion:2	Golgi apparatus_Plasma membrane:1
TraesCS3B02G093100	Nucleus:5	Cytosol:4	Mitochondrion:3	Chloroplast:2
TraesCS3B02G186700	Nucleus:5	Cytosol:4	Cell wall:2	Chloroplast:1	cytoskeleton:1	Golgi apparatus:1
TraesCS3D02G052800	Nucleus:5	Cytosol:5	Chloroplast:1	Cell wall:1	cytoskeleton:1	Golgi apparatus:1
TraesCS3D02G289100	Nucleus:5	Cytosol:4	Chloroplast:3	Plasma membrane:1	cytoskeleton:1
TraesCS4B02G152400	Nucleus:5	Cytosol:4	Chloroplast:3	cytoskeleton:2
TraesCS5A02G284700	Nucleus:5	Chloroplast:4	Vacular membrane:2	Cytosol:1	Mitochondrion:1	Endoplasmic reticulum:1
TraesCS5A02G516100	Nucleus:5	Mitochondrion:3	Chloroplast:2	Cytosol:2	Plasma membrane:1	Cell wall:1
TraesCS5B02G283900	Nucleus:5	Chloroplast:4	Vacular membrane:2	Cytosol:1	Mitochondrion:1	Endoplasmic reticulum:1
TraesCS5D02G011100	Nucleus:5	Chloroplast:4	Cytosol:3	Cell wall:1	cytoskeleton:1
TraesCS6A02G114400	Nucleus:5	Mitochondrion:5	Chloroplast:4
TraesCS6B02G231600	Nucleus:5	Chloroplast:4	Mitochondrion:3	Cytosol:1	cytoskeleton:1
TraesCS6D02G306100	Nucleus:5	Cytosol:5	Chloroplast:1	Mitochondrion:1	Plasma membrane:1	cytoskeleton:1
TraesCS6D02G378000	Nucleus:5	Nucleus_Plasma membrane:4.5	Chloroplast:3	Cytosol:3	Plasma membrane:2	Cell wall:1
TraesCSU02G056200	Nucleus:5	Chloroplast:4	Mitochondrion:4	Plasma membrane:1
TraesCS1B02G271300	Nucleus:5.5	Mitochondrion:4	Nucleus_Plasma membrane:4	Chloroplast:3	Plasma membrane:1.5			peroxisome:1
TraesCS3B02G251500	Nucleus:5.5	Cytosol:5	Nucleus_Plasma membrane:3.5	Chloroplast:3
TraesCS1A02G174700	Nucleus:6	Mitochondrion:3	Chloroplast:2	Cell wall:2	Cytosol:1
TraesCS1D02G164300	Nucleus:6	Mitochondrion:3	Chloroplast:2	Cell wall:2	Cytosol:1
TraesCS1A02G027600	Nucleus:6	Cytosol:5	Chloroplast:1	Plasma membrane:1	cytoskeleton:1
TraesCS1A02G223800	Nucleus:6	Mitochondrion:5	Chloroplast:1	Cytosol:1	cytoskeleton:1
TraesCS1B02G237100	Nucleus:6	Mitochondrion:4	Chloroplast:2	Cytosol:1	cytoskeleton:1
TraesCS1D02G225400	Nucleus:6	Mitochondrion:5	Chloroplast:1	Cytosol:1	cytoskeleton:1
TraesCS2A02G417800	Nucleus:6	Cytosol:6	Mitochondrion:2
TraesCS2D02G090700	Nucleus:6	Chloroplast:4	Cytosol:2	Cell wall:2
TraesCS2D02G297900	Nucleus:6	Chloroplast:4	Cytosol:1	Plasma membrane:1	cytoskeleton:1	Golgi apparatus:1
TraesCS3A02G085200	Nucleus:6	Cytosol:4	Chloroplast:1	Mitochondrion:1	Vacular membrane:1	cytoskeleton:1
TraesCS3A02G148700	Nucleus:6	Mitochondrion:4	Chloroplast:2	Cytosol:2
TraesCS3B02G323900	Nucleus:6	Chloroplast:4	Cytosol:2	Plasma membrane:1	cytoskeleton:1
TraesCS3D02G231400	Nucleus:6	Nucleus_Plasma membrane:4.5	Chloroplast:3	Cytosol:3	cytoskeleton:1
TraesCS3D02G270900	Nucleus:6	Cytosol:5	Vacular membrane:2	Mitochondrion:1
TraesCS6B02G356900	Nucleus:6	Endoplasmic reticulum:4	Cytosol:2	Chloroplast:1	Mitochondrion:1
TraesCS7A02G543400	Nucleus:6	Chloroplast:3	Cytosol:3	Plasma membrane:1	Vacular membrane:1
TraesCSU02G239700	Nucleus:6	Cytosol:2.5	Cell wall:2	cytoskeleton:2	Cytosol_Endoplasmic reticulum:2	Chloroplast:1
TraesCS3D02G041500	Nucleus:6.5	Mitochondrion:6	cytoskeleton_Nucleus:4	Chloroplast:1
TraesCS4D02G155900	Nucleus:6.5	Nucleus_Plasma membrane:5	Plasma membrane:2.5	Chloroplast:2	Mitochondrion:2	Cytosol:1
TraesCS2A02G199300	Nucleus:7	Chloroplast:6	Cytosol:1
TraesCS5D02G545200	Nucleus:7	Mitochondrion:4	Plasma membrane:2	Cytosol:1
TraesCS2A02G504600	Nucleus:7	Cytosol:3	Chloroplast:2	Mitochondrion:1	cytoskeleton:1
TraesCS2D02G388400	Nucleus:7	Mitochondrion:3.5	Chloroplast:3	Cytosol_Mitochondrion:2.5
TraesCS2D02G441100	Nucleus:7	Cytosol:4	Chloroplast:1	Plasma membrane:1	Vacular membrane:1
TraesCS3B02G175900	Nucleus:7	Mitochondrion:3	Chloroplast:2	Cytosol:2
TraesCS4B02G375000	Nucleus:7	Cytosol:5	Chloroplast:1	Vacular membrane:1
TraesCS5A02G464900	Nucleus:7	Chloroplast:4	Mitochondrion:2	Plasma membrane:1
TraesCS6A02G355400	Nucleus:7	Cytosol:4	Chloroplast:1	cytoskeleton:1	Cytosol_Mitochondrion:1
TraesCS6B02G251800	Nucleus:7	Chloroplast:4	Mitochondrion:2	Cytosol:1
TraesCS6B02G388200	Nucleus:7	Cytosol:4	Chloroplast:1	cytoskeleton:1	Cytosol_Mitochondrion:1
TraesCS6D02G337700	Nucleus:7	Cytosol:5	Chloroplast:1	cytoskeleton:1
TraesCS7D02G547900	Nucleus:7	Mitochondrion:6	Cytosol:1
TraesCS1D02G198600	Nucleus:7.5	Cytosol_Nucleus:5.5	Cytosol:2.5	Chloroplast:2	Plasma membrane:1	cytoskeleton:1
TraesCS1D02G237300	Nucleus:8	Chloroplast:6
TraesCS5B02G185500	Nucleus:8	Chloroplast:3	Cytosol:1	Plasma membrane:1	cytoskeleton:1
TraesCS1A02G330500	Nucleus:8	Chloroplast:3	Cytosol:1	Plasma membrane:1	cytoskeleton:1
TraesCS1A02G354700	Nucleus:8	Mitochondrion:3	Cytosol:2	Plasma membrane:1
TraesCS1B02G344100	Nucleus:8	Chloroplast:3	Cytosol:1	Plasma membrane:1	cytoskeleton:1
TraesCS1B02G367100	Nucleus:8	Mitochondrion:4	Cytosol:2
TraesCS1D02G355800	Nucleus:8	Mitochondrion:4	Cytosol:2
TraesCS2B02G463200	Nucleus:8	Cytosol:3	Chloroplast:1	Plasma membrane:1	Vacular membrane:1
TraesCS3D02G156500	Nucleus:8	Chloroplast:2	Cytosol:2	Mitochondrion:2
TraesCS4A02G104400	Nucleus:8	Mitochondrion:3	Cytosol:2	Chloroplast:1
TraesCS4B02G088800	Nucleus:8	Chloroplast:3	Cytosol:2	Mitochondrion_Plasma membrane:1
TraesCS4D02G362300	Nucleus:8	Cytosol:5	Chloroplast:1
TraesCS5A02G538100	Nucleus:8	Cytosol:4	Chloroplast:1	Vacular membrane:1
TraesCS6B02G122200	Nucleus:8	Cytosol:3	Chloroplast:1	Plasma membrane:1	Golgi apparatus:1
TraesCS6D02G089000	Nucleus:8	Cytosol:3	Chloroplast:1	Plasma membrane:1	Golgi apparatus:1
TraesCS2D02G440100	Nucleus:8.5	Cytosol_Nucleus:6.5	Cytosol:3.5	Chloroplast:1	cytoskeleton:1
TraesCS2D02G366300	Nucleus:9	Chloroplast:2	Cytosol:1	Mitochondrion:1	Cell wall:1
TraesCS3A02G015500	Nucleus:9	Chloroplast:3	Cytosol:2
TraesCS3B02G115500	Nucleus:9	Cytosol:2	cytoskeleton:2	Chloroplast:1
TraesCS3D02G013000	Nucleus:9	Chloroplast:3	Cytosol:1	Golgi apparatus:1
TraesCS5D02G504200	Nucleus:9	Chloroplast:2	Mitochondrion:2	Cytosol:1				Chloroplast:1
TraesCS7B02G440800	Nucleus:9	Cytosol:2	Plasma membrane:1	cytoskeleton:1	Golgi apparatus:1
TraesCSU02G044500	Nucleus:9	Chloroplast:3	Cytosol:2
TraesCS3B02G183300	Nucleus:9.5	cytoskeleton_Nucleus:5.5	Cytosol:3	Chloroplast:1
TraesCS4A02G445900	Nucleus:9.5	Cytosol_Nucleus:6.5	Cytosol:2.5	Chloroplast:1	Plasma membrane:1
TraesCS5B02G073500	Nucleus:9.5	Cytosol_Nucleus:6	Cytosol:1.5	Chloroplast:1	Vacular membrane:1	cytoskeleton:1
TraesCS4B02G159900	Nucleus_Plasma membrane:5	Nucleus:4	Plasma membrane:4	Chloroplast:3	Cytosol:3
TraesCS3A02G055600	Nucleus_Plasma membrane:5.5	Plasma membrane:5	Nucleus:4	Chloroplast:2	Cytosol:2	Mitochondrion:1
TraesCS3D02G055500	Nucleus_Plasma membrane:5.5	Plasma membrane:5	Nucleus:4	Chloroplast:2	Cytosol:2	Mitochondrion:1
TraesCS2B02G196100	peroxisome:10	Nucleus:2	Cytosol:2
TraesCS2D02G177300	peroxisome:10	Nucleus:2	Cytosol:2
TraesCS1D02G214400	peroxisome:10	Cytosol:3	Chloroplast:1
TraesCS5A02G002700	peroxisome:10	Cytosol:2	Nucleus:1	Golgi apparatus:1
TraesCS5D02G002500	peroxisome:10	Cytosol:2	Nucleus:1	Golgi apparatus:1
TraesCS2A02G169800	peroxisome:11	Nucleus:2	Cytosol:1
TraesCS2A02G125200	peroxisome:11	Cytosol:2	Nucleus:1
TraesCS2A02G261600	peroxisome:11	Cytosol:2.5	Cytosol_Nucleus:2
TraesCS2D02G128300	peroxisome:11	Nucleus:3
TraesCS2B02G280600	peroxisome:12	Cytosol:1.5	Cytosol_Nucleus:1.5
TraesCS4A02G119100	peroxisome:12	Cytosol:2
TraesCS4B02G185400	peroxisome:12	Cytosol:2
TraesCS4D02G186800	peroxisome:12	Cytosol:2						Plasma membrane:1
TraesCS3A02G237100	peroxisome:13	Cytosol:1
TraesCS4A02G403400	peroxisome:13	Cytosol:1
TraesCS7D02G098900	peroxisome:14
TraesCS3B02G265700	peroxisome:7	Cytosol:3.5	Chloroplast:3	Cytosol_Nucleus:2.5
TraesCS3D02G237500	peroxisome:7	Cytosol:3.5	Chloroplast:3	Cytosol_Nucleus:2.5
TraesCS5A02G498000	peroxisome:7	Chloroplast:3	Mitochondrion:3	Cytosol:1
TraesCS4A02G290400	peroxisome:7	Chloroplast:6	Cytosol:1
TraesCS5B02G002900	peroxisome:8	Chloroplast:4	Cytosol:1.5	Cytosol_Nucleus:1.5
TraesCS1D02G264600	Plasma membrane:10	Endoplasmic reticulum:3	Golgi apparatus:1
TraesCS2B02G462700	Plasma membrane:10	Nucleus:2	Vacular membrane:1	Endoplasmic reticulum:1
TraesCS3D02G053400	Plasma membrane:10	Endoplasmic reticulum:2	Chloroplast:1	Vacular membrane:1
TraesCS3D02G346900	Plasma membrane:10	Nucleus:1	Cytosol:1	Vacular membrane:1	Endoplasmic reticulum:1
TraesCS5D02G466800	Plasma membrane:10	Chloroplast:1	Mitochondrion:1	Endoplasmic reticulum:1	peroxisome:1
TraesCS7A02G294000	Plasma membrane:10	Cell wall:1	Vacular membrane:1	Endoplasmic reticulum:1	Golgi apparatus:1
TraesCS7D02G292300	Plasma membrane:10	Chloroplast:1	Vacular membrane:1	Endoplasmic reticulum:1	Golgi apparatus:1
TraesCS1D02G181100	Plasma membrane:10.5	Cytosol_Plasma membrane:6	Nucleus:1	Vacular membrane:1	Endoplasmic reticulum:1
TraesCS2B02G487400	Plasma membrane:10.5	Cytosol_Plasma membrane:6	Nucleus:1	Vacular membrane:1	Endoplasmic reticulum:1
TraesCS5A02G218300	Plasma membrane:10.5	Cytosol_Plasma membrane:6	Endoplasmic reticulum:2	Cell wall:1
TraesCS5D02G010900	Plasma membrane:11	Endoplasmic reticulum:3
TraesCS2A02G379900	Plasma membrane:11	Vacular membrane:3
TraesCS2D02G376100	Plasma membrane:11	Vacular membrane:3
TraesCS5A02G359800	Plasma membrane:11	Chloroplast:1	Vacular membrane:1	Endoplasmic reticulum:1
TraesCS5B02G289800	Plasma membrane:11	Nucleus:2	Endoplasmic reticulum:1
TraesCS6A02G115900	Plasma membrane:12	Cytosol:1	Endoplasmic reticulum:1
TraesCS6B02G143700	Plasma membrane:12	Cytosol:1	Endoplasmic reticulum:1
TraesCS6D02G104700	Plasma membrane:12	Cytosol:1	Endoplasmic reticulum:1					peroxisome:1
TraesCS2A02G502400	Plasma membrane:12	Vacular membrane:1	Endoplasmic reticulum:1
TraesCS2B02G530500	Plasma membrane:12	Vacular membrane:1	Endoplasmic reticulum:1
TraesCS2D02G503000	Plasma membrane:12	Vacular membrane:1	Endoplasmic reticulum:1
TraesCS6B02G279200	Plasma membrane:12	Vacular membrane:2
TraesCS6D02G227500	Plasma membrane:12	Vacular membrane:2
TraesCS1B02G163800	Plasma membrane:13	Vacular membrane:1
TraesCS2A02G407700	Plasma membrane:13	Vacular membrane:1
TraesCS2B02G425600	Plasma membrane:13	Vacular membrane:1
TraesCS2B02G605900	Plasma membrane:13	Vacular membrane:1
TraesCS2D02G404800	Plasma membrane:13	Vacular membrane:1
TraesCS5B02G362100	Plasma membrane:13	Golgi apparatus:1
TraesCS5D02G369000	Plasma membrane:13	Golgi apparatus:1
TraesCS6A02G245100	Plasma membrane:13	Vacular membrane:1
TraesCS3B02G185500	Plasma membrane:14
TraesCS5A02G042800	Plasma membrane:14
TraesCSU02G200900	Plasma membrane:14
TraesCS2D02G597900	Plasma membrane:3	Nucleus:2.5	Chloroplast:2	Vacular membrane:2	cytoskeleton_Nucleus:2	Cytosol:1.5	Cytosol_peroxisome:1.5
TraesCS5A02G483300	Plasma membrane:3.5	Endoplasmic reticulum_Plasma membrane:3.5	Endoplasmic reticulum:2.5	Chloroplast:2	Nucleus:2	Vacular membrane:2	peroxisome:1
TraesCS2A02G216000	Plasma membrane:4	Vacular membrane:4	Chloroplast:3	Endoplasmic reticulum:2	Mitochondrion:1
TraesCS2B02G189000	Plasma membrane:4	Cell wall:3	Vacular membrane:3	Golgi apparatus:2	Chloroplast:1	Endoplasmic reticulum:1
TraesCS2B02G477400	Plasma membrane:4.5	Golgi apparatus_Plasma membrane:4.5	Golgi apparatus:3.5	Endoplasmic reticulum:3	Chloroplast:1	Vacular membrane:1	peroxisome:1
TraesCS5D02G496800	Plasma membrane:4.5	Endoplasmic reticulum_Plasma membrane:4.5	Endoplasmic reticulum:3.5	Vacular membrane:2	Nucleus:1	Cytosol:1	Mitochondrion:1
TraesCS7B02G183800	Plasma membrane:5	Nucleus_Plasma membrane:4.5	Chloroplast:3	Cytosol:3	Nucleus:2	Mitochondrion:1
TraesCS4A02G151000	Plasma membrane:5	Nucleus_Plasma membrane:5	Nucleus:3	Chloroplast:2	Cytosol:2	Mitochondrion:1	Cell wall:1
TraesCS4A02G240900	Plasma membrane:5	Endoplasmic reticulum:4	Cytosol_Plasma membrane:3.83333	Golgi apparatus_Plasma membrane:3.33333	Cytosol:1.5	Chloroplast:1	Cell wall:1
TraesCS5D02G008300	Plasma membrane:5	Vacular membrane:3	Endoplasmic reticulum:3	Cell wall:2	Golgi apparatus:1
TraesCS5D02G559800	Plasma membrane:5.5	Endoplasmic reticulum:4	Cytosol_Plasma membrane:3.5	Chloroplast:1	Mitochondrion:1	Cell wall:1	Vacular membrane:1
TraesCS6D02G079900	Plasma membrane:5.5	Cytosol_Plasma membrane:4	Vacular membrane:3	Endoplasmic reticulum:2	Cytosol:1.5	Cell wall:1	Golgi apparatus:1
TraesCS1A02G102300	Plasma membrane:6	Vacular membrane:4	Golgi apparatus:2	Cytosol:1	Mitochondrion:1
TraesCS1D02G093900	Plasma membrane:6	Vacular membrane:4	Golgi apparatus:2	Cytosol:1	Mitochondrion:1
TraesCS2B02G015400	Plasma membrane:6	Endoplasmic reticulum:5	Vacular membrane:2	Chloroplast:1
TraesCS6D02G281600	Plasma membrane:6.5	Golgi apparatus_Plasma membrane:5	Golgi apparatus:2.5	Vacular membrane:2	Endoplasmic reticulum:2	Chloroplast:1
TraesCS2B02G608300	Plasma membrane:7	Chloroplast:5	Endoplasmic reticulum:1	peroxisome:1
TraesCS2D02G592100	Plasma membrane:7	Chloroplast:5	Endoplasmic reticulum:1	peroxisome:1
TraesCS3A02G406600	Plasma membrane:7	Endoplasmic reticulum:4	Chloroplast:1	Cell wall:1	Vacular membrane:1
TraesCS4B02G322700	Plasma membrane:7	Endoplasmic reticulum:3	Nucleus:2	Vacular membrane:2
TraesCS5D02G509400	Plasma membrane:7	Nucleus:3	Vacular membrane:2	Endoplasmic reticulum:2
TraesCS7A02G547500	Plasma membrane:7	Chloroplast:3	Endoplasmic reticulum:2	Vacular membrane:1	Golgi apparatus:1
TraesCS7B02G471600	Plasma membrane:7	Chloroplast:3	Endoplasmic reticulum:2	Vacular membrane:1	Golgi apparatus:1
TraesCS7D02G534500	Plasma membrane:7	Chloroplast:3	Endoplasmic reticulum:2	Vacular membrane:1	Golgi apparatus:1
TraesCS6B02G331300	Plasma membrane:7.5	Golgi apparatus_Plasma membrane:5	Vacular membrane:3	Endoplasmic reticulum:2	Golgi apparatus:1.5
TraesCS1B02G290600	Plasma membrane:8	Endoplasmic reticulum:4	Cytosol:1	Mitochondrion:1
TraesCS2A02G580800	Plasma membrane:8	Chloroplast:4	Endoplasmic reticulum:1	peroxisome:1
TraesCS7D02G337800	Plasma membrane:8	Vacular membrane:3	Endoplasmic reticulum:3
TraesCS1A02G253600	Plasma membrane:8	Vacular membrane:6
TraesCS2A02G121000	Plasma membrane:8	Vacular membrane:4	Mitochondrion:1	Endoplasmic reticulum:1
TraesCS2B02G141900	Plasma membrane:8	Vacular membrane:4	Mitochondrion:1	Endoplasmic reticulum:1
TraesCS3A02G535300	Plasma membrane:8	Vacular membrane:6
TraesCS3B02G440300	Plasma membrane:8	Endoplasmic reticulum:4	Chloroplast:1	Vacular membrane:1
TraesCS3B02G608500	Plasma membrane:8	Vacular membrane:6
TraesCS3D02G401800	Plasma membrane:8	Endoplasmic reticulum:3	Chloroplast:1	Cell wall:1	Vacular membrane:1
TraesCS3D02G540900	Plasma membrane:8	Vacular membrane:6
TraesCS4D02G319100	Plasma membrane:8	Endoplasmic reticulum:3	Vacular membrane:2	Nucleus:1
TraesCS5A02G422600	Plasma membrane:8	Nucleus:2	Vacular membrane:2	Endoplasmic reticulum:2
TraesCS1D02G071400	Plasma membrane:8.5	Cytosol_Plasma membrane:5	Endoplasmic reticulum:3	Cell wall:1	Golgi apparatus:1
TraesCS2A02G412200	Plasma membrane:8.5	Endoplasmic reticulum:5	Cytosol_Plasma membrane:5
TraesCS2D02G069100	Plasma membrane:8.5	Cytosol_Plasma membrane:5	Endoplasmic reticulum:4	Vacular membrane:1
TraesCS1A02G281400	Plasma membrane:9	Endoplasmic reticulum:3	Cytosol:1	Mitochondrion:1
TraesCS1D02G280700	Plasma membrane:9	Endoplasmic reticulum:4	Cytosol:1
TraesCS7A02G341800	Plasma membrane:9	Endoplasmic reticulum:3	Vacular membrane:2
TraesCS7B02G241100	Plasma membrane:9	Endoplasmic reticulum:3	Vacular membrane:2
TraesCS1A02G420800	Plasma membrane:9	Vacular membrane:3	Endoplasmic reticulum:2
TraesCS1B02G264600	Plasma membrane:9	Vacular membrane:5
TraesCS1B02G275100	Plasma membrane:9	Endoplasmic reticulum:2	Golgi apparatus:2	Vacular membrane:1
TraesCS1B02G452000	Plasma membrane:9	Endoplasmic reticulum:2	Chloroplast:1	Cytosol:1	Vacular membrane:1
TraesCS1D02G428700	Plasma membrane:9	Vacular membrane:3	Endoplasmic reticulum:2
TraesCS2A02G523300	Plasma membrane:9	Endoplasmic reticulum:2	Golgi apparatus:2	Vacular membrane:1
TraesCS2B02G553100	Plasma membrane:9	Endoplasmic reticulum:2	Golgi apparatus:2	Vacular membrane:1
TraesCS2D02G123000	Plasma membrane:9	Vacular membrane:4	Endoplasmic reticulum:1
TraesCS2D02G440800	Plasma membrane:9	Endoplasmic reticulum:3	Nucleus:2
TraesCS2D02G525300	Plasma membrane:9	Endoplasmic reticulum:3	Vacular membrane:1	Golgi apparatus:1
TraesCS4D02G163300	Plasma membrane:9	Vacular membrane:2	Golgi apparatus:2	Endoplasmic reticulum:1
TraesCS5D02G298200	Plasma membrane:9	Nucleus:3	Endoplasmic reticulum:2
TraesCS7B02G186300	Plasma membrane:9	Vacular membrane:2	Cell wall:1	Endoplasmic reticulum:1	Golgi apparatus:1
TraesCS1D02G179900	Plasma membrane:9.5	Cytosol_Plasma membrane:5.5	Golgi apparatus:2	Cell wall:1	Endoplasmic reticulum:1
TraesCS1A02G264400	Plasma membrane:9.5	Golgi apparatus_Plasma membrane:6	Endoplasmic reticulum:2	Golgi apparatus:1.5	Vacular membrane:1
TraesCS2B02G430800	Plasma membrane:9.5	Cytosol_Plasma membrane:5.5	Endoplasmic reticulum:4
TraesCS5D02G007900	Vacular membrane:10	Plasma membrane:2	Cytosol:1	Endoplasmic reticulum:1
TraesCS2D02G572800	Vacular membrane:11	Cytosol:1	Plasma membrane:1	Endoplasmic reticulum:1
TraesCS7A02G517700	Vacular membrane:11	Golgi apparatus:2	Cytosol:1
TraesCS7B02G433800	Vacular membrane:11	Golgi apparatus:2	Cytosol:1
TraesCS7D02G507600	Vacular membrane:11	Golgi apparatus:2	Cytosol:1
TraesCS2A02G163200	Vacular membrane:4	Cell wall:3	Plasma membrane:2.5	Golgi apparatus:2	Cytosol_Plasma membrane:2	Chloroplast:1	Endoplasmic reticulum:1
TraesCS2D02G221600	Vacular membrane:4	Chloroplast:3	Plasma membrane:3	Cell wall:2	Endoplasmic reticulum:2
TraesCS4A02G147700	Vacular membrane:4	Cell wall:3	Plasma membrane:2	Golgi apparatus:2	Chloroplast:1	Mitochondrion:1	Endoplasmic reticulum:1
TraesCS1B02G181800	Vacular membrane:5	Chloroplast:3	Cell wall:2	Golgi apparatus:2	Nucleus:1	Mitochondrion:1
TraesCS1D02G161900	Vacular membrane:5	Chloroplast:3	Cell wall:3	Golgi apparatus:2	Nucleus:1
TraesCS2B02G241000	Vacular membrane:5	Chloroplast:3	Plasma membrane:2	Cell wall:2	Endoplasmic reticulum:2
TraesCS6A02G370600	Vacular membrane:5	Plasma membrane:3	Chloroplast:2	Cell wall:2	Mitochondrion:1	Endoplasmic reticulum:1
TraesCS6D02G354200	Vacular membrane:5	Chloroplast:3	Plasma membrane:2	Cell wall:2	Mitochondrion:1	Endoplasmic reticulum:1
TraesCS2A02G512100	Vacular membrane:6	Cell wall:3	Golgi apparatus:3	Chloroplast:1	Nucleus:1
TraesCS2B02G540100	Vacular membrane:6	Cell wall:3	Golgi apparatus:3	Chloroplast:1	Nucleus:1
TraesCS2D02G513600	Vacular membrane:6	Cell wall:3	Golgi apparatus:3	Chloroplast:1	Nucleus:1
TraesCS7B02G241900	Vacular membrane:6	Chloroplast:4	Nucleus:1	Mitochondrion:1	Cell wall:1	Golgi apparatus:1
TraesCS2D02G170100	Vacular membrane:6	Cell wall:3	Endoplasmic reticulum:2	Chloroplast:1	Plasma membrane:1	Golgi apparatus:1
TraesCS3B02G531300	Vacular membrane:6	Cell wall:3	Endoplasmic reticulum:2	Golgi apparatus:2	Chloroplast:1
TraesCS3D02G479300	Vacular membrane:6	Cell wall:3	Chloroplast:2	Golgi apparatus:2	Endoplasmic reticulum:1
TraesCS5A02G420900	Vacular membrane:6	Plasma membrane:5	Golgi apparatus:2	Cell wall:1
TraesCS1D02G204900	Vacular membrane:7	Plasma membrane:6	Cytosol:1
TraesCS1B02G215800	Vacular membrane:8	Plasma membrane:5	Cytosol:1
TraesCS1D02G149600	Vacular membrane:8	Endoplasmic reticulum:2	Golgi apparatus:2	Plasma membrane:1	Cell wall:1
TraesCSU02G269500	Vacular membrane:8	Endoplasmic reticulum:2	Golgi apparatus:2	Plasma membrane:1	Cell wall:1
TraesCS1A02G201600	Vacular membrane:9	Plasma membrane:2	Golgi apparatus:2	Cytosol:1
TraesCS1D02G183100	Vacular membrane:9	Endoplasmic reticulum:2	Plasma membrane:1	Cell wall:1	Golgi apparatus:1
TraesCS5D02G456300	Vacular membrane:9	Endoplasmic reticulum:2	Golgi apparatus:2	Plasma membrane:1
