# Supplementary material for: Quantitative phosphoproteomics reveals molecular pathway network in wheat resistance to stripe rust
Source: Stress Biol. 2024 Jul 1;4(1):32. doi: 10.1007/s44154-024-00170-0 (PMC11214938; doi:10.1007/s44154-024-00170-0)
Supplement: Supplementary file 5 — Additional file 5. Supplementary table 4. The result list of COG clustering analysis [file 44154_2024_170_MOESM5_ESM.xlsx]

## Sheet: CYR23
query	evalue	score	eggNOG_OGs	COG_category	Description	Preferred_name	GOs	EC	PFAMs
TraesCS1A02G433000.1	4.98e-128	379.0	KOG2945@1|root,KOG2945@2759|Eukaryota,37K0R@33090|Viridiplantae,3GCWE@35493|Streptophyta,3KTMY@4447|Liliopsida,3I9YM@38820|Poales	S	Hyaluronan / mRNA binding family	-	-	-	HABP4_PAI-RBP1,Stm1_N
TraesCS1A02G234900.1	0.0	2445.0	COG0484@1|root,KOG0550@2759|Eukaryota,37HFU@33090|Viridiplantae,3G9NB@35493|Streptophyta,3KMDM@4447|Liliopsida,3IAAH@38820|Poales	O	Tetratricopeptide repeats	-	GO:0003674,GO:0005488,GO:0005515,GO:0005575,GO:0005622,GO:0005623,GO:0005634,GO:0005654,GO:0005737,GO:0005829,GO:0006457,GO:0006458,GO:0008150,GO:0009987,GO:0031072,GO:0031974,GO:0031981,GO:0043226,GO:0043227,GO:0043229,GO:0043231,GO:0043233,GO:0044422,GO:0044424,GO:0044428,GO:0044444,GO:0044446,GO:0044464,GO:0051084,GO:0051085,GO:0061077,GO:0070013	-	DnaJ,TPR_8
TraesCS1A02G360500.2	3.02e-231	641.0	KOG1507@1|root,KOG1507@2759|Eukaryota,37P8A@33090|Viridiplantae,3GEGH@35493|Streptophyta,3KRSE@4447|Liliopsida,3IDUW@38820|Poales	BD	Belongs to the nucleosome assembly protein (NAP) family	-	GO:0000724,GO:0000725,GO:0003674,GO:0003682,GO:0005488,GO:0005515,GO:0005575,GO:0005622,GO:0005623,GO:0005634,GO:0005737,GO:0006139,GO:0006259,GO:0006281,GO:0006302,GO:0006310,GO:0006725,GO:0006807,GO:0006950,GO:0006974,GO:0008150,GO:0008152,GO:0009987,GO:0010035,GO:0010038,GO:0033554,GO:0034641,GO:0042221,GO:0042393,GO:0043170,GO:0043226,GO:0043227,GO:0043229,GO:0043231,GO:0044237,GO:0044238,GO:…	-	NAP
TraesCS1A02G379000.1	0.0	989.0	COG0055@1|root,KOG1350@2759|Eukaryota,37N26@33090|Viridiplantae,3G7JF@35493|Streptophyta,3KTRR@4447|Liliopsida,3I765@38820|Poales	C	Produces ATP from ADP in the presence of a proton gradient across the membrane	ATPB	GO:0000166,GO:0003674,GO:0005488,GO:0005524,GO:0005575,GO:0005622,GO:0005623,GO:0005737,GO:0005739,GO:0005740,GO:0005743,GO:0006139,GO:0006163,GO:0006164,GO:0006725,GO:0006753,GO:0006754,GO:0006793,GO:0006796,GO:0006807,GO:0006810,GO:0006811,GO:0006812,GO:0008144,GO:0008150,GO:0008152,GO:0009058,GO:0009117,GO:0009123,GO:0009124,GO:0009126,GO:0009127,GO:0009141,GO:0009142,GO:0009144,GO:0009145,GO:…	3.6.3.14	ATP-synt_ab,ATP-synt_ab_N,MAP65_ASE1,Synthase_beta
TraesCS1A02G201600.3	0.0	1372.0	KOG0254@1|root,KOG0254@2759|Eukaryota,37MKQ@33090|Viridiplantae,3GC2P@35493|Streptophyta,3KQ6F@4447|Liliopsida,3IGEF@38820|Poales	U	Belongs to the major facilitator superfamily. Sugar transporter (TC 2.A.1.1) family	TMT2	GO:0000325,GO:0003674,GO:0005215,GO:0005351,GO:0005355,GO:0005402,GO:0005575,GO:0005622,GO:0005623,GO:0005737,GO:0005773,GO:0005774,GO:0005794,GO:0006810,GO:0006811,GO:0006812,GO:0008150,GO:0008324,GO:0008643,GO:0008645,GO:0009605,GO:0009607,GO:0009624,GO:0009705,GO:0012505,GO:0015075,GO:0015077,GO:0015078,GO:0015144,GO:0015145,GO:0015149,GO:0015291,GO:0015293,GO:0015294,GO:0015295,GO:0015318,GO:…	-	Sugar_tr
TraesCS1A02G201600.2	0.0	1409.0	KOG0254@1|root,KOG0254@2759|Eukaryota,37MKQ@33090|Viridiplantae,3GC2P@35493|Streptophyta,3KQ6F@4447|Liliopsida,3IGEF@38820|Poales	U	Belongs to the major facilitator superfamily. Sugar transporter (TC 2.A.1.1) family	TMT2	GO:0000325,GO:0003674,GO:0005215,GO:0005351,GO:0005355,GO:0005402,GO:0005575,GO:0005622,GO:0005623,GO:0005737,GO:0005773,GO:0005774,GO:0005794,GO:0006810,GO:0006811,GO:0006812,GO:0008150,GO:0008324,GO:0008643,GO:0008645,GO:0009605,GO:0009607,GO:0009624,GO:0009705,GO:0012505,GO:0015075,GO:0015077,GO:0015078,GO:0015144,GO:0015145,GO:0015149,GO:0015291,GO:0015293,GO:0015294,GO:0015295,GO:0015318,GO:…	-	Sugar_tr
TraesCS1A02G041400.1	9.46e-32	112.0	2CIZ4@1|root,2SC2H@2759|Eukaryota	S	Potato inhibitor I family	-	-	-	potato_inhibit
TraesCS1A02G227100.1	5.92e-92	270.0	COG1552@1|root,KOG0003@2759|Eukaryota,37TWI@33090|Viridiplantae,3GHWG@35493|Streptophyta,3M2HK@4447|Liliopsida,3IGVY@38820|Poales	J	Ribosomal_L40e	-	-	-	Ribosomal_L40e,ubiquitin
TraesCS1A02G386700.1	1.29e-127	364.0	2CZSJ@1|root,2S4S2@2759|Eukaryota,37W90@33090|Viridiplantae,3GJS5@35493|Streptophyta,3M0BA@4447|Liliopsida,3IIQK@38820|Poales	-	-	-	-	-	-
TraesCS1A02G251200.1	6e-163	461.0	COG1512@1|root,2QQ6F@2759|Eukaryota,37M4H@33090|Viridiplantae,3G9W5@35493|Streptophyta,3KNNU@4447|Liliopsida,3I939@38820|Poales	S	TPM domain	-	GO:0003674,GO:0003824,GO:0003993,GO:0005575,GO:0005622,GO:0005623,GO:0005737,GO:0006091,GO:0006793,GO:0006796,GO:0006807,GO:0008150,GO:0008152,GO:0009507,GO:0009534,GO:0009535,GO:0009536,GO:0009579,GO:0009765,GO:0009987,GO:0010206,GO:0015979,GO:0016020,GO:0016311,GO:0016787,GO:0016788,GO:0016791,GO:0019538,GO:0019684,GO:0030091,GO:0031976,GO:0031977,GO:0031984,GO:0034357,GO:0042578,GO:0042651,GO:…	-	TPM_phosphatase
TraesCS1A02G093900.4	0.0	2236.0	2CMP8@1|root,2QR60@2759|Eukaryota,37MJT@33090|Viridiplantae,3G75B@35493|Streptophyta,3KXIK@4447|Liliopsida,3IEQF@38820|Poales	S	Translocase of chloroplast 159/132, membrane anchor domain	-	GO:0003674,GO:0003824,GO:0003924,GO:0004888,GO:0004930,GO:0005488,GO:0005515,GO:0005575,GO:0005622,GO:0005623,GO:0005737,GO:0005829,GO:0006605,GO:0006810,GO:0006886,GO:0007154,GO:0007165,GO:0007186,GO:0008104,GO:0008150,GO:0009507,GO:0009526,GO:0009527,GO:0009536,GO:0009707,GO:0009941,GO:0009987,GO:0015031,GO:0015833,GO:0016020,GO:0016462,GO:0016787,GO:0016817,GO:0016818,GO:0017038,GO:0017111,GO:…	-	AIG1,TOC159_MAD
TraesCS1A02G093900.5	0.0	2205.0	2CMP8@1|root,2QR60@2759|Eukaryota,37MJT@33090|Viridiplantae,3G75B@35493|Streptophyta,3KXIK@4447|Liliopsida,3IEQF@38820|Poales	S	Translocase of chloroplast 159/132, membrane anchor domain	-	GO:0003674,GO:0003824,GO:0003924,GO:0004888,GO:0004930,GO:0005488,GO:0005515,GO:0005575,GO:0005622,GO:0005623,GO:0005737,GO:0005829,GO:0006605,GO:0006810,GO:0006886,GO:0007154,GO:0007165,GO:0007186,GO:0008104,GO:0008150,GO:0009507,GO:0009526,GO:0009527,GO:0009536,GO:0009707,GO:0009941,GO:0009987,GO:0015031,GO:0015833,GO:0016020,GO:0016462,GO:0016787,GO:0016817,GO:0016818,GO:0017038,GO:0017111,GO:…	-	AIG1,TOC159_MAD
TraesCS1A02G093900.2	0.0	2180.0	2CMP8@1|root,2QR60@2759|Eukaryota,37MJT@33090|Viridiplantae,3G75B@35493|Streptophyta,3KXIK@4447|Liliopsida,3IEQF@38820|Poales	S	Translocase of chloroplast 159/132, membrane anchor domain	-	GO:0003674,GO:0003824,GO:0003924,GO:0004888,GO:0004930,GO:0005488,GO:0005515,GO:0005575,GO:0005622,GO:0005623,GO:0005737,GO:0005829,GO:0006605,GO:0006810,GO:0006886,GO:0007154,GO:0007165,GO:0007186,GO:0008104,GO:0008150,GO:0009507,GO:0009526,GO:0009527,GO:0009536,GO:0009707,GO:0009941,GO:0009987,GO:0015031,GO:0015833,GO:0016020,GO:0016462,GO:0016787,GO:0016817,GO:0016818,GO:0017038,GO:0017111,GO:…	-	AIG1,TOC159_MAD
TraesCS1A02G093900.3	0.0	2227.0	2CMP8@1|root,2QR60@2759|Eukaryota,37MJT@33090|Viridiplantae,3G75B@35493|Streptophyta,3KXIK@4447|Liliopsida,3IEQF@38820|Poales	S	Translocase of chloroplast 159/132, membrane anchor domain	-	GO:0003674,GO:0003824,GO:0003924,GO:0004888,GO:0004930,GO:0005488,GO:0005515,GO:0005575,GO:0005622,GO:0005623,GO:0005737,GO:0005829,GO:0006605,GO:0006810,GO:0006886,GO:0007154,GO:0007165,GO:0007186,GO:0008104,GO:0008150,GO:0009507,GO:0009526,GO:0009527,GO:0009536,GO:0009707,GO:0009941,GO:0009987,GO:0015031,GO:0015833,GO:0016020,GO:0016462,GO:0016787,GO:0016817,GO:0016818,GO:0017038,GO:0017111,GO:…	-	AIG1,TOC159_MAD
TraesCS1A02G093900.1	0.0	1940.0	2CMP8@1|root,2QR60@2759|Eukaryota,37MJT@33090|Viridiplantae,3G75B@35493|Streptophyta,3KXIK@4447|Liliopsida,3IEQF@38820|Poales	S	Translocase of chloroplast 159/132, membrane anchor domain	-	GO:0003674,GO:0003824,GO:0003924,GO:0004888,GO:0004930,GO:0005488,GO:0005515,GO:0005575,GO:0005622,GO:0005623,GO:0005737,GO:0005829,GO:0006605,GO:0006810,GO:0006886,GO:0007154,GO:0007165,GO:0007186,GO:0008104,GO:0008150,GO:0009507,GO:0009526,GO:0009527,GO:0009536,GO:0009707,GO:0009941,GO:0009987,GO:0015031,GO:0015833,GO:0016020,GO:0016462,GO:0016787,GO:0016817,GO:0016818,GO:0017038,GO:0017111,GO:…	-	AIG1,TOC159_MAD
TraesCS1A02G174700.1	1.36e-89	266.0	29TJ0@1|root,2RXYN@2759|Eukaryota,37U5X@33090|Viridiplantae,3GXH7@35493|Streptophyta,3M67P@4447|Liliopsida,3IHK0@38820|Poales	S	Remorin, N-terminal region	-	GO:0003674,GO:0005488,GO:0005575,GO:0005623,GO:0005886,GO:0007154,GO:0007267,GO:0008150,GO:0009987,GO:0016020,GO:0023052,GO:0030246,GO:0031406,GO:0033293,GO:0036094,GO:0043167,GO:0043168,GO:0043177,GO:0044464,GO:0048029,GO:0048032,GO:0071944	-	Remorin_C,Remorin_N
TraesCS1A02G155200.1	3.67e-222	613.0	COG0039@1|root,KOG1496@2759|Eukaryota,37N4Q@33090|Viridiplantae,3GAE1@35493|Streptophyta,3KTN1@4447|Liliopsida,3ID4G@38820|Poales	C	Malate dehydrogenase	-	GO:0003674,GO:0003824,GO:0005575,GO:0005622,GO:0005623,GO:0005737,GO:0006082,GO:0006091,GO:0006099,GO:0006101,GO:0006107,GO:0006108,GO:0006139,GO:0006725,GO:0006732,GO:0006733,GO:0006734,GO:0006753,GO:0006793,GO:0006796,GO:0006807,GO:0008150,GO:0008152,GO:0009060,GO:0009117,GO:0009987,GO:0015980,GO:0016491,GO:0016614,GO:0016615,GO:0016616,GO:0016999,GO:0017144,GO:0019362,GO:0019637,GO:0019674,GO:…	1.1.1.37	Ldh_1_C,Ldh_1_N
TraesCS1A02G397400.1	1.96e-92	271.0	COG5272@1|root,KOG0004@2759|Eukaryota,37KHY@33090|Viridiplantae,3G8Q9@35493|Streptophyta,3KXF1@4447|Liliopsida,3I38B@38820|Poales	J	Ubiquitin exists either covalently attached to another protein, or free (unanchored). When covalently bound, it is conjugated to target proteins via an isopeptide bond either as a monomer (monoubiquitin), a polymer linked via different Lys residues of the ubiquitin (polyubiquitin chains) or a linear polymer linked via the initiator Met of the ubiquitin (linear polyubiquitin chains). Polyubiquitin…	UBI3	GO:0003674,GO:0003676,GO:0003723,GO:0003729,GO:0003735,GO:0005198,GO:0005488,GO:0005575,GO:0005622,GO:0005623,GO:0005737,GO:0005794,GO:0005829,GO:0005840,GO:0005886,GO:0005911,GO:0006508,GO:0006511,GO:0006807,GO:0008150,GO:0008152,GO:0009056,GO:0009057,GO:0009506,GO:0009987,GO:0012505,GO:0015935,GO:0016020,GO:0019538,GO:0019941,GO:0022626,GO:0022627,GO:0030054,GO:0030163,GO:0032991,GO:0043170,GO:…	-	Ribosomal_S27,ubiquitin
TraesCS1A02G030100.1	4e-204	566.0	COG0702@1|root,KOG1203@2759|Eukaryota,37HNJ@33090|Viridiplantae,3GFYD@35493|Streptophyta,3KQEP@4447|Liliopsida,3IAYP@38820|Poales	G	NAD(P)H-binding	-	-	-	NAD_binding_10
TraesCS1A02G344000.1	0.0	1068.0	COG0205@1|root,KOG2440@2759|Eukaryota,383QB@33090|Viridiplantae,3GV97@35493|Streptophyta,3KNW8@4447|Liliopsida,3IDHK@38820|Poales	G	Catalyzes the phosphorylation of D-fructose 6-phosphate to fructose 1,6-bisphosphate by ATP, the first committing step of glycolysis	-	-	-	PFK
TraesCS1A02G166000.1	6.05e-94	276.0	COG5272@1|root,KOG0004@2759|Eukaryota,37KHY@33090|Viridiplantae,3G8Q9@35493|Streptophyta,3KXF1@4447|Liliopsida,3I38B@38820|Poales	J	Ubiquitin exists either covalently attached to another protein, or free (unanchored). When covalently bound, it is conjugated to target proteins via an isopeptide bond either as a monomer (monoubiquitin), a polymer linked via different Lys residues of the ubiquitin (polyubiquitin chains) or a linear polymer linked via the initiator Met of the ubiquitin (linear polyubiquitin chains). Polyubiquitin…	-	-	-	Ribosomal_S27,ubiquitin
TraesCS1A02G172100.1	0.0	1305.0	COG1793@1|root,KOG0967@2759|Eukaryota,37NCU@33090|Viridiplantae,3GAB8@35493|Streptophyta,3KRRZ@4447|Liliopsida,3IAGR@38820|Poales	L	DNA ligase	-	GO:0000012,GO:0003674,GO:0003824,GO:0003909,GO:0003910,GO:0005575,GO:0005622,GO:0005623,GO:0005634,GO:0005730,GO:0005737,GO:0005739,GO:0006139,GO:0006259,GO:0006260,GO:0006261,GO:0006266,GO:0006271,GO:0006273,GO:0006281,GO:0006302,GO:0006304,GO:0006725,GO:0006807,GO:0006950,GO:0006974,GO:0008150,GO:0008152,GO:0009058,GO:0009059,GO:0009987,GO:0016070,GO:0016874,GO:0016886,GO:0022616,GO:0031974,GO:…	6.5.1.1,6.5.1.6,6.5.1.7	DNA_ligase_A_C,DNA_ligase_A_M,DNA_ligase_A_N
TraesCS1A02G045300.1	0.0	1274.0	COG2453@1|root,KOG1716@2759|Eukaryota,37HMG@33090|Viridiplantae,3G7UN@35493|Streptophyta,3KTM8@4447|Liliopsida,3IBZR@38820|Poales	V	Dual specificity phosphatase, catalytic domain	-	GO:0000188,GO:0001704,GO:0001706,GO:0001932,GO:0001933,GO:0003674,GO:0003824,GO:0004721,GO:0004722,GO:0004725,GO:0005575,GO:0005622,GO:0005623,GO:0005634,GO:0005654,GO:0005737,GO:0005829,GO:0006464,GO:0006469,GO:0006470,GO:0006793,GO:0006796,GO:0006807,GO:0006950,GO:0006970,GO:0007275,GO:0007369,GO:0007492,GO:0008138,GO:0008150,GO:0008152,GO:0008330,GO:0009314,GO:0009411,GO:0009416,GO:0009628,GO:…	3.1.3.16,3.1.3.48	DSPc
TraesCS1A02G045300.2	0.0	1316.0	COG2453@1|root,KOG1716@2759|Eukaryota,37HMG@33090|Viridiplantae,3G7UN@35493|Streptophyta,3KTM8@4447|Liliopsida,3IBZR@38820|Poales	V	Dual specificity phosphatase, catalytic domain	-	GO:0000188,GO:0001704,GO:0001706,GO:0001932,GO:0001933,GO:0003674,GO:0003824,GO:0004721,GO:0004722,GO:0004725,GO:0005575,GO:0005622,GO:0005623,GO:0005634,GO:0005654,GO:0005737,GO:0005829,GO:0006464,GO:0006469,GO:0006470,GO:0006793,GO:0006796,GO:0006807,GO:0006950,GO:0006970,GO:0007275,GO:0007369,GO:0007492,GO:0008138,GO:0008150,GO:0008152,GO:0008330,GO:0009314,GO:0009411,GO:0009416,GO:0009628,GO:…	3.1.3.16,3.1.3.48	DSPc
TraesCS1A02G230900.1	6.54e-114	331.0	28R64@1|root,2QXV5@2759|Eukaryota,37PYH@33090|Viridiplantae,3GF5Q@35493|Streptophyta,3KNGZ@4447|Liliopsida,3IE2V@38820|Poales	S	Late embryogenesis abundant protein	-	-	-	LEA_2
TraesCS1A02G120100.4	0.0	1585.0	COG0443@1|root,KOG0103@2759|Eukaryota,37PNW@33090|Viridiplantae,3GC36@35493|Streptophyta,3KW1F@4447|Liliopsida,3I5U6@38820|Poales	O	Belongs to the heat shock protein 70 family	-	GO:0000166,GO:0003674,GO:0005488,GO:0005524,GO:0005575,GO:0005618,GO:0005622,GO:0005623,GO:0005634,GO:0005737,GO:0005829,GO:0005886,GO:0005911,GO:0006950,GO:0008144,GO:0008150,GO:0009266,GO:0009408,GO:0009506,GO:0009628,GO:0010035,GO:0010038,GO:0016020,GO:0017076,GO:0030054,GO:0030312,GO:0030554,GO:0032553,GO:0032555,GO:0032559,GO:0035639,GO:0036094,GO:0042221,GO:0043167,GO:0043168,GO:0043226,GO:…	-	HSP70,MreB_Mbl
TraesCS1A02G120100.3	0.0	1414.0	COG0443@1|root,KOG0103@2759|Eukaryota,37PNW@33090|Viridiplantae,3GC36@35493|Streptophyta,3KW1F@4447|Liliopsida,3I5U6@38820|Poales	O	Belongs to the heat shock protein 70 family	-	GO:0000166,GO:0003674,GO:0005488,GO:0005524,GO:0005575,GO:0005618,GO:0005622,GO:0005623,GO:0005634,GO:0005737,GO:0005829,GO:0005886,GO:0005911,GO:0006950,GO:0008144,GO:0008150,GO:0009266,GO:0009408,GO:0009506,GO:0009628,GO:0010035,GO:0010038,GO:0016020,GO:0017076,GO:0030054,GO:0030312,GO:0030554,GO:0032553,GO:0032555,GO:0032559,GO:0035639,GO:0036094,GO:0042221,GO:0043167,GO:0043168,GO:0043226,GO:…	-	HSP70,MreB_Mbl
TraesCS1A02G040600.1	0.0	1126.0	COG0166@1|root,KOG2446@2759|Eukaryota,37IKD@33090|Viridiplantae,3GE64@35493|Streptophyta,3KP5A@4447|Liliopsida,3I3WX@38820|Poales	G	Belongs to the GPI family	-	GO:0003674,GO:0003824,GO:0004347,GO:0005575,GO:0005622,GO:0005623,GO:0005737,GO:0005829,GO:0005975,GO:0005996,GO:0006006,GO:0006082,GO:0006090,GO:0006091,GO:0006094,GO:0006096,GO:0006139,GO:0006163,GO:0006164,GO:0006165,GO:0006725,GO:0006732,GO:0006733,GO:0006753,GO:0006754,GO:0006757,GO:0006793,GO:0006796,GO:0006807,GO:0008150,GO:0008152,GO:0009056,GO:0009058,GO:0009108,GO:0009117,GO:0009123,GO:…	5.3.1.9	PGI
TraesCS1A02G308800.1	1.61e-64	199.0	COG5126@1|root,KOG0027@2759|Eukaryota	DTZ	Calcium-binding protein	-	GO:0003674,GO:0005488,GO:0005509,GO:0005515,GO:0005575,GO:0005622,GO:0005623,GO:0005737,GO:0019904,GO:0043167,GO:0043169,GO:0044424,GO:0044464,GO:0046872	-	EF-hand_1
TraesCS1A02G225000.1	0.0	1538.0	COG1816@1|root,KOG1096@2759|Eukaryota,37MGB@33090|Viridiplantae,3G7WV@35493|Streptophyta,3KPQP@4447|Liliopsida,3I8Q1@38820|Poales	F	Adenosine/AMP deaminase	-	GO:0000003,GO:0001101,GO:0003006,GO:0003674,GO:0005488,GO:0005515,GO:0005575,GO:0005622,GO:0005623,GO:0005634,GO:0005737,GO:0005739,GO:0005740,GO:0005741,GO:0005829,GO:0007275,GO:0008150,GO:0009719,GO:0009725,GO:0009737,GO:0009790,GO:0009791,GO:0009793,GO:0010033,GO:0010154,GO:0016020,GO:0016021,GO:0019867,GO:0019899,GO:0019900,GO:0019901,GO:0022414,GO:0031090,GO:0031224,GO:0031300,GO:0031301,GO:…	3.5.4.6	A_deaminase
TraesCS1A02G225000.2	0.0	1545.0	COG1816@1|root,KOG1096@2759|Eukaryota,37MGB@33090|Viridiplantae,3G7WV@35493|Streptophyta,3KPQP@4447|Liliopsida,3I8Q1@38820|Poales	F	Adenosine/AMP deaminase	-	GO:0000003,GO:0001101,GO:0003006,GO:0003674,GO:0005488,GO:0005515,GO:0005575,GO:0005622,GO:0005623,GO:0005634,GO:0005737,GO:0005739,GO:0005740,GO:0005741,GO:0005829,GO:0007275,GO:0008150,GO:0009719,GO:0009725,GO:0009737,GO:0009790,GO:0009791,GO:0009793,GO:0010033,GO:0010154,GO:0016020,GO:0016021,GO:0019867,GO:0019899,GO:0019900,GO:0019901,GO:0022414,GO:0031090,GO:0031224,GO:0031300,GO:0031301,GO:…	3.5.4.6	A_deaminase
TraesCS1A02G131200.2	1.15e-280	768.0	KOG2652@1|root,KOG2652@2759|Eukaryota,37TAG@33090|Viridiplantae,3GGW2@35493|Streptophyta,3KWXQ@4447|Liliopsida,3IFSJ@38820|Poales	K	Transcription factor IIA, alpha/beta subunit	-	GO:0000428,GO:0000976,GO:0000977,GO:0000979,GO:0001012,GO:0001046,GO:0001047,GO:0001067,GO:0003674,GO:0003676,GO:0003677,GO:0003690,GO:0005488,GO:0005515,GO:0005575,GO:0005622,GO:0005623,GO:0005634,GO:0005654,GO:0005667,GO:0005672,GO:0006139,GO:0006351,GO:0006352,GO:0006366,GO:0006367,GO:0006725,GO:0006807,GO:0008134,GO:0008150,GO:0008152,GO:0009058,GO:0009059,GO:0009987,GO:0010467,GO:0016043,GO:…	-	TFIIA
TraesCS1A02G131200.3	4.31e-278	761.0	KOG2652@1|root,KOG2652@2759|Eukaryota,37TAG@33090|Viridiplantae,3GGW2@35493|Streptophyta,3KWXQ@4447|Liliopsida,3IFSJ@38820|Poales	K	Transcription factor IIA, alpha/beta subunit	-	GO:0000428,GO:0000976,GO:0000977,GO:0000979,GO:0001012,GO:0001046,GO:0001047,GO:0001067,GO:0003674,GO:0003676,GO:0003677,GO:0003690,GO:0005488,GO:0005515,GO:0005575,GO:0005622,GO:0005623,GO:0005634,GO:0005654,GO:0005667,GO:0005672,GO:0006139,GO:0006351,GO:0006352,GO:0006366,GO:0006367,GO:0006725,GO:0006807,GO:0008134,GO:0008150,GO:0008152,GO:0009058,GO:0009059,GO:0009987,GO:0010467,GO:0016043,GO:…	-	TFIIA
TraesCS1A02G131200.1	2.61e-278	762.0	KOG2652@1|root,KOG2652@2759|Eukaryota,37TAG@33090|Viridiplantae,3GGW2@35493|Streptophyta,3KWXQ@4447|Liliopsida,3IFSJ@38820|Poales	K	Transcription factor IIA, alpha/beta subunit	-	GO:0000428,GO:0000976,GO:0000977,GO:0000979,GO:0001012,GO:0001046,GO:0001047,GO:0001067,GO:0003674,GO:0003676,GO:0003677,GO:0003690,GO:0005488,GO:0005515,GO:0005575,GO:0005622,GO:0005623,GO:0005634,GO:0005654,GO:0005667,GO:0005672,GO:0006139,GO:0006351,GO:0006352,GO:0006366,GO:0006367,GO:0006725,GO:0006807,GO:0008134,GO:0008150,GO:0008152,GO:0009058,GO:0009059,GO:0009987,GO:0010467,GO:0016043,GO:…	-	TFIIA
TraesCS1A02G412900.1	1.09e-230	637.0	COG0039@1|root,KOG1494@2759|Eukaryota,37Q8V@33090|Viridiplantae,3G93G@35493|Streptophyta,3KPGY@4447|Liliopsida,3IM57@38820|Poales	C	Malate dehydrogenase	-	-	1.1.1.37	Ldh_1_C,Ldh_1_N
TraesCS1A02G412900.2	4.09e-192	537.0	COG0039@1|root,KOG1494@2759|Eukaryota,37Q8V@33090|Viridiplantae,3G93G@35493|Streptophyta,3KPGY@4447|Liliopsida,3IM57@38820|Poales	C	Malate dehydrogenase	-	-	1.1.1.37	Ldh_1_C,Ldh_1_N
TraesCS1A02G092900.1	1.11e-193	536.0	COG1471@1|root,KOG0378@2759|Eukaryota,37RB4@33090|Viridiplantae,3GA55@35493|Streptophyta,3KXMR@4447|Liliopsida,3IM6M@38820|Poales	J	Belongs to the eukaryotic ribosomal protein eS4 family	-	GO:0005575,GO:0005622,GO:0005623,GO:0005737,GO:0044424,GO:0044464	-	40S_S4_C,KOW,RS4NT,Ribosomal_S4e,S4
TraesCS1A02G268500.2	2.52e-255	720.0	KOG1471@1|root,KOG1471@2759|Eukaryota,37JBT@33090|Viridiplantae,3G874@35493|Streptophyta,3KNSC@4447|Liliopsida,3I9AK@38820|Poales	I	CRAL/TRIO domain	-	GO:0000003,GO:0000902,GO:0000904,GO:0002020,GO:0003006,GO:0003674,GO:0005488,GO:0005515,GO:0005575,GO:0005576,GO:0005622,GO:0005623,GO:0005737,GO:0005773,GO:0005794,GO:0005886,GO:0005911,GO:0008150,GO:0009506,GO:0009507,GO:0009536,GO:0009653,GO:0009826,GO:0009856,GO:0009860,GO:0009932,GO:0009987,GO:0012505,GO:0016020,GO:0016043,GO:0016049,GO:0019899,GO:0022414,GO:0030054,GO:0030154,GO:0032501,GO:…	-	CRAL_TRIO,CRAL_TRIO_N
TraesCS1A02G268500.1	1.21e-254	719.0	KOG1471@1|root,KOG1471@2759|Eukaryota,37JBT@33090|Viridiplantae,3G874@35493|Streptophyta,3KNSC@4447|Liliopsida,3I9AK@38820|Poales	I	CRAL/TRIO domain	-	GO:0000003,GO:0000902,GO:0000904,GO:0002020,GO:0003006,GO:0003674,GO:0005488,GO:0005515,GO:0005575,GO:0005576,GO:0005622,GO:0005623,GO:0005737,GO:0005773,GO:0005794,GO:0005886,GO:0005911,GO:0008150,GO:0009506,GO:0009507,GO:0009536,GO:0009653,GO:0009826,GO:0009856,GO:0009860,GO:0009932,GO:0009987,GO:0012505,GO:0016020,GO:0016043,GO:0016049,GO:0019899,GO:0022414,GO:0030054,GO:0030154,GO:0032501,GO:…	-	CRAL_TRIO,CRAL_TRIO_N
TraesCS1A02G120200.3	0.0	1498.0	COG0443@1|root,KOG0103@2759|Eukaryota,37PNW@33090|Viridiplantae,3GC36@35493|Streptophyta,3KW1F@4447|Liliopsida,3I5U6@38820|Poales	O	Belongs to the heat shock protein 70 family	-	-	-	HSP70
TraesCS1A02G120200.1	0.0	1580.0	COG0443@1|root,KOG0103@2759|Eukaryota,37PNW@33090|Viridiplantae,3GC36@35493|Streptophyta,3KW1F@4447|Liliopsida,3I5U6@38820|Poales	O	Belongs to the heat shock protein 70 family	-	-	-	HSP70
TraesCS1A02G120200.4	0.0	1526.0	COG0443@1|root,KOG0103@2759|Eukaryota,37PNW@33090|Viridiplantae,3GC36@35493|Streptophyta,3KW1F@4447|Liliopsida,3I5U6@38820|Poales	O	Belongs to the heat shock protein 70 family	-	-	-	HSP70
TraesCS1A02G165800.1	0.0	1658.0	28JSH@1|root,2QS6A@2759|Eukaryota,37SJG@33090|Viridiplantae,3G9B0@35493|Streptophyta,3KPB6@4447|Liliopsida,3I3Q5@38820|Poales	S	Chloroplast envelope transporter	-	GO:0005575,GO:0005622,GO:0005623,GO:0005737,GO:0006605,GO:0006810,GO:0006886,GO:0006996,GO:0008104,GO:0008150,GO:0009507,GO:0009526,GO:0009528,GO:0009536,GO:0009657,GO:0009658,GO:0009706,GO:0009941,GO:0009987,GO:0015031,GO:0015833,GO:0016020,GO:0016043,GO:0017038,GO:0019866,GO:0031090,GO:0031897,GO:0031967,GO:0031969,GO:0031975,GO:0032991,GO:0033036,GO:0033365,GO:0034613,GO:0042170,GO:0042886,GO:…	-	Tic110
TraesCS1A02G105400.1	1.38e-92	272.0	COG5272@1|root,KOG0004@2759|Eukaryota,37KHY@33090|Viridiplantae,3G8Q9@35493|Streptophyta,3KXF1@4447|Liliopsida	J	Ubiquitin exists either covalently attached to another protein, or free (unanchored). When covalently bound, it is conjugated to target proteins via an isopeptide bond either as a monomer (monoubiquitin), a polymer linked via different Lys residues of the ubiquitin (polyubiquitin chains) or a linear polymer linked via the initiator Met of the ubiquitin (linear polyubiquitin chains). Polyubiquitin…	UBI3	GO:0003674,GO:0003676,GO:0003723,GO:0003729,GO:0003735,GO:0005198,GO:0005488,GO:0005575,GO:0005622,GO:0005623,GO:0005737,GO:0005794,GO:0005829,GO:0005840,GO:0005886,GO:0005911,GO:0006508,GO:0006511,GO:0006807,GO:0008150,GO:0008152,GO:0009056,GO:0009057,GO:0009506,GO:0009987,GO:0012505,GO:0015935,GO:0016020,GO:0019538,GO:0019941,GO:0022626,GO:0022627,GO:0030054,GO:0030163,GO:0032991,GO:0043170,GO:…	-	Ribosomal_S27,ubiquitin
TraesCS1A02G254400.1	3.09e-197	551.0	2CN7B@1|root,2QUBG@2759|Eukaryota,37NG3@33090|Viridiplantae,3GF30@35493|Streptophyta,3KKVV@4447|Liliopsida,3IB43@38820|Poales	-	-	-	GO:0003674,GO:0005215,GO:0005575,GO:0005623,GO:0005886,GO:0006810,GO:0008150,GO:0016020,GO:0022857,GO:0044464,GO:0051179,GO:0051234,GO:0055085,GO:0071944	-	-
TraesCS1A02G105600.1	0.0	967.0	COG1249@1|root,KOG1335@2759|Eukaryota,37PEG@33090|Viridiplantae,3GEXX@35493|Streptophyta,3KT90@4447|Liliopsida,3IECS@38820|Poales	C	Dihydrolipoyl dehydrogenase	-	GO:0000166,GO:0003674,GO:0003824,GO:0004148,GO:0005488,GO:0005507,GO:0005524,GO:0005575,GO:0005576,GO:0005622,GO:0005623,GO:0005737,GO:0005739,GO:0005740,GO:0005743,GO:0005746,GO:0005747,GO:0005759,GO:0008144,GO:0008150,GO:0008152,GO:0008270,GO:0009507,GO:0009536,GO:0010035,GO:0010038,GO:0016020,GO:0016491,GO:0016651,GO:0016667,GO:0016668,GO:0017076,GO:0019866,GO:0030554,GO:0030964,GO:0031090,GO:…	1.8.1.4	Pyr_redox_2,Pyr_redox_dim
TraesCS1A02G288400.1	0.0	1939.0	28IK4@1|root,2QR1T@2759|Eukaryota,37QR9@33090|Viridiplantae,3GBHM@35493|Streptophyta,3KVMX@4447|Liliopsida,3IG1N@38820|Poales	S	PWWP domain	-	-	-	PWWP
TraesCS1A02G288400.2	0.0	1442.0	28IK4@1|root,2QR1T@2759|Eukaryota,37QR9@33090|Viridiplantae,3GBHM@35493|Streptophyta,3KVMX@4447|Liliopsida,3IG1N@38820|Poales	S	PWWP domain	-	-	-	PWWP
TraesCS1A02G392000.1	4.62e-92	270.0	29UBW@1|root,2RXI9@2759|Eukaryota,37UP8@33090|Viridiplantae,3GI2K@35493|Streptophyta,3KZQ3@4447|Liliopsida,3II2Q@38820|Poales	S	photosynthesis	-	GO:0005575,GO:0005622,GO:0005623,GO:0005737,GO:0009507,GO:0009534,GO:0009535,GO:0009536,GO:0009579,GO:0016020,GO:0031976,GO:0031984,GO:0034357,GO:0042651,GO:0043226,GO:0043227,GO:0043229,GO:0043231,GO:0044422,GO:0044424,GO:0044434,GO:0044435,GO:0044436,GO:0044444,GO:0044446,GO:0044464,GO:0055035	-	PSI_PsaH
TraesCS1A02G281400.1	0.0	1382.0	COG0014@1|root,COG0263@1|root,KOG1154@2759|Eukaryota,KOG4165@2759|Eukaryota,37QQV@33090|Viridiplantae,3G949@35493|Streptophyta,3KQW3@4447|Liliopsida,3IAK9@38820|Poales	E	P5CS plays a key role in proline biosynthesis, leading to osmoregulation in plants	P5CS	GO:0000003,GO:0001101,GO:0003006,GO:0003674,GO:0003824,GO:0004350,GO:0005575,GO:0005622,GO:0005623,GO:0005737,GO:0005829,GO:0005911,GO:0006082,GO:0006520,GO:0006560,GO:0006561,GO:0006807,GO:0006950,GO:0006970,GO:0006972,GO:0006979,GO:0007275,GO:0008150,GO:0008152,GO:0008652,GO:0009058,GO:0009064,GO:0009084,GO:0009414,GO:0009415,GO:0009506,GO:0009507,GO:0009536,GO:0009555,GO:0009628,GO:0009651,GO:…	1.2.1.41,2.7.2.11	AA_kinase,Aldedh
TraesCS1A02G281400.2	0.0	1052.0	COG0014@1|root,COG0263@1|root,KOG1154@2759|Eukaryota,KOG4165@2759|Eukaryota,37QQV@33090|Viridiplantae,3G949@35493|Streptophyta,3KQW3@4447|Liliopsida,3IAK9@38820|Poales	E	P5CS plays a key role in proline biosynthesis, leading to osmoregulation in plants	P5CS	GO:0000003,GO:0001101,GO:0003006,GO:0003674,GO:0003824,GO:0004350,GO:0005575,GO:0005622,GO:0005623,GO:0005737,GO:0005829,GO:0005911,GO:0006082,GO:0006520,GO:0006560,GO:0006561,GO:0006807,GO:0006950,GO:0006970,GO:0006972,GO:0006979,GO:0007275,GO:0008150,GO:0008152,GO:0008652,GO:0009058,GO:0009064,GO:0009084,GO:0009414,GO:0009415,GO:0009506,GO:0009507,GO:0009536,GO:0009555,GO:0009628,GO:0009651,GO:…	1.2.1.41,2.7.2.11	AA_kinase,Aldedh
TraesCS1A02G281400.3	0.0	917.0	COG0014@1|root,COG0263@1|root,KOG1154@2759|Eukaryota,KOG4165@2759|Eukaryota,37QQV@33090|Viridiplantae,3G949@35493|Streptophyta,3KQW3@4447|Liliopsida,3IAK9@38820|Poales	E	P5CS plays a key role in proline biosynthesis, leading to osmoregulation in plants	P5CS	GO:0000003,GO:0001101,GO:0003006,GO:0003674,GO:0003824,GO:0004350,GO:0005575,GO:0005622,GO:0005623,GO:0005737,GO:0005829,GO:0005911,GO:0006082,GO:0006520,GO:0006560,GO:0006561,GO:0006807,GO:0006950,GO:0006970,GO:0006972,GO:0006979,GO:0007275,GO:0008150,GO:0008152,GO:0008652,GO:0009058,GO:0009064,GO:0009084,GO:0009414,GO:0009415,GO:0009506,GO:0009507,GO:0009536,GO:0009555,GO:0009628,GO:0009651,GO:…	1.2.1.41,2.7.2.11	AA_kinase,Aldedh
TraesCS1A02G164800.1	1.67e-272	745.0	KOG2366@1|root,KOG2366@2759|Eukaryota,37MJ5@33090|Viridiplantae,3GCPI@35493|Streptophyta,3KX5K@4447|Liliopsida,3IDGW@38820|Poales	G	Alpha galactosidase A	-	GO:0005575,GO:0005618,GO:0005623,GO:0009505,GO:0030312,GO:0044464,GO:0071944	3.2.1.22	Melibiase_2,Melibiase_2_C
TraesCS1A02G164800.2	4.89e-262	721.0	KOG2366@1|root,KOG2366@2759|Eukaryota,37MJ5@33090|Viridiplantae,3GCPI@35493|Streptophyta,3KX5K@4447|Liliopsida,3IDGW@38820|Poales	G	Alpha galactosidase A	-	GO:0005575,GO:0005618,GO:0005623,GO:0009505,GO:0030312,GO:0044464,GO:0071944	3.2.1.22	Melibiase_2,Melibiase_2_C
TraesCS1A02G202800.1	5.47e-101	293.0	COG5272@1|root,KOG0001@2759|Eukaryota,37IJ5@33090|Viridiplantae,3G78F@35493|Streptophyta,3M2ZQ@4447|Liliopsida,3INVZ@38820|Poales	O	Ubiquitin-like domain	-	-	-	ubiquitin
TraesCS1A02G217200.1	1.05e-103	303.0	COG0105@1|root,KOG0888@2759|Eukaryota,37TR1@33090|Viridiplantae,3GI8D@35493|Streptophyta,3KZ24@4447|Liliopsida,3IGIH@38820|Poales	F	Nucleoside diphosphate kinase	NDPK1	GO:0000302,GO:0003674,GO:0003824,GO:0004550,GO:0005575,GO:0005622,GO:0005623,GO:0006139,GO:0006165,GO:0006725,GO:0006753,GO:0006793,GO:0006796,GO:0006807,GO:0006950,GO:0006979,GO:0008150,GO:0008152,GO:0009117,GO:0009132,GO:0009636,GO:0009987,GO:0010035,GO:0016301,GO:0016310,GO:0016740,GO:0016772,GO:0016776,GO:0019205,GO:0019637,GO:0033554,GO:0034599,GO:0034614,GO:0034641,GO:0035690,GO:0042221,GO:…	2.7.4.6	NDK
TraesCS1A02G165700.2	5.06e-184	514.0	28JSH@1|root,2QS6A@2759|Eukaryota,37SJG@33090|Viridiplantae,3G9B0@35493|Streptophyta,3KPB6@4447|Liliopsida,3I3Q5@38820|Poales	S	Chloroplast envelope transporter	-	GO:0005575,GO:0005622,GO:0005623,GO:0005737,GO:0006605,GO:0006810,GO:0006886,GO:0006996,GO:0008104,GO:0008150,GO:0009507,GO:0009526,GO:0009528,GO:0009536,GO:0009657,GO:0009658,GO:0009706,GO:0009941,GO:0009987,GO:0015031,GO:0015833,GO:0016020,GO:0016043,GO:0017038,GO:0019866,GO:0031090,GO:0031897,GO:0031967,GO:0031969,GO:0031975,GO:0032991,GO:0033036,GO:0033365,GO:0034613,GO:0042170,GO:0042886,GO:…	-	Tic110
TraesCS1A02G165700.1	5.37e-224	624.0	28JSH@1|root,2QS6A@2759|Eukaryota,37SJG@33090|Viridiplantae,3G9B0@35493|Streptophyta,3KPB6@4447|Liliopsida,3I3Q5@38820|Poales	S	Chloroplast envelope transporter	-	GO:0005575,GO:0005622,GO:0005623,GO:0005737,GO:0006605,GO:0006810,GO:0006886,GO:0006996,GO:0008104,GO:0008150,GO:0009507,GO:0009526,GO:0009528,GO:0009536,GO:0009657,GO:0009658,GO:0009706,GO:0009941,GO:0009987,GO:0015031,GO:0015833,GO:0016020,GO:0016043,GO:0017038,GO:0019866,GO:0031090,GO:0031897,GO:0031967,GO:0031969,GO:0031975,GO:0032991,GO:0033036,GO:0033365,GO:0034613,GO:0042170,GO:0042886,GO:…	-	Tic110
TraesCS1A02G397500.1	1.38e-92	272.0	COG5272@1|root,KOG0004@2759|Eukaryota,37KHY@33090|Viridiplantae,3G8Q9@35493|Streptophyta,3KXF1@4447|Liliopsida	J	Ubiquitin exists either covalently attached to another protein, or free (unanchored). When covalently bound, it is conjugated to target proteins via an isopeptide bond either as a monomer (monoubiquitin), a polymer linked via different Lys residues of the ubiquitin (polyubiquitin chains) or a linear polymer linked via the initiator Met of the ubiquitin (linear polyubiquitin chains). Polyubiquitin…	UBI3	GO:0003674,GO:0003676,GO:0003723,GO:0003729,GO:0003735,GO:0005198,GO:0005488,GO:0005575,GO:0005622,GO:0005623,GO:0005737,GO:0005794,GO:0005829,GO:0005840,GO:0005886,GO:0005911,GO:0006508,GO:0006511,GO:0006807,GO:0008150,GO:0008152,GO:0009056,GO:0009057,GO:0009506,GO:0009987,GO:0012505,GO:0015935,GO:0016020,GO:0019538,GO:0019941,GO:0022626,GO:0022627,GO:0030054,GO:0030163,GO:0032991,GO:0043170,GO:…	-	Ribosomal_S27,ubiquitin
TraesCS1B02G290600.2	0.0	1388.0	COG0014@1|root,COG0263@1|root,KOG1154@2759|Eukaryota,KOG4165@2759|Eukaryota,37QQV@33090|Viridiplantae,3G949@35493|Streptophyta,3KQW3@4447|Liliopsida,3IAK9@38820|Poales	E	P5CS plays a key role in proline biosynthesis, leading to osmoregulation in plants	P5CS	GO:0000003,GO:0001101,GO:0003006,GO:0003674,GO:0003824,GO:0004350,GO:0005575,GO:0005622,GO:0005623,GO:0005737,GO:0005829,GO:0005911,GO:0006082,GO:0006520,GO:0006560,GO:0006561,GO:0006807,GO:0006950,GO:0006970,GO:0006972,GO:0006979,GO:0007275,GO:0008150,GO:0008152,GO:0008652,GO:0009058,GO:0009064,GO:0009084,GO:0009414,GO:0009415,GO:0009506,GO:0009507,GO:0009536,GO:0009555,GO:0009628,GO:0009651,GO:…	1.2.1.41,2.7.2.11	AA_kinase,Aldedh
TraesCS1B02G357000.1	0.0	1051.0	COG0205@1|root,KOG2440@2759|Eukaryota,383QB@33090|Viridiplantae,3GV97@35493|Streptophyta,3KNW8@4447|Liliopsida,3IDHK@38820|Poales	G	Catalyzes the phosphorylation of D-fructose 6-phosphate to fructose 1,6-bisphosphate by ATP, the first committing step of glycolysis	-	-	-	PFK
TraesCS1B02G367800.1	6.19e-202	566.0	KOG4569@1|root,KOG4569@2759|Eukaryota,37MDK@33090|Viridiplantae,3GFMI@35493|Streptophyta,3KSKK@4447|Liliopsida,3I3F0@38820|Poales	I	Lipase (class 3)	-	-	-	Lipase_3
TraesCS1B02G053600.1	0.0	1120.0	COG0166@1|root,KOG2446@2759|Eukaryota,37IKD@33090|Viridiplantae,3GE64@35493|Streptophyta,3KP5A@4447|Liliopsida,3I3WX@38820|Poales	G	Belongs to the GPI family	-	GO:0003674,GO:0003824,GO:0004347,GO:0005575,GO:0005622,GO:0005623,GO:0005737,GO:0005829,GO:0005975,GO:0005996,GO:0006006,GO:0006082,GO:0006090,GO:0006091,GO:0006094,GO:0006096,GO:0006139,GO:0006163,GO:0006164,GO:0006165,GO:0006725,GO:0006732,GO:0006733,GO:0006753,GO:0006754,GO:0006757,GO:0006793,GO:0006796,GO:0006807,GO:0008150,GO:0008152,GO:0009056,GO:0009058,GO:0009108,GO:0009117,GO:0009123,GO:…	5.3.1.9	PGI
TraesCS1B02G163800.1	0.0	1037.0	28JJ8@1|root,2QRYE@2759|Eukaryota,37RH7@33090|Viridiplantae,3GCW8@35493|Streptophyta,3KYUR@4447|Liliopsida,3I7EE@38820|Poales	C	PsaA and PsaB bind P700, the primary electron donor of photosystem I (PSI), as well as the electron acceptors A0, A1 and FX. PSI is a plastocyanin-ferredoxin oxidoreductase, converting photonic excitation into a charge separation, which transfers an electron from the donor P700 chlorophyll pair to the spectroscopically characterized acceptors A0, A1, FX, FA and FB in turn. Oxidized P700 is reduce…	psaA	GO:0005575,GO:0005622,GO:0005623,GO:0005737,GO:0008150,GO:0008152,GO:0009507,GO:0009526,GO:0009532,GO:0009534,GO:0009535,GO:0009536,GO:0009570,GO:0009579,GO:0009941,GO:0009987,GO:0010287,GO:0015979,GO:0016020,GO:0031967,GO:0031975,GO:0031976,GO:0031984,GO:0034357,GO:0042651,GO:0043226,GO:0043227,GO:0043229,GO:0043231,GO:0044237,GO:0044422,GO:0044424,GO:0044434,GO:0044435,GO:0044436,GO:0044444,GO:…	-	PsaA_PsaB
TraesCS1B02G037100.1	8.86e-213	588.0	COG0702@1|root,KOG1203@2759|Eukaryota,37HNJ@33090|Viridiplantae,3GFYD@35493|Streptophyta,3KQEP@4447|Liliopsida,3IAYP@38820|Poales	G	NAD(P)H-binding	-	-	-	NAD_binding_10
TraesCS1B02G139600.2	0.0	1590.0	COG0443@1|root,KOG0103@2759|Eukaryota,37PNW@33090|Viridiplantae,3GC36@35493|Streptophyta,3KW1F@4447|Liliopsida,3I5U6@38820|Poales	O	Belongs to the heat shock protein 70 family	-	-	-	HSP70
TraesCS1B02G139600.1	0.0	1603.0	COG0443@1|root,KOG0103@2759|Eukaryota,37PNW@33090|Viridiplantae,3GC36@35493|Streptophyta,3KW1F@4447|Liliopsida,3I5U6@38820|Poales	O	Belongs to the heat shock protein 70 family	-	-	-	HSP70
TraesCS1B02G229900.1	3.41e-297	814.0	KOG2190@1|root,KOG2190@2759|Eukaryota,37NBH@33090|Viridiplantae,3GBNW@35493|Streptophyta,3KSI3@4447|Liliopsida,3I60V@38820|Poales	A	KH domain	-	GO:0000003,GO:0003006,GO:0005575,GO:0005622,GO:0005623,GO:0005634,GO:0006139,GO:0006351,GO:0006396,GO:0006725,GO:0006807,GO:0007275,GO:0008150,GO:0008152,GO:0009058,GO:0009059,GO:0009299,GO:0009791,GO:0009908,GO:0009987,GO:0010467,GO:0016070,GO:0016071,GO:0018130,GO:0019438,GO:0022414,GO:0032501,GO:0032502,GO:0032774,GO:0034641,GO:0034645,GO:0034654,GO:0043170,GO:0043226,GO:0043227,GO:0043229,GO:…	-	KH_1
TraesCS1B02G263900.1	2.41e-217	602.0	2CN7B@1|root,2QUBG@2759|Eukaryota,37NG3@33090|Viridiplantae,3GF30@35493|Streptophyta,3KKVV@4447|Liliopsida,3IB43@38820|Poales	-	-	-	GO:0003674,GO:0005215,GO:0005575,GO:0005623,GO:0005886,GO:0006810,GO:0008150,GO:0016020,GO:0022857,GO:0044464,GO:0051179,GO:0051234,GO:0055085,GO:0071944	-	-
TraesCS1B02G420100.1	1.88e-91	268.0	29UBW@1|root,2RXI9@2759|Eukaryota,37UP8@33090|Viridiplantae,3GI2K@35493|Streptophyta,3KZQ3@4447|Liliopsida,3II2Q@38820|Poales	S	photosynthesis	-	GO:0005575,GO:0005622,GO:0005623,GO:0005737,GO:0009507,GO:0009534,GO:0009535,GO:0009536,GO:0009579,GO:0016020,GO:0031976,GO:0031984,GO:0034357,GO:0042651,GO:0043226,GO:0043227,GO:0043229,GO:0043231,GO:0044422,GO:0044424,GO:0044434,GO:0044435,GO:0044436,GO:0044444,GO:0044446,GO:0044464,GO:0055035	-	PSI_PsaH
TraesCS1B02G184700.1	0.0	1282.0	COG1793@1|root,KOG0967@2759|Eukaryota,37NCU@33090|Viridiplantae,3GAB8@35493|Streptophyta,3KRRZ@4447|Liliopsida,3IAGR@38820|Poales	L	DNA ligase	-	GO:0000012,GO:0003674,GO:0003824,GO:0003909,GO:0003910,GO:0005575,GO:0005622,GO:0005623,GO:0005634,GO:0005730,GO:0005737,GO:0005739,GO:0006139,GO:0006259,GO:0006260,GO:0006261,GO:0006266,GO:0006271,GO:0006273,GO:0006281,GO:0006302,GO:0006304,GO:0006725,GO:0006807,GO:0006950,GO:0006974,GO:0008150,GO:0008152,GO:0009058,GO:0009059,GO:0009987,GO:0016070,GO:0016874,GO:0016886,GO:0022616,GO:0031974,GO:…	6.5.1.1,6.5.1.6,6.5.1.7	DNA_ligase_A_C,DNA_ligase_A_M,DNA_ligase_A_N
TraesCS1B02G182700.1	6.05e-94	276.0	COG5272@1|root,KOG0004@2759|Eukaryota,37KHY@33090|Viridiplantae,3G8Q9@35493|Streptophyta,3KXF1@4447|Liliopsida,3I38B@38820|Poales	J	Ubiquitin exists either covalently attached to another protein, or free (unanchored). When covalently bound, it is conjugated to target proteins via an isopeptide bond either as a monomer (monoubiquitin), a polymer linked via different Lys residues of the ubiquitin (polyubiquitin chains) or a linear polymer linked via the initiator Met of the ubiquitin (linear polyubiquitin chains). Polyubiquitin…	-	-	-	Ribosomal_S27,ubiquitin
TraesCS1B02G181800.2	8.33e-272	746.0	KOG2366@1|root,KOG2366@2759|Eukaryota,37MJ5@33090|Viridiplantae,3GCPI@35493|Streptophyta,3KX5K@4447|Liliopsida,3IDGW@38820|Poales	G	Alpha galactosidase A	-	GO:0005575,GO:0005618,GO:0005623,GO:0009505,GO:0030312,GO:0044464,GO:0071944	3.2.1.22	Melibiase_2,Melibiase_2_C
TraesCS1B02G181800.1	1.22e-273	748.0	KOG2366@1|root,KOG2366@2759|Eukaryota,37MJ5@33090|Viridiplantae,3GCPI@35493|Streptophyta,3KX5K@4447|Liliopsida,3IDGW@38820|Poales	G	Alpha galactosidase A	-	GO:0005575,GO:0005618,GO:0005623,GO:0009505,GO:0030312,GO:0044464,GO:0071944	3.2.1.22	Melibiase_2,Melibiase_2_C
TraesCS1B02G367500.2	1.48e-170	485.0	KOG4569@1|root,KOG4569@2759|Eukaryota,37MDK@33090|Viridiplantae,3GFMI@35493|Streptophyta,3KSKK@4447|Liliopsida,3I3F0@38820|Poales	I	Lipase (class 3)	-	-	-	Lipase_3
TraesCS1B02G367500.1	3e-203	569.0	KOG4569@1|root,KOG4569@2759|Eukaryota,37MDK@33090|Viridiplantae,3GFMI@35493|Streptophyta,3KSKK@4447|Liliopsida,3I3F0@38820|Poales	I	Lipase (class 3)	-	-	-	Lipase_3
TraesCS1B02G405200.1	1.66e-114	342.0	COG0056@1|root,KOG1353@2759|Eukaryota,37JWW@33090|Viridiplantae,3G9FP@35493|Streptophyta,3KTU3@4447|Liliopsida,3IBRX@38820|Poales	C	ATP synthase subunit alpha	atpA	GO:0005575,GO:0005622,GO:0005623,GO:0005737,GO:0009536,GO:0043226,GO:0043227,GO:0043229,GO:0043231,GO:0044424,GO:0044444,GO:0044464	3.6.3.14	ATP-synt_ab,ATP-synt_ab_C,ATP-synt_ab_N
TraesCS1B02G131300.1	0.0	967.0	COG1249@1|root,KOG1335@2759|Eukaryota,37PEG@33090|Viridiplantae,3GEXX@35493|Streptophyta,3KT90@4447|Liliopsida,3IECS@38820|Poales	C	Dihydrolipoyl dehydrogenase	-	GO:0000166,GO:0003674,GO:0003824,GO:0004148,GO:0005488,GO:0005507,GO:0005524,GO:0005575,GO:0005576,GO:0005622,GO:0005623,GO:0005737,GO:0005739,GO:0005740,GO:0005743,GO:0005746,GO:0005747,GO:0005759,GO:0008144,GO:0008150,GO:0008152,GO:0008270,GO:0009507,GO:0009536,GO:0010035,GO:0010038,GO:0016020,GO:0016491,GO:0016651,GO:0016667,GO:0016668,GO:0017076,GO:0019866,GO:0030554,GO:0030964,GO:0031090,GO:…	1.8.1.4	Pyr_redox_2,Pyr_redox_dim
TraesCS1B02G377000.2	1.42e-210	588.0	KOG1507@1|root,KOG1507@2759|Eukaryota,37P8A@33090|Viridiplantae,3GEGH@35493|Streptophyta,3KRSE@4447|Liliopsida,3IDUW@38820|Poales	BD	Belongs to the nucleosome assembly protein (NAP) family	-	GO:0000724,GO:0000725,GO:0003674,GO:0003682,GO:0005488,GO:0005515,GO:0005575,GO:0005622,GO:0005623,GO:0005634,GO:0005737,GO:0006139,GO:0006259,GO:0006281,GO:0006302,GO:0006310,GO:0006725,GO:0006807,GO:0006950,GO:0006974,GO:0008150,GO:0008152,GO:0009987,GO:0010035,GO:0010038,GO:0033554,GO:0034641,GO:0042221,GO:0042393,GO:0043170,GO:0043226,GO:0043227,GO:0043229,GO:0043231,GO:0044237,GO:0044238,GO:…	-	NAP
TraesCS1B02G377000.1	2.72e-216	603.0	KOG1507@1|root,KOG1507@2759|Eukaryota,37P8A@33090|Viridiplantae,3GEGH@35493|Streptophyta,3KRSE@4447|Liliopsida,3IDUW@38820|Poales	BD	Belongs to the nucleosome assembly protein (NAP) family	-	GO:0000724,GO:0000725,GO:0003674,GO:0003682,GO:0005488,GO:0005515,GO:0005575,GO:0005622,GO:0005623,GO:0005634,GO:0005737,GO:0006139,GO:0006259,GO:0006281,GO:0006302,GO:0006310,GO:0006725,GO:0006807,GO:0006950,GO:0006974,GO:0008150,GO:0008152,GO:0009987,GO:0010035,GO:0010038,GO:0033554,GO:0034641,GO:0042221,GO:0042393,GO:0043170,GO:0043226,GO:0043227,GO:0043229,GO:0043231,GO:0044237,GO:0044238,GO:…	-	NAP
TraesCS1B02G154800.3	1.29e-278	763.0	KOG2652@1|root,KOG2652@2759|Eukaryota,37TAG@33090|Viridiplantae,3GGW2@35493|Streptophyta,3KWXQ@4447|Liliopsida,3IFSJ@38820|Poales	K	Transcription factor IIA, alpha/beta subunit	-	GO:0000428,GO:0000976,GO:0000977,GO:0000979,GO:0001012,GO:0001046,GO:0001047,GO:0001067,GO:0003674,GO:0003676,GO:0003677,GO:0003690,GO:0005488,GO:0005515,GO:0005575,GO:0005622,GO:0005623,GO:0005634,GO:0005654,GO:0005667,GO:0005672,GO:0006139,GO:0006351,GO:0006352,GO:0006366,GO:0006367,GO:0006725,GO:0006807,GO:0008134,GO:0008150,GO:0008152,GO:0009058,GO:0009059,GO:0009987,GO:0010467,GO:0016043,GO:…	-	TFIIA
TraesCS1B02G154800.2	3.44e-281	769.0	KOG2652@1|root,KOG2652@2759|Eukaryota,37TAG@33090|Viridiplantae,3GGW2@35493|Streptophyta,3KWXQ@4447|Liliopsida,3IFSJ@38820|Poales	K	Transcription factor IIA, alpha/beta subunit	-	GO:0000428,GO:0000976,GO:0000977,GO:0000979,GO:0001012,GO:0001046,GO:0001047,GO:0001067,GO:0003674,GO:0003676,GO:0003677,GO:0003690,GO:0005488,GO:0005515,GO:0005575,GO:0005622,GO:0005623,GO:0005634,GO:0005654,GO:0005667,GO:0005672,GO:0006139,GO:0006351,GO:0006352,GO:0006366,GO:0006367,GO:0006725,GO:0006807,GO:0008134,GO:0008150,GO:0008152,GO:0009058,GO:0009059,GO:0009987,GO:0010467,GO:0016043,GO:…	-	TFIIA
TraesCS1B02G154800.1	1.11e-278	763.0	KOG2652@1|root,KOG2652@2759|Eukaryota,37TAG@33090|Viridiplantae,3GGW2@35493|Streptophyta,3KWXQ@4447|Liliopsida,3IFSJ@38820|Poales	K	Transcription factor IIA, alpha/beta subunit	-	GO:0000428,GO:0000976,GO:0000977,GO:0000979,GO:0001012,GO:0001046,GO:0001047,GO:0001067,GO:0003674,GO:0003676,GO:0003677,GO:0003690,GO:0005488,GO:0005515,GO:0005575,GO:0005622,GO:0005623,GO:0005634,GO:0005654,GO:0005667,GO:0005672,GO:0006139,GO:0006351,GO:0006352,GO:0006366,GO:0006367,GO:0006725,GO:0006807,GO:0008134,GO:0008150,GO:0008152,GO:0009058,GO:0009059,GO:0009987,GO:0010467,GO:0016043,GO:…	-	TFIIA
TraesCS1B02G182400.1	3.97e-226	629.0	28JSH@1|root,2QS6A@2759|Eukaryota,37SJG@33090|Viridiplantae,3G9B0@35493|Streptophyta,3KPB6@4447|Liliopsida,3I3Q5@38820|Poales	S	Chloroplast envelope transporter	-	GO:0005575,GO:0005622,GO:0005623,GO:0005737,GO:0006605,GO:0006810,GO:0006886,GO:0006996,GO:0008104,GO:0008150,GO:0009507,GO:0009526,GO:0009528,GO:0009536,GO:0009657,GO:0009658,GO:0009706,GO:0009941,GO:0009987,GO:0015031,GO:0015833,GO:0016020,GO:0016043,GO:0017038,GO:0019866,GO:0031090,GO:0031897,GO:0031967,GO:0031969,GO:0031975,GO:0032991,GO:0033036,GO:0033365,GO:0034613,GO:0042170,GO:0042886,GO:…	-	Tic110
TraesCS1B02G270600.1	1.16e-211	585.0	KOG3037@1|root,KOG3037@2759|Eukaryota,37IE0@33090|Viridiplantae,3G72A@35493|Streptophyta,3KNDH@4447|Liliopsida,3IBEP@38820|Poales	S	UCH-binding domain	-	GO:0000502,GO:0003674,GO:0005488,GO:0005515,GO:0005575,GO:0005622,GO:0005623,GO:0005838,GO:0006508,GO:0006511,GO:0006807,GO:0008047,GO:0008150,GO:0008152,GO:0008541,GO:0009056,GO:0009057,GO:0009893,GO:0009987,GO:0010604,GO:0010950,GO:0010952,GO:0016043,GO:0016504,GO:0019222,GO:0019538,GO:0019941,GO:0022607,GO:0022624,GO:0030162,GO:0030163,GO:0030234,GO:0031323,GO:0031325,GO:0032182,GO:0032268,GO:…	-	Proteasom_Rpn13,RPN13_C
TraesCS1B02G270600.2	8.74e-207	573.0	KOG3037@1|root,KOG3037@2759|Eukaryota,37IE0@33090|Viridiplantae,3G72A@35493|Streptophyta,3KNDH@4447|Liliopsida,3IBEP@38820|Poales	S	UCH-binding domain	-	GO:0000502,GO:0003674,GO:0005488,GO:0005515,GO:0005575,GO:0005622,GO:0005623,GO:0005838,GO:0006508,GO:0006511,GO:0006807,GO:0008047,GO:0008150,GO:0008152,GO:0008541,GO:0009056,GO:0009057,GO:0009893,GO:0009987,GO:0010604,GO:0010950,GO:0010952,GO:0016043,GO:0016504,GO:0019222,GO:0019538,GO:0019941,GO:0022607,GO:0022624,GO:0030162,GO:0030163,GO:0030234,GO:0031323,GO:0031325,GO:0032182,GO:0032268,GO:…	-	Proteasom_Rpn13,RPN13_C
TraesCS1B02G139500.2	0.0	1381.0	COG0443@1|root,KOG0103@2759|Eukaryota,37PNW@33090|Viridiplantae,3GC36@35493|Streptophyta,3KW1F@4447|Liliopsida,3I5U6@38820|Poales	O	Belongs to the heat shock protein 70 family	-	GO:0000166,GO:0003674,GO:0005488,GO:0005524,GO:0005575,GO:0005618,GO:0005622,GO:0005623,GO:0005634,GO:0005737,GO:0005829,GO:0005886,GO:0005911,GO:0006950,GO:0008144,GO:0008150,GO:0009266,GO:0009408,GO:0009506,GO:0009628,GO:0010035,GO:0010038,GO:0016020,GO:0017076,GO:0030054,GO:0030312,GO:0030554,GO:0032553,GO:0032555,GO:0032559,GO:0035639,GO:0036094,GO:0042221,GO:0043167,GO:0043168,GO:0043226,GO:…	-	HSP70,MreB_Mbl
TraesCS1B02G139500.1	0.0	1545.0	COG0443@1|root,KOG0103@2759|Eukaryota,37PNW@33090|Viridiplantae,3GC36@35493|Streptophyta,3KW1F@4447|Liliopsida,3I5U6@38820|Poales	O	Belongs to the heat shock protein 70 family	-	GO:0000166,GO:0003674,GO:0005488,GO:0005524,GO:0005575,GO:0005618,GO:0005622,GO:0005623,GO:0005634,GO:0005737,GO:0005829,GO:0005886,GO:0005911,GO:0006950,GO:0008144,GO:0008150,GO:0009266,GO:0009408,GO:0009506,GO:0009628,GO:0010035,GO:0010038,GO:0016020,GO:0017076,GO:0030054,GO:0030312,GO:0030554,GO:0032553,GO:0032555,GO:0032559,GO:0035639,GO:0036094,GO:0042221,GO:0043167,GO:0043168,GO:0043226,GO:…	-	HSP70,MreB_Mbl
TraesCS1B02G151300.1	0.0	1258.0	COG0443@1|root,KOG0102@2759|Eukaryota,37IHK@33090|Viridiplantae,3G7BX@35493|Streptophyta,3KTUV@4447|Liliopsida,3IEXI@38820|Poales	O	Belongs to the heat shock protein 70 family	-	GO:0005575,GO:0005576,GO:0005622,GO:0005623,GO:0005737,GO:0006605,GO:0006810,GO:0006886,GO:0006950,GO:0008104,GO:0008150,GO:0009266,GO:0009408,GO:0009507,GO:0009526,GO:0009532,GO:0009536,GO:0009570,GO:0009579,GO:0009628,GO:0009941,GO:0010035,GO:0010038,GO:0015031,GO:0015833,GO:0031967,GO:0031975,GO:0033036,GO:0033365,GO:0034613,GO:0042221,GO:0042886,GO:0043226,GO:0043227,GO:0043229,GO:0043231,GO:…	-	HSP70
TraesCS1B02G367600.1	7.52e-184	520.0	KOG4569@1|root,KOG4569@2759|Eukaryota,37MDK@33090|Viridiplantae,3GFMI@35493|Streptophyta,3KSKK@4447|Liliopsida,3I3F0@38820|Poales	I	Lipase (class 3)	-	-	-	Lipase_3
TraesCS1B02G367600.2	6.19e-202	566.0	KOG4569@1|root,KOG4569@2759|Eukaryota,37MDK@33090|Viridiplantae,3GFMI@35493|Streptophyta,3KSKK@4447|Liliopsida,3I3F0@38820|Poales	I	Lipase (class 3)	-	-	-	Lipase_3
TraesCS1B02G167100.1	3.74e-155	434.0	COG5053@1|root,KOG1670@2759|Eukaryota,37JUS@33090|Viridiplantae,3GE90@35493|Streptophyta,3KXMJ@4447|Liliopsida,3I9JW@38820|Poales	J	Belongs to the eukaryotic initiation factor 4E family	eIF(iso)4E	GO:0000339,GO:0000340,GO:0002682,GO:0002683,GO:0002697,GO:0002698,GO:0002831,GO:0002832,GO:0003674,GO:0003676,GO:0003723,GO:0003743,GO:0005488,GO:0005575,GO:0005622,GO:0005623,GO:0005634,GO:0005737,GO:0005829,GO:0005845,GO:0006412,GO:0006413,GO:0006518,GO:0006807,GO:0008135,GO:0008150,GO:0008152,GO:0009058,GO:0009059,GO:0009605,GO:0009607,GO:0009615,GO:0009987,GO:0010467,GO:0019538,GO:0031347,GO:…	-	IF4E
TraesCS1B02G058600.1	0.0	1277.0	COG2453@1|root,KOG1716@2759|Eukaryota,37HMG@33090|Viridiplantae,3G7UN@35493|Streptophyta,3KTM8@4447|Liliopsida,3IBZR@38820|Poales	V	Dual specificity phosphatase, catalytic domain	-	GO:0000188,GO:0001704,GO:0001706,GO:0001932,GO:0001933,GO:0003674,GO:0003824,GO:0004721,GO:0004722,GO:0004725,GO:0005575,GO:0005622,GO:0005623,GO:0005634,GO:0005654,GO:0005737,GO:0005829,GO:0006464,GO:0006469,GO:0006470,GO:0006793,GO:0006796,GO:0006807,GO:0006950,GO:0006970,GO:0007275,GO:0007369,GO:0007492,GO:0008138,GO:0008150,GO:0008152,GO:0008330,GO:0009314,GO:0009411,GO:0009416,GO:0009628,GO:…	3.1.3.16,3.1.3.48	DSPc
TraesCS1B02G058600.2	0.0	1318.0	COG2453@1|root,KOG1716@2759|Eukaryota,37HMG@33090|Viridiplantae,3G7UN@35493|Streptophyta,3KTM8@4447|Liliopsida,3IBZR@38820|Poales	V	Dual specificity phosphatase, catalytic domain	-	GO:0000188,GO:0001704,GO:0001706,GO:0001932,GO:0001933,GO:0003674,GO:0003824,GO:0004721,GO:0004722,GO:0004725,GO:0005575,GO:0005622,GO:0005623,GO:0005634,GO:0005654,GO:0005737,GO:0005829,GO:0006464,GO:0006469,GO:0006470,GO:0006793,GO:0006796,GO:0006807,GO:0006950,GO:0006970,GO:0007275,GO:0007369,GO:0007492,GO:0008138,GO:0008150,GO:0008152,GO:0008330,GO:0009314,GO:0009411,GO:0009416,GO:0009628,GO:…	3.1.3.16,3.1.3.48	DSPc
TraesCS1B02G461900.1	1.21e-209	597.0	COG0631@1|root,KOG0698@2759|Eukaryota,37N6C@33090|Viridiplantae,3GBMH@35493|Streptophyta,3KUTD@4447|Liliopsida,3I91Q@38820|Poales	T	Serine/threonine phosphatases, family 2C, catalytic domain	-	-	3.1.3.16	PP2C
TraesCS1B02G230300.1	6.07e-103	301.0	COG0105@1|root,KOG0888@2759|Eukaryota,37TR1@33090|Viridiplantae,3GI8D@35493|Streptophyta,3KZ24@4447|Liliopsida,3IGIH@38820|Poales	F	Nucleoside diphosphate kinase	NDPK1	GO:0000302,GO:0003674,GO:0003824,GO:0004550,GO:0005575,GO:0005622,GO:0005623,GO:0006139,GO:0006165,GO:0006725,GO:0006753,GO:0006793,GO:0006796,GO:0006807,GO:0006950,GO:0006979,GO:0008150,GO:0008152,GO:0009117,GO:0009132,GO:0009636,GO:0009987,GO:0010035,GO:0016301,GO:0016310,GO:0016740,GO:0016772,GO:0016776,GO:0019205,GO:0019637,GO:0033554,GO:0034599,GO:0034614,GO:0034641,GO:0035690,GO:0042221,GO:…	2.7.4.6	NDK
TraesCS1B02G182500.1	0.0	1674.0	28JSH@1|root,2QS6A@2759|Eukaryota,37SJG@33090|Viridiplantae,3G9B0@35493|Streptophyta,3KPB6@4447|Liliopsida,3I3Q5@38820|Poales	S	Chloroplast envelope transporter	-	GO:0005575,GO:0005622,GO:0005623,GO:0005737,GO:0006605,GO:0006810,GO:0006886,GO:0006996,GO:0008104,GO:0008150,GO:0009507,GO:0009526,GO:0009528,GO:0009536,GO:0009657,GO:0009658,GO:0009706,GO:0009941,GO:0009987,GO:0015031,GO:0015833,GO:0016020,GO:0016043,GO:0017038,GO:0019866,GO:0031090,GO:0031897,GO:0031967,GO:0031969,GO:0031975,GO:0032991,GO:0033036,GO:0033365,GO:0034613,GO:0042170,GO:0042886,GO:…	-	Tic110
TraesCS1B02G404900.1	7.29e-42	138.0	COG0636@1|root,KOG0232@2759|Eukaryota,37W5A@33090|Viridiplantae,3GK4X@35493|Streptophyta,3M0W1@4447|Liliopsida,3IJHG@38820|Poales	C	F(1)F(0) ATP synthase produces ATP from ADP in the presence of a proton or sodium gradient. F-type ATPases consist of two structural domains, F(1) containing the extramembraneous catalytic core and F(0) containing the membrane proton channel, linked together by a central stalk and a peripheral stalk. During catalysis, ATP synthesis in the catalytic domain of F(1) is coupled via a rotary mechanism…	atpH	GO:0003674,GO:0003824,GO:0005215,GO:0005575,GO:0005622,GO:0005623,GO:0005737,GO:0006139,GO:0006163,GO:0006164,GO:0006725,GO:0006753,GO:0006754,GO:0006793,GO:0006796,GO:0006807,GO:0006810,GO:0006811,GO:0006812,GO:0008150,GO:0008152,GO:0008324,GO:0009058,GO:0009117,GO:0009123,GO:0009124,GO:0009126,GO:0009127,GO:0009141,GO:0009142,GO:0009144,GO:0009145,GO:0009150,GO:0009152,GO:0009156,GO:0009161,GO:…	-	ATP-synt_C
TraesCS1B02G261800.1	4.16e-180	504.0	COG1512@1|root,2QQ6F@2759|Eukaryota,37M4H@33090|Viridiplantae,3G9W5@35493|Streptophyta,3KNNU@4447|Liliopsida,3I939@38820|Poales	S	TPM domain	-	GO:0003674,GO:0003824,GO:0003993,GO:0005575,GO:0005622,GO:0005623,GO:0005737,GO:0006091,GO:0006793,GO:0006796,GO:0006807,GO:0008150,GO:0008152,GO:0009507,GO:0009534,GO:0009535,GO:0009536,GO:0009579,GO:0009765,GO:0009987,GO:0010206,GO:0015979,GO:0016020,GO:0016311,GO:0016787,GO:0016788,GO:0016791,GO:0019538,GO:0019684,GO:0030091,GO:0031976,GO:0031977,GO:0031984,GO:0034357,GO:0042578,GO:0042651,GO:…	-	TPM_phosphatase
TraesCS1B02G443200.1	3.26e-231	638.0	COG0039@1|root,KOG1494@2759|Eukaryota,37Q8V@33090|Viridiplantae,3G93G@35493|Streptophyta,3KPGY@4447|Liliopsida,3IM57@38820|Poales	C	Malate dehydrogenase	-	-	1.1.1.37	Ldh_1_C,Ldh_1_N
TraesCS1B02G120600.1	1.11e-193	536.0	COG1471@1|root,KOG0378@2759|Eukaryota,37RB4@33090|Viridiplantae,3GA55@35493|Streptophyta,3KXMR@4447|Liliopsida,3IM6M@38820|Poales	J	Belongs to the eukaryotic ribosomal protein eS4 family	-	GO:0005575,GO:0005622,GO:0005623,GO:0005737,GO:0044424,GO:0044464	-	40S_S4_C,KOW,RS4NT,Ribosomal_S4e,S4
TraesCS1B02G186300.1	1.96e-273	749.0	COG1028@1|root,KOG1208@2759|Eukaryota,37R40@33090|Viridiplantae,3GD2D@35493|Streptophyta,3KTW4@4447|Liliopsida,3IDV8@38820|Poales	Q	short chain dehydrogenase	PORA	GO:0003674,GO:0003824,GO:0003959,GO:0005488,GO:0005515,GO:0005575,GO:0005622,GO:0005623,GO:0005737,GO:0007275,GO:0008150,GO:0008152,GO:0009314,GO:0009416,GO:0009507,GO:0009526,GO:0009527,GO:0009534,GO:0009535,GO:0009536,GO:0009579,GO:0009628,GO:0009639,GO:0009640,GO:0009642,GO:0009646,GO:0009647,GO:0009707,GO:0009719,GO:0009723,GO:0009725,GO:0009791,GO:0009941,GO:0010033,GO:0016020,GO:0016491,GO:…	1.3.1.33	adh_short
TraesCS1B02G241200.1	5.88e-91	266.0	COG1552@1|root,KOG0003@2759|Eukaryota,37TWI@33090|Viridiplantae,3GHWG@35493|Streptophyta,3M2HK@4447|Liliopsida,3IGVY@38820|Poales	J	Ribosomal_L40e	-	-	-	Ribosomal_L40e,ubiquitin
TraesCS1B02G425700.1	1.96e-92	271.0	COG5272@1|root,KOG0004@2759|Eukaryota,37KHY@33090|Viridiplantae,3G8Q9@35493|Streptophyta,3KXF1@4447|Liliopsida,3I38B@38820|Poales	J	Ubiquitin exists either covalently attached to another protein, or free (unanchored). When covalently bound, it is conjugated to target proteins via an isopeptide bond either as a monomer (monoubiquitin), a polymer linked via different Lys residues of the ubiquitin (polyubiquitin chains) or a linear polymer linked via the initiator Met of the ubiquitin (linear polyubiquitin chains). Polyubiquitin…	UBI3	GO:0003674,GO:0003676,GO:0003723,GO:0003729,GO:0003735,GO:0005198,GO:0005488,GO:0005575,GO:0005622,GO:0005623,GO:0005737,GO:0005794,GO:0005829,GO:0005840,GO:0005886,GO:0005911,GO:0006508,GO:0006511,GO:0006807,GO:0008150,GO:0008152,GO:0009056,GO:0009057,GO:0009506,GO:0009987,GO:0012505,GO:0015935,GO:0016020,GO:0019538,GO:0019941,GO:0022626,GO:0022627,GO:0030054,GO:0030163,GO:0032991,GO:0043170,GO:…	-	Ribosomal_S27,ubiquitin
TraesCS1B02G367700.1	3.49e-202	566.0	KOG4569@1|root,KOG4569@2759|Eukaryota,37MDK@33090|Viridiplantae,3GFMI@35493|Streptophyta,3KSKK@4447|Liliopsida,3I3F0@38820|Poales	I	Lipase (class 3)	-	-	-	Lipase_3
TraesCS1B02G248000.1	1.46e-106	312.0	COG1308@1|root,KOG2239@2759|Eukaryota,37ITV@33090|Viridiplantae,3G80R@35493|Streptophyta,3KSVC@4447|Liliopsida,3IC2Y@38820|Poales	K	NAC domain	-	-	-	NAC
TraesCS1B02G172400.1	9.71e-224	620.0	COG0039@1|root,KOG1496@2759|Eukaryota,37N4Q@33090|Viridiplantae,3GAE1@35493|Streptophyta,3KTN1@4447|Liliopsida,3ID4G@38820|Poales	C	Malate dehydrogenase	-	GO:0003674,GO:0003824,GO:0005575,GO:0005622,GO:0005623,GO:0005737,GO:0006082,GO:0006091,GO:0006099,GO:0006101,GO:0006107,GO:0006108,GO:0006139,GO:0006725,GO:0006732,GO:0006733,GO:0006734,GO:0006753,GO:0006793,GO:0006796,GO:0006807,GO:0008150,GO:0008152,GO:0009060,GO:0009117,GO:0009987,GO:0015980,GO:0016491,GO:0016614,GO:0016615,GO:0016616,GO:0016999,GO:0017144,GO:0019362,GO:0019637,GO:0019674,GO:…	1.1.1.37	Ldh_1_C,Ldh_1_N
TraesCS1B02G189100.1	5.01e-127	375.0	28JJ8@1|root,2QRYE@2759|Eukaryota,37RH7@33090|Viridiplantae,3GCW8@35493|Streptophyta,3I0SM@3699|Brassicales	C	PsaA and PsaB bind P700, the primary electron donor of photosystem I (PSI), as well as the electron acceptors A0, A1 and FX. PSI is a plastocyanin-ferredoxin oxidoreductase, converting photonic excitation into a charge separation, which transfers an electron from the donor P700 chlorophyll pair to the spectroscopically characterized acceptors A0, A1, FX, FA and FB in turn. Oxidized P700 is reduce…	psaA	GO:0005575,GO:0005622,GO:0005623,GO:0005737,GO:0008150,GO:0008152,GO:0009507,GO:0009526,GO:0009532,GO:0009534,GO:0009535,GO:0009536,GO:0009570,GO:0009579,GO:0009941,GO:0009987,GO:0010287,GO:0015979,GO:0016020,GO:0031967,GO:0031975,GO:0031976,GO:0031984,GO:0034357,GO:0042651,GO:0043226,GO:0043227,GO:0043229,GO:0043231,GO:0044237,GO:0044422,GO:0044424,GO:0044434,GO:0044435,GO:0044436,GO:0044444,GO:…	-	PsaA_PsaB
TraesCS1B02G248800.2	0.0	2338.0	COG0484@1|root,KOG0550@2759|Eukaryota,37HFU@33090|Viridiplantae,3G9NB@35493|Streptophyta,3KMDM@4447|Liliopsida,3IAAH@38820|Poales	O	Tetratricopeptide repeats	-	GO:0003674,GO:0005488,GO:0005515,GO:0005575,GO:0005622,GO:0005623,GO:0005634,GO:0005654,GO:0005737,GO:0005829,GO:0006457,GO:0006458,GO:0008150,GO:0009987,GO:0031072,GO:0031974,GO:0031981,GO:0043226,GO:0043227,GO:0043229,GO:0043231,GO:0043233,GO:0044422,GO:0044424,GO:0044428,GO:0044444,GO:0044446,GO:0044464,GO:0051084,GO:0051085,GO:0061077,GO:0070013	-	DnaJ,TPR_8
TraesCS1B02G248800.3	0.0	2341.0	COG0484@1|root,KOG0550@2759|Eukaryota,37HFU@33090|Viridiplantae,3G9NB@35493|Streptophyta,3KMDM@4447|Liliopsida,3IAAH@38820|Poales	O	Tetratricopeptide repeats	-	GO:0003674,GO:0005488,GO:0005515,GO:0005575,GO:0005622,GO:0005623,GO:0005634,GO:0005654,GO:0005737,GO:0005829,GO:0006457,GO:0006458,GO:0008150,GO:0009987,GO:0031072,GO:0031974,GO:0031981,GO:0043226,GO:0043227,GO:0043229,GO:0043231,GO:0043233,GO:0044422,GO:0044424,GO:0044428,GO:0044444,GO:0044446,GO:0044464,GO:0051084,GO:0051085,GO:0061077,GO:0070013	-	DnaJ,TPR_8
TraesCS1B02G130900.1	1.38e-92	272.0	COG5272@1|root,KOG0004@2759|Eukaryota,37KHY@33090|Viridiplantae,3G8Q9@35493|Streptophyta,3KXF1@4447|Liliopsida	J	Ubiquitin exists either covalently attached to another protein, or free (unanchored). When covalently bound, it is conjugated to target proteins via an isopeptide bond either as a monomer (monoubiquitin), a polymer linked via different Lys residues of the ubiquitin (polyubiquitin chains) or a linear polymer linked via the initiator Met of the ubiquitin (linear polyubiquitin chains). Polyubiquitin…	UBI3	GO:0003674,GO:0003676,GO:0003723,GO:0003729,GO:0003735,GO:0005198,GO:0005488,GO:0005575,GO:0005622,GO:0005623,GO:0005737,GO:0005794,GO:0005829,GO:0005840,GO:0005886,GO:0005911,GO:0006508,GO:0006511,GO:0006807,GO:0008150,GO:0008152,GO:0009056,GO:0009057,GO:0009506,GO:0009987,GO:0012505,GO:0015935,GO:0016020,GO:0019538,GO:0019941,GO:0022626,GO:0022627,GO:0030054,GO:0030163,GO:0032991,GO:0043170,GO:…	-	Ribosomal_S27,ubiquitin
TraesCS1B02G319400.2	4.21e-63	196.0	COG5126@1|root,KOG0027@2759|Eukaryota,37K5B@33090|Viridiplantae,3GCAR@35493|Streptophyta	T	Calmodulin mediates the control of a large number of enzymes, ion channels and other proteins by Ca(2 ). Among the enzymes to be stimulated by the calmodulin-Ca(2 ) complex are a number of protein kinases and phosphatases	-	-	-	EF-hand_1
TraesCS1B02G215800.1	0.0	1409.0	KOG0254@1|root,KOG0254@2759|Eukaryota,37MKQ@33090|Viridiplantae,3GC2P@35493|Streptophyta,3KQ6F@4447|Liliopsida,3IGEF@38820|Poales	U	Belongs to the major facilitator superfamily. Sugar transporter (TC 2.A.1.1) family	TMT2	GO:0000325,GO:0003674,GO:0005215,GO:0005351,GO:0005355,GO:0005402,GO:0005575,GO:0005622,GO:0005623,GO:0005737,GO:0005773,GO:0005774,GO:0005794,GO:0006810,GO:0006811,GO:0006812,GO:0008150,GO:0008324,GO:0008643,GO:0008645,GO:0009605,GO:0009607,GO:0009624,GO:0009705,GO:0012505,GO:0015075,GO:0015077,GO:0015078,GO:0015144,GO:0015145,GO:0015149,GO:0015291,GO:0015293,GO:0015294,GO:0015295,GO:0015318,GO:…	-	Sugar_tr
TraesCS1B02G215800.2	0.0	1305.0	KOG0254@1|root,KOG0254@2759|Eukaryota,37MKQ@33090|Viridiplantae,3GC2P@35493|Streptophyta,3KQ6F@4447|Liliopsida,3IGEF@38820|Poales	U	Belongs to the major facilitator superfamily. Sugar transporter (TC 2.A.1.1) family	TMT2	GO:0000325,GO:0003674,GO:0005215,GO:0005351,GO:0005355,GO:0005402,GO:0005575,GO:0005622,GO:0005623,GO:0005737,GO:0005773,GO:0005774,GO:0005794,GO:0006810,GO:0006811,GO:0006812,GO:0008150,GO:0008324,GO:0008643,GO:0008645,GO:0009605,GO:0009607,GO:0009624,GO:0009705,GO:0012505,GO:0015075,GO:0015077,GO:0015078,GO:0015144,GO:0015145,GO:0015149,GO:0015291,GO:0015293,GO:0015294,GO:0015295,GO:0015318,GO:…	-	Sugar_tr
TraesCS1B02G400300.2	1.08e-269	740.0	COG0055@1|root,KOG1350@2759|Eukaryota,37N26@33090|Viridiplantae,3G7JF@35493|Streptophyta	C	Produces ATP from ADP in the presence of a proton gradient across the membrane	ATPB	GO:0000166,GO:0003674,GO:0005488,GO:0005524,GO:0005575,GO:0005622,GO:0005623,GO:0005737,GO:0005739,GO:0005740,GO:0005743,GO:0006139,GO:0006163,GO:0006164,GO:0006725,GO:0006753,GO:0006754,GO:0006793,GO:0006796,GO:0006807,GO:0006810,GO:0006811,GO:0006812,GO:0008144,GO:0008150,GO:0008152,GO:0009058,GO:0009117,GO:0009123,GO:0009124,GO:0009126,GO:0009127,GO:0009141,GO:0009142,GO:0009144,GO:0009145,GO:…	3.6.3.14	ATP-synt_ab,ATP-synt_ab_N,MAP65_ASE1,Synthase_beta
TraesCS1B02G400300.1	1.54e-315	864.0	COG0055@1|root,KOG1350@2759|Eukaryota,37N26@33090|Viridiplantae,3G7JF@35493|Streptophyta	C	Produces ATP from ADP in the presence of a proton gradient across the membrane	ATPB	GO:0000166,GO:0003674,GO:0005488,GO:0005524,GO:0005575,GO:0005622,GO:0005623,GO:0005737,GO:0005739,GO:0005740,GO:0005743,GO:0006139,GO:0006163,GO:0006164,GO:0006725,GO:0006753,GO:0006754,GO:0006793,GO:0006796,GO:0006807,GO:0006810,GO:0006811,GO:0006812,GO:0008144,GO:0008150,GO:0008152,GO:0009058,GO:0009117,GO:0009123,GO:0009124,GO:0009126,GO:0009127,GO:0009141,GO:0009142,GO:0009144,GO:0009145,GO:…	3.6.3.14	ATP-synt_ab,ATP-synt_ab_N,MAP65_ASE1,Synthase_beta
TraesCS1B02G034000.1	2.71e-31	111.0	2CIZ4@1|root,2SC2H@2759|Eukaryota	S	Potato inhibitor I family	-	-	-	potato_inhibit
TraesCS1D02G137000.1	3.87e-279	764.0	KOG2652@1|root,KOG2652@2759|Eukaryota,37TAG@33090|Viridiplantae,3GGW2@35493|Streptophyta,3KWXQ@4447|Liliopsida,3IFSJ@38820|Poales	K	Transcription factor IIA, alpha/beta subunit	-	GO:0000428,GO:0000976,GO:0000977,GO:0000979,GO:0001012,GO:0001046,GO:0001047,GO:0001067,GO:0003674,GO:0003676,GO:0003677,GO:0003690,GO:0005488,GO:0005515,GO:0005575,GO:0005622,GO:0005623,GO:0005634,GO:0005654,GO:0005667,GO:0005672,GO:0006139,GO:0006351,GO:0006352,GO:0006366,GO:0006367,GO:0006725,GO:0006807,GO:0008134,GO:0008150,GO:0008152,GO:0009058,GO:0009059,GO:0009987,GO:0010467,GO:0016043,GO:…	-	TFIIA
TraesCS1D02G137000.2	6.38e-279	763.0	KOG2652@1|root,KOG2652@2759|Eukaryota,37TAG@33090|Viridiplantae,3GGW2@35493|Streptophyta,3KWXQ@4447|Liliopsida,3IFSJ@38820|Poales	K	Transcription factor IIA, alpha/beta subunit	-	GO:0000428,GO:0000976,GO:0000977,GO:0000979,GO:0001012,GO:0001046,GO:0001047,GO:0001067,GO:0003674,GO:0003676,GO:0003677,GO:0003690,GO:0005488,GO:0005515,GO:0005575,GO:0005622,GO:0005623,GO:0005634,GO:0005654,GO:0005667,GO:0005672,GO:0006139,GO:0006351,GO:0006352,GO:0006366,GO:0006367,GO:0006725,GO:0006807,GO:0008134,GO:0008150,GO:0008152,GO:0009058,GO:0009059,GO:0009987,GO:0010467,GO:0016043,GO:…	-	TFIIA
TraesCS1D02G137000.3	1.7e-281	770.0	KOG2652@1|root,KOG2652@2759|Eukaryota,37TAG@33090|Viridiplantae,3GGW2@35493|Streptophyta,3KWXQ@4447|Liliopsida,3IFSJ@38820|Poales	K	Transcription factor IIA, alpha/beta subunit	-	GO:0000428,GO:0000976,GO:0000977,GO:0000979,GO:0001012,GO:0001046,GO:0001047,GO:0001067,GO:0003674,GO:0003676,GO:0003677,GO:0003690,GO:0005488,GO:0005515,GO:0005575,GO:0005622,GO:0005623,GO:0005634,GO:0005654,GO:0005667,GO:0005672,GO:0006139,GO:0006351,GO:0006352,GO:0006366,GO:0006367,GO:0006725,GO:0006807,GO:0008134,GO:0008150,GO:0008152,GO:0009058,GO:0009059,GO:0009987,GO:0010467,GO:0016043,GO:…	-	TFIIA
TraesCS1D02G204900.1	0.0	1410.0	KOG0254@1|root,KOG0254@2759|Eukaryota,37MKQ@33090|Viridiplantae,3GC2P@35493|Streptophyta,3KQ6F@4447|Liliopsida,3IGEF@38820|Poales	U	Belongs to the major facilitator superfamily. Sugar transporter (TC 2.A.1.1) family	TMT2	GO:0000325,GO:0003674,GO:0005215,GO:0005351,GO:0005355,GO:0005402,GO:0005575,GO:0005622,GO:0005623,GO:0005737,GO:0005773,GO:0005774,GO:0005794,GO:0006810,GO:0006811,GO:0006812,GO:0008150,GO:0008324,GO:0008643,GO:0008645,GO:0009605,GO:0009607,GO:0009624,GO:0009705,GO:0012505,GO:0015075,GO:0015077,GO:0015078,GO:0015144,GO:0015145,GO:0015149,GO:0015291,GO:0015293,GO:0015294,GO:0015295,GO:0015318,GO:…	-	Sugar_tr
TraesCS1D02G121200.2	0.0	1518.0	COG0443@1|root,KOG0103@2759|Eukaryota,37PNW@33090|Viridiplantae,3GC36@35493|Streptophyta,3KW1F@4447|Liliopsida,3I5U6@38820|Poales	O	Belongs to the heat shock protein 70 family	-	-	-	HSP70
TraesCS1D02G121200.1	0.0	1586.0	COG0443@1|root,KOG0103@2759|Eukaryota,37PNW@33090|Viridiplantae,3GC36@35493|Streptophyta,3KW1F@4447|Liliopsida,3I5U6@38820|Poales	O	Belongs to the heat shock protein 70 family	-	-	-	HSP70
TraesCS1D02G442400.1	8.65e-122	363.0	KOG2945@1|root,KOG2945@2759|Eukaryota,37K0R@33090|Viridiplantae,3GCWE@35493|Streptophyta,3KTMY@4447|Liliopsida,3I9YM@38820|Poales	S	Hyaluronan / mRNA binding family	-	-	-	HABP4_PAI-RBP1,Stm1_N
TraesCS1D02G121200.3	0.0	1600.0	COG0443@1|root,KOG0103@2759|Eukaryota,37PNW@33090|Viridiplantae,3GC36@35493|Streptophyta,3KW1F@4447|Liliopsida,3I5U6@38820|Poales	O	Belongs to the heat shock protein 70 family	-	-	-	HSP70
TraesCS1D02G161900.1	4.61e-269	739.0	KOG2366@1|root,KOG2366@2759|Eukaryota,37MJ5@33090|Viridiplantae,3GCPI@35493|Streptophyta,3KX5K@4447|Liliopsida,3IDGW@38820|Poales	G	Alpha galactosidase A	-	GO:0005575,GO:0005618,GO:0005623,GO:0009505,GO:0030312,GO:0044464,GO:0071944	3.2.1.22	Melibiase_2,Melibiase_2_C
TraesCS1D02G179900.1	5.25e-259	709.0	28IP8@1|root,2QR09@2759|Eukaryota,37PUB@33090|Viridiplantae,3GEYD@35493|Streptophyta,3KU18@4447|Liliopsida,3I8VI@38820|Poales	C	Photosystem II (PSII) is a light-driven water plastoquinone oxidoreductase that uses light energy to abstract electrons from H(2)O, generating O(2) and a proton gradient subsequently used for ATP formation. It consists of a core antenna complex that captures photons, and an electron transfer chain that converts photonic excitation into a charge separation. The D1 D2 (PsbA PsbA) reaction center he…	psbA	GO:0005575,GO:0005622,GO:0005623,GO:0005737,GO:0009536,GO:0043226,GO:0043227,GO:0043229,GO:0043231,GO:0044424,GO:0044444,GO:0044464	1.10.3.9	Photo_RC
TraesCS1D02G420500.1	1.09e-230	637.0	COG0039@1|root,KOG1494@2759|Eukaryota,37Q8V@33090|Viridiplantae,3G93G@35493|Streptophyta,3KPGY@4447|Liliopsida,3IM57@38820|Poales	C	Malate dehydrogenase	-	-	1.1.1.37	Ldh_1_C,Ldh_1_N
TraesCS1D02G367000.1	5.86e-110	338.0	2C2AM@1|root,2S54W@2759|Eukaryota,381F8@33090|Viridiplantae,3GIVI@35493|Streptophyta,3KTFE@4447|Liliopsida,3IBPB@38820|Poales	S	Cotton fibre expressed protein	-	-	-	DUF4408,DUF761
TraesCS1D02G146500.1	2.63e-155	435.0	COG5053@1|root,KOG1670@2759|Eukaryota,37JUS@33090|Viridiplantae,3GE90@35493|Streptophyta,3KXMJ@4447|Liliopsida,3I9JW@38820|Poales	J	Belongs to the eukaryotic initiation factor 4E family	eIF(iso)4E	GO:0000339,GO:0000340,GO:0002682,GO:0002683,GO:0002697,GO:0002698,GO:0002831,GO:0002832,GO:0003674,GO:0003676,GO:0003723,GO:0003743,GO:0005488,GO:0005575,GO:0005622,GO:0005623,GO:0005634,GO:0005737,GO:0005829,GO:0005845,GO:0006412,GO:0006413,GO:0006518,GO:0006807,GO:0008135,GO:0008150,GO:0008152,GO:0009058,GO:0009059,GO:0009605,GO:0009607,GO:0009615,GO:0009987,GO:0010467,GO:0019538,GO:0031347,GO:…	-	IF4E
TraesCS1D02G153900.1	1.68e-224	622.0	COG0039@1|root,KOG1496@2759|Eukaryota,37N4Q@33090|Viridiplantae,3GAE1@35493|Streptophyta,3KTN1@4447|Liliopsida,3ID4G@38820|Poales	C	Malate dehydrogenase	-	GO:0003674,GO:0003824,GO:0005575,GO:0005622,GO:0005623,GO:0005737,GO:0006082,GO:0006091,GO:0006099,GO:0006101,GO:0006107,GO:0006108,GO:0006139,GO:0006725,GO:0006732,GO:0006733,GO:0006734,GO:0006753,GO:0006793,GO:0006796,GO:0006807,GO:0008150,GO:0008152,GO:0009060,GO:0009117,GO:0009987,GO:0015980,GO:0016491,GO:0016614,GO:0016615,GO:0016616,GO:0016999,GO:0017144,GO:0019362,GO:0019637,GO:0019674,GO:…	1.1.1.37	Ldh_1_C,Ldh_1_N
TraesCS1D02G030600.1	2.35e-212	587.0	COG0702@1|root,KOG1203@2759|Eukaryota,37HNJ@33090|Viridiplantae,3GFYD@35493|Streptophyta,3KQEP@4447|Liliopsida,3IAYP@38820|Poales	G	NAD(P)H-binding	-	-	-	NAD_binding_10
TraesCS1D02G174900.1	0.0	1676.0	28JSH@1|root,2QS6A@2759|Eukaryota,37SJG@33090|Viridiplantae,3G9B0@35493|Streptophyta,3KPB6@4447|Liliopsida,3I3Q5@38820|Poales	S	Chloroplast envelope transporter	-	GO:0005575,GO:0005622,GO:0005623,GO:0005737,GO:0006605,GO:0006810,GO:0006886,GO:0006996,GO:0008104,GO:0008150,GO:0009507,GO:0009526,GO:0009528,GO:0009536,GO:0009657,GO:0009658,GO:0009706,GO:0009941,GO:0009987,GO:0015031,GO:0015833,GO:0016020,GO:0016043,GO:0017038,GO:0019866,GO:0031090,GO:0031897,GO:0031967,GO:0031969,GO:0031975,GO:0032991,GO:0033036,GO:0033365,GO:0034613,GO:0042170,GO:0042886,GO:…	-	Tic110
TraesCS1D02G109800.1	1.38e-92	272.0	COG5272@1|root,KOG0004@2759|Eukaryota,37KHY@33090|Viridiplantae,3G8Q9@35493|Streptophyta,3KXF1@4447|Liliopsida	J	Ubiquitin exists either covalently attached to another protein, or free (unanchored). When covalently bound, it is conjugated to target proteins via an isopeptide bond either as a monomer (monoubiquitin), a polymer linked via different Lys residues of the ubiquitin (polyubiquitin chains) or a linear polymer linked via the initiator Met of the ubiquitin (linear polyubiquitin chains). Polyubiquitin…	UBI3	GO:0003674,GO:0003676,GO:0003723,GO:0003729,GO:0003735,GO:0005198,GO:0005488,GO:0005575,GO:0005622,GO:0005623,GO:0005737,GO:0005794,GO:0005829,GO:0005840,GO:0005886,GO:0005911,GO:0006508,GO:0006511,GO:0006807,GO:0008150,GO:0008152,GO:0009056,GO:0009057,GO:0009506,GO:0009987,GO:0012505,GO:0015935,GO:0016020,GO:0019538,GO:0019941,GO:0022626,GO:0022627,GO:0030054,GO:0030163,GO:0032991,GO:0043170,GO:…	-	Ribosomal_S27,ubiquitin
TraesCS1D02G219000.1	1.11e-105	305.0	COG0105@1|root,KOG0888@2759|Eukaryota,37TR1@33090|Viridiplantae,3GI8D@35493|Streptophyta,3KZ24@4447|Liliopsida,3IGIH@38820|Poales	F	Nucleoside diphosphate kinase	NDPK1	GO:0000302,GO:0003674,GO:0003824,GO:0004550,GO:0005575,GO:0005622,GO:0005623,GO:0006139,GO:0006165,GO:0006725,GO:0006753,GO:0006793,GO:0006796,GO:0006807,GO:0006950,GO:0006979,GO:0008150,GO:0008152,GO:0009117,GO:0009132,GO:0009636,GO:0009987,GO:0010035,GO:0016301,GO:0016310,GO:0016740,GO:0016772,GO:0016776,GO:0019205,GO:0019637,GO:0033554,GO:0034599,GO:0034614,GO:0034641,GO:0035690,GO:0042221,GO:…	2.7.4.6	NDK
TraesCS1D02G136000.1	2.53e-233	643.0	COG0055@1|root,COG0355@1|root,KOG1350@2759|Eukaryota,KOG1758@2759|Eukaryota,37K5M@33090|Viridiplantae,3GCIP@35493|Streptophyta	C	ATP synthase subunit beta	-	-	-	ATP-synt_DE,ATP-synt_DE_N,ATP-synt_ab
TraesCS1D02G108500.1	3.24e-277	761.0	COG1142@1|root,2QU4W@2759|Eukaryota,37J6F@33090|Viridiplantae,3GG8I@35493|Streptophyta,3KPX2@4447|Liliopsida,3I56S@38820|Poales	C	Iron-Sulfur binding protein C terminal	-	-	-	Fer4,Fer4_9,LdpA_C
TraesCS1D02G226400.1	0.0	1532.0	COG1816@1|root,KOG1096@2759|Eukaryota,37MGB@33090|Viridiplantae,3G7WV@35493|Streptophyta,3KPQP@4447|Liliopsida,3I8Q1@38820|Poales	F	Adenosine/AMP deaminase	-	GO:0000003,GO:0001101,GO:0003006,GO:0003674,GO:0005488,GO:0005515,GO:0005575,GO:0005622,GO:0005623,GO:0005634,GO:0005737,GO:0005739,GO:0005740,GO:0005741,GO:0005829,GO:0007275,GO:0008150,GO:0009719,GO:0009725,GO:0009737,GO:0009790,GO:0009791,GO:0009793,GO:0010033,GO:0010154,GO:0016020,GO:0016021,GO:0019867,GO:0019899,GO:0019900,GO:0019901,GO:0022414,GO:0031090,GO:0031224,GO:0031300,GO:0031301,GO:…	3.5.4.6	A_deaminase
TraesCS1D02G226400.2	0.0	1539.0	COG1816@1|root,KOG1096@2759|Eukaryota,37MGB@33090|Viridiplantae,3G7WV@35493|Streptophyta,3KPQP@4447|Liliopsida,3I8Q1@38820|Poales	F	Adenosine/AMP deaminase	-	GO:0000003,GO:0001101,GO:0003006,GO:0003674,GO:0005488,GO:0005515,GO:0005575,GO:0005622,GO:0005623,GO:0005634,GO:0005737,GO:0005739,GO:0005740,GO:0005741,GO:0005829,GO:0007275,GO:0008150,GO:0009719,GO:0009725,GO:0009737,GO:0009790,GO:0009791,GO:0009793,GO:0010033,GO:0010154,GO:0016020,GO:0016021,GO:0019867,GO:0019899,GO:0019900,GO:0019901,GO:0022414,GO:0031090,GO:0031224,GO:0031300,GO:0031301,GO:…	3.5.4.6	A_deaminase
TraesCS1D02G206400.1	1.02e-96	282.0	COG5272@1|root,KOG0001@2759|Eukaryota,37IJ5@33090|Viridiplantae,3G78F@35493|Streptophyta,3M2ZQ@4447|Liliopsida,3INVZ@38820|Poales	O	Ubiquitin-like domain	-	-	-	ubiquitin
TraesCS1D02G164300.1	1.44e-84	253.0	29TJ0@1|root,2RXYN@2759|Eukaryota,37U5X@33090|Viridiplantae,3GXH7@35493|Streptophyta,3M67P@4447|Liliopsida,3IHK0@38820|Poales	S	Remorin, N-terminal region	-	GO:0003674,GO:0005488,GO:0005575,GO:0005623,GO:0005886,GO:0007154,GO:0007267,GO:0008150,GO:0009987,GO:0016020,GO:0023052,GO:0030246,GO:0031406,GO:0033293,GO:0036094,GO:0043167,GO:0043168,GO:0043177,GO:0044464,GO:0048029,GO:0048032,GO:0071944	-	Remorin_C,Remorin_N
TraesCS1D02G183000.1	1.62e-165	462.0	COG1290@1|root,KOG4663@2759|Eukaryota,37QS7@33090|Viridiplantae,3GHBB@35493|Streptophyta,3KUYY@4447|Liliopsida,3IBNR@38820|Poales	C	Cytochrome b6	petB	GO:0005575,GO:0005622,GO:0005623,GO:0005737,GO:0009507,GO:0009534,GO:0009535,GO:0009536,GO:0009579,GO:0016020,GO:0031976,GO:0031984,GO:0034357,GO:0042651,GO:0043226,GO:0043227,GO:0043229,GO:0043231,GO:0044422,GO:0044424,GO:0044434,GO:0044435,GO:0044436,GO:0044444,GO:0044446,GO:0044464,GO:0055035	-	Cytochrome_B
TraesCS1D02G436800.1	4.11e-236	664.0	COG0631@1|root,KOG0698@2759|Eukaryota,37N6C@33090|Viridiplantae,3GBMH@35493|Streptophyta,3KUTD@4447|Liliopsida,3I91Q@38820|Poales	T	Serine/threonine phosphatases, family 2C, catalytic domain	-	-	3.1.3.16	PP2C
TraesCS1D02G046000.1	0.0	1279.0	COG2453@1|root,KOG1716@2759|Eukaryota,37HMG@33090|Viridiplantae,3G7UN@35493|Streptophyta,3KTM8@4447|Liliopsida,3IBZR@38820|Poales	V	Dual specificity phosphatase, catalytic domain	-	GO:0000188,GO:0001704,GO:0001706,GO:0001932,GO:0001933,GO:0003674,GO:0003824,GO:0004721,GO:0004722,GO:0004725,GO:0005575,GO:0005622,GO:0005623,GO:0005634,GO:0005654,GO:0005737,GO:0005829,GO:0006464,GO:0006469,GO:0006470,GO:0006793,GO:0006796,GO:0006807,GO:0006950,GO:0006970,GO:0007275,GO:0007369,GO:0007492,GO:0008138,GO:0008150,GO:0008152,GO:0008330,GO:0009314,GO:0009411,GO:0009416,GO:0009628,GO:…	3.1.3.16,3.1.3.48	DSPc
TraesCS1D02G046000.2	0.0	1320.0	COG2453@1|root,KOG1716@2759|Eukaryota,37HMG@33090|Viridiplantae,3G7UN@35493|Streptophyta,3KTM8@4447|Liliopsida,3IBZR@38820|Poales	V	Dual specificity phosphatase, catalytic domain	-	GO:0000188,GO:0001704,GO:0001706,GO:0001932,GO:0001933,GO:0003674,GO:0003824,GO:0004721,GO:0004722,GO:0004725,GO:0005575,GO:0005622,GO:0005623,GO:0005634,GO:0005654,GO:0005737,GO:0005829,GO:0006464,GO:0006469,GO:0006470,GO:0006793,GO:0006796,GO:0006807,GO:0006950,GO:0006970,GO:0007275,GO:0007369,GO:0007492,GO:0008138,GO:0008150,GO:0008152,GO:0008330,GO:0009314,GO:0009411,GO:0009416,GO:0009628,GO:…	3.1.3.16,3.1.3.48	DSPc
TraesCS1D02G228700.1	1.02e-93	273.0	COG1552@1|root,KOG0003@2759|Eukaryota,37TWI@33090|Viridiplantae,3GHWG@35493|Streptophyta,3M2HK@4447|Liliopsida,3IGVY@38820|Poales	J	Ribosomal_L40e	-	-	-	Ribosomal_L40e,ubiquitin
TraesCS1D02G102500.1	0.0	2234.0	2CMP8@1|root,2QR60@2759|Eukaryota,37MJT@33090|Viridiplantae,3G75B@35493|Streptophyta,3KXIK@4447|Liliopsida,3IEQF@38820|Poales	S	Translocase of chloroplast 159/132, membrane anchor domain	-	GO:0003674,GO:0003824,GO:0003924,GO:0004888,GO:0004930,GO:0005488,GO:0005515,GO:0005575,GO:0005622,GO:0005623,GO:0005737,GO:0005829,GO:0006605,GO:0006810,GO:0006886,GO:0007154,GO:0007165,GO:0007186,GO:0008104,GO:0008150,GO:0009507,GO:0009526,GO:0009527,GO:0009536,GO:0009707,GO:0009941,GO:0009987,GO:0015031,GO:0015833,GO:0016020,GO:0016462,GO:0016787,GO:0016817,GO:0016818,GO:0017038,GO:0017111,GO:…	-	AIG1,TOC159_MAD
TraesCS1D02G102500.2	0.0	2200.0	2CMP8@1|root,2QR60@2759|Eukaryota,37MJT@33090|Viridiplantae,3G75B@35493|Streptophyta,3KXIK@4447|Liliopsida,3IEQF@38820|Poales	S	Translocase of chloroplast 159/132, membrane anchor domain	-	GO:0003674,GO:0003824,GO:0003924,GO:0004888,GO:0004930,GO:0005488,GO:0005515,GO:0005575,GO:0005622,GO:0005623,GO:0005737,GO:0005829,GO:0006605,GO:0006810,GO:0006886,GO:0007154,GO:0007165,GO:0007186,GO:0008104,GO:0008150,GO:0009507,GO:0009526,GO:0009527,GO:0009536,GO:0009707,GO:0009941,GO:0009987,GO:0015031,GO:0015833,GO:0016020,GO:0016462,GO:0016787,GO:0016817,GO:0016818,GO:0017038,GO:0017111,GO:…	-	AIG1,TOC159_MAD
TraesCS1D02G102500.3	0.0	2225.0	2CMP8@1|root,2QR60@2759|Eukaryota,37MJT@33090|Viridiplantae,3G75B@35493|Streptophyta,3KXIK@4447|Liliopsida,3IEQF@38820|Poales	S	Translocase of chloroplast 159/132, membrane anchor domain	-	GO:0003674,GO:0003824,GO:0003924,GO:0004888,GO:0004930,GO:0005488,GO:0005515,GO:0005575,GO:0005622,GO:0005623,GO:0005737,GO:0005829,GO:0006605,GO:0006810,GO:0006886,GO:0007154,GO:0007165,GO:0007186,GO:0008104,GO:0008150,GO:0009507,GO:0009526,GO:0009527,GO:0009536,GO:0009707,GO:0009941,GO:0009987,GO:0015031,GO:0015833,GO:0016020,GO:0016462,GO:0016787,GO:0016817,GO:0016818,GO:0017038,GO:0017111,GO:…	-	AIG1,TOC159_MAD
TraesCS1D02G121000.1	0.0	1595.0	COG0443@1|root,KOG0103@2759|Eukaryota,37PNW@33090|Viridiplantae,3GC36@35493|Streptophyta,3KW1F@4447|Liliopsida,3I5U6@38820|Poales	O	Belongs to the heat shock protein 70 family	-	GO:0000166,GO:0003674,GO:0005488,GO:0005524,GO:0005575,GO:0005618,GO:0005622,GO:0005623,GO:0005634,GO:0005737,GO:0005829,GO:0005886,GO:0005911,GO:0006950,GO:0008144,GO:0008150,GO:0009266,GO:0009408,GO:0009506,GO:0009628,GO:0010035,GO:0010038,GO:0016020,GO:0017076,GO:0030054,GO:0030312,GO:0030554,GO:0032553,GO:0032555,GO:0032559,GO:0035639,GO:0036094,GO:0042221,GO:0043167,GO:0043168,GO:0043226,GO:…	-	HSP70,MreB_Mbl
TraesCS1D02G253800.1	3.24e-199	556.0	2CN7B@1|root,2QUBG@2759|Eukaryota,37NG3@33090|Viridiplantae,3GF30@35493|Streptophyta,3KKVV@4447|Liliopsida,3IB43@38820|Poales	-	-	-	GO:0003674,GO:0005215,GO:0005575,GO:0005623,GO:0005886,GO:0006810,GO:0008150,GO:0016020,GO:0022857,GO:0044464,GO:0051179,GO:0051234,GO:0055085,GO:0071944	-	-
TraesCS1D02G168700.1	3.95e-273	748.0	COG1028@1|root,KOG1208@2759|Eukaryota,37R40@33090|Viridiplantae,3GD2D@35493|Streptophyta,3KTW4@4447|Liliopsida,3IDV8@38820|Poales	Q	short chain dehydrogenase	PORA	GO:0003674,GO:0003824,GO:0003959,GO:0005488,GO:0005515,GO:0005575,GO:0005622,GO:0005623,GO:0005737,GO:0007275,GO:0008150,GO:0008152,GO:0009314,GO:0009416,GO:0009507,GO:0009526,GO:0009527,GO:0009534,GO:0009535,GO:0009536,GO:0009579,GO:0009628,GO:0009639,GO:0009640,GO:0009642,GO:0009646,GO:0009647,GO:0009707,GO:0009719,GO:0009723,GO:0009725,GO:0009791,GO:0009941,GO:0010033,GO:0016020,GO:0016491,GO:…	1.3.1.33	adh_short
TraesCS1D02G168700.2	1.68e-278	766.0	COG1028@1|root,KOG1208@2759|Eukaryota,37R40@33090|Viridiplantae,3GD2D@35493|Streptophyta,3KTW4@4447|Liliopsida,3IDV8@38820|Poales	Q	short chain dehydrogenase	POR2	GO:0003674,GO:0003824,GO:0003959,GO:0005488,GO:0005515,GO:0005575,GO:0005622,GO:0005623,GO:0005737,GO:0007275,GO:0008150,GO:0008152,GO:0009314,GO:0009416,GO:0009507,GO:0009526,GO:0009527,GO:0009534,GO:0009535,GO:0009536,GO:0009579,GO:0009628,GO:0009639,GO:0009640,GO:0009642,GO:0009646,GO:0009647,GO:0009707,GO:0009719,GO:0009723,GO:0009725,GO:0009791,GO:0009941,GO:0010033,GO:0016020,GO:0016491,GO:…	1.3.1.33	adh_short
TraesCS1D02G405400.1	1.96e-92	271.0	COG5272@1|root,KOG0004@2759|Eukaryota,37KHY@33090|Viridiplantae,3G8Q9@35493|Streptophyta,3KXF1@4447|Liliopsida,3I38B@38820|Poales	J	Ubiquitin exists either covalently attached to another protein, or free (unanchored). When covalently bound, it is conjugated to target proteins via an isopeptide bond either as a monomer (monoubiquitin), a polymer linked via different Lys residues of the ubiquitin (polyubiquitin chains) or a linear polymer linked via the initiator Met of the ubiquitin (linear polyubiquitin chains). Polyubiquitin…	UBI3	GO:0003674,GO:0003676,GO:0003723,GO:0003729,GO:0003735,GO:0005198,GO:0005488,GO:0005575,GO:0005622,GO:0005623,GO:0005737,GO:0005794,GO:0005829,GO:0005840,GO:0005886,GO:0005911,GO:0006508,GO:0006511,GO:0006807,GO:0008150,GO:0008152,GO:0009056,GO:0009057,GO:0009506,GO:0009987,GO:0012505,GO:0015935,GO:0016020,GO:0019538,GO:0019941,GO:0022626,GO:0022627,GO:0030054,GO:0030163,GO:0032991,GO:0043170,GO:…	-	Ribosomal_S27,ubiquitin
TraesCS1D02G101600.1	1.11e-193	536.0	COG1471@1|root,KOG0378@2759|Eukaryota,37RB4@33090|Viridiplantae,3GA55@35493|Streptophyta,3KXMR@4447|Liliopsida,3IM6M@38820|Poales	J	Belongs to the eukaryotic ribosomal protein eS4 family	-	GO:0005575,GO:0005622,GO:0005623,GO:0005737,GO:0044424,GO:0044464	-	40S_S4_C,KOW,RS4NT,Ribosomal_S4e,S4
TraesCS1D02G237300.1	0.0	2444.0	COG0484@1|root,KOG0550@2759|Eukaryota,37HFU@33090|Viridiplantae,3G9NB@35493|Streptophyta,3KMDM@4447|Liliopsida,3IAAH@38820|Poales	O	Tetratricopeptide repeats	-	GO:0003674,GO:0005488,GO:0005515,GO:0005575,GO:0005622,GO:0005623,GO:0005634,GO:0005654,GO:0005737,GO:0005829,GO:0006457,GO:0006458,GO:0008150,GO:0009987,GO:0031072,GO:0031974,GO:0031981,GO:0043226,GO:0043227,GO:0043229,GO:0043231,GO:0043233,GO:0044422,GO:0044424,GO:0044428,GO:0044444,GO:0044446,GO:0044464,GO:0051084,GO:0051085,GO:0061077,GO:0070013	-	DnaJ,TPR_8
TraesCS1D02G364900.1	3.02e-231	641.0	KOG1507@1|root,KOG1507@2759|Eukaryota,37P8A@33090|Viridiplantae,3GEGH@35493|Streptophyta,3KRSE@4447|Liliopsida,3IDUW@38820|Poales	BD	Belongs to the nucleosome assembly protein (NAP) family	-	GO:0000724,GO:0000725,GO:0003674,GO:0003682,GO:0005488,GO:0005515,GO:0005575,GO:0005622,GO:0005623,GO:0005634,GO:0005737,GO:0006139,GO:0006259,GO:0006281,GO:0006302,GO:0006310,GO:0006725,GO:0006807,GO:0006950,GO:0006974,GO:0008150,GO:0008152,GO:0009987,GO:0010035,GO:0010038,GO:0033554,GO:0034641,GO:0042221,GO:0042393,GO:0043170,GO:0043226,GO:0043227,GO:0043229,GO:0043231,GO:0044237,GO:0044238,GO:…	-	NAP
TraesCS1D02G237300.2	0.0	2157.0	COG0484@1|root,KOG0550@2759|Eukaryota,37HFU@33090|Viridiplantae,3G9NB@35493|Streptophyta,3KMDM@4447|Liliopsida,3IAAH@38820|Poales	O	Tetratricopeptide repeats	-	GO:0003674,GO:0005488,GO:0005515,GO:0005575,GO:0005622,GO:0005623,GO:0005634,GO:0005654,GO:0005737,GO:0005829,GO:0006457,GO:0006458,GO:0008150,GO:0009987,GO:0031072,GO:0031974,GO:0031981,GO:0043226,GO:0043227,GO:0043229,GO:0043231,GO:0043233,GO:0044422,GO:0044424,GO:0044428,GO:0044444,GO:0044446,GO:0044464,GO:0051084,GO:0051085,GO:0061077,GO:0070013	-	DnaJ,TPR_8
TraesCS1D02G172600.1	0.0	1297.0	COG1793@1|root,KOG0967@2759|Eukaryota,37NCU@33090|Viridiplantae,3GAB8@35493|Streptophyta,3KRRZ@4447|Liliopsida,3IAGR@38820|Poales	L	DNA ligase	-	GO:0000012,GO:0003674,GO:0003824,GO:0003909,GO:0003910,GO:0005575,GO:0005622,GO:0005623,GO:0005634,GO:0005730,GO:0005737,GO:0005739,GO:0006139,GO:0006259,GO:0006260,GO:0006261,GO:0006266,GO:0006271,GO:0006273,GO:0006281,GO:0006302,GO:0006304,GO:0006725,GO:0006807,GO:0006950,GO:0006974,GO:0008150,GO:0008152,GO:0009058,GO:0009059,GO:0009987,GO:0016070,GO:0016874,GO:0016886,GO:0022616,GO:0031974,GO:…	6.5.1.1,6.5.1.6,6.5.1.7	DNA_ligase_A_C,DNA_ligase_A_M,DNA_ligase_A_N
TraesCS1D02G175000.1	4.62e-225	627.0	28JSH@1|root,2QS6A@2759|Eukaryota,37SJG@33090|Viridiplantae,3G9B0@35493|Streptophyta,3KPB6@4447|Liliopsida,3I3Q5@38820|Poales	S	Chloroplast envelope transporter	-	GO:0005575,GO:0005622,GO:0005623,GO:0005737,GO:0006605,GO:0006810,GO:0006886,GO:0006996,GO:0008104,GO:0008150,GO:0009507,GO:0009526,GO:0009528,GO:0009536,GO:0009657,GO:0009658,GO:0009706,GO:0009941,GO:0009987,GO:0015031,GO:0015833,GO:0016020,GO:0016043,GO:0017038,GO:0019866,GO:0031090,GO:0031897,GO:0031967,GO:0031969,GO:0031975,GO:0032991,GO:0033036,GO:0033365,GO:0034613,GO:0042170,GO:0042886,GO:…	-	Tic110
TraesCS1D02G175000.2	3.91e-179	503.0	28JSH@1|root,2QS6A@2759|Eukaryota,37SJG@33090|Viridiplantae,3G9B0@35493|Streptophyta,3KPB6@4447|Liliopsida,3I3Q5@38820|Poales	S	Chloroplast envelope transporter	-	GO:0005575,GO:0005622,GO:0005623,GO:0005737,GO:0006605,GO:0006810,GO:0006886,GO:0006996,GO:0008104,GO:0008150,GO:0009507,GO:0009526,GO:0009528,GO:0009536,GO:0009657,GO:0009658,GO:0009706,GO:0009941,GO:0009987,GO:0015031,GO:0015833,GO:0016020,GO:0016043,GO:0017038,GO:0019866,GO:0031090,GO:0031897,GO:0031967,GO:0031969,GO:0031975,GO:0032991,GO:0033036,GO:0033365,GO:0034613,GO:0042170,GO:0042886,GO:…	-	Tic110
TraesCS1D02G027400.1	7.77e-31	110.0	2CIZ4@1|root,2SC2H@2759|Eukaryota	S	Potato inhibitor I family	-	-	-	potato_inhibit
TraesCS1D02G327200.1	3.79e-73	220.0	COG0526@1|root,KOG0907@2759|Eukaryota,37UQH@33090|Viridiplantae,3GITZ@35493|Streptophyta,3M0XT@4447|Liliopsida,3II2U@38820|Poales	O	Belongs to the thioredoxin family	-	GO:0005575,GO:0005622,GO:0005623,GO:0005737,GO:0044424,GO:0044464	-	Thioredoxin
TraesCS1D02G021000.1	0.0	1651.0	KOG4658@1|root,KOG4658@2759|Eukaryota	S	ADP binding	-	-	-	NB-ARC
TraesCS1D02G400100.1	4.62e-92	270.0	29UBW@1|root,2RXI9@2759|Eukaryota,37UP8@33090|Viridiplantae,3GI2K@35493|Streptophyta,3KZQ3@4447|Liliopsida,3II2Q@38820|Poales	S	photosynthesis	-	GO:0005575,GO:0005622,GO:0005623,GO:0005737,GO:0009507,GO:0009534,GO:0009535,GO:0009536,GO:0009579,GO:0016020,GO:0031976,GO:0031984,GO:0034357,GO:0042651,GO:0043226,GO:0043227,GO:0043229,GO:0043231,GO:0044422,GO:0044424,GO:0044434,GO:0044435,GO:0044436,GO:0044444,GO:0044446,GO:0044464,GO:0055035	-	PSI_PsaH
TraesCS1D02G022500.1	0.0	1627.0	KOG4658@1|root,KOG4658@2759|Eukaryota	S	ADP binding	-	-	-	-
TraesCS1D02G109600.1	0.0	967.0	COG1249@1|root,KOG1335@2759|Eukaryota,37PEG@33090|Viridiplantae,3GEXX@35493|Streptophyta,3KT90@4447|Liliopsida,3IECS@38820|Poales	C	Dihydrolipoyl dehydrogenase	-	GO:0000166,GO:0003674,GO:0003824,GO:0004148,GO:0005488,GO:0005507,GO:0005524,GO:0005575,GO:0005576,GO:0005622,GO:0005623,GO:0005737,GO:0005739,GO:0005740,GO:0005743,GO:0005746,GO:0005747,GO:0005759,GO:0008144,GO:0008150,GO:0008152,GO:0008270,GO:0009507,GO:0009536,GO:0010035,GO:0010038,GO:0016020,GO:0016491,GO:0016651,GO:0016667,GO:0016668,GO:0017076,GO:0019866,GO:0030554,GO:0030964,GO:0031090,GO:…	1.8.1.4	Pyr_redox_2,Pyr_redox_dim
TraesCS1D02G041200.1	0.0	1127.0	COG0166@1|root,KOG2446@2759|Eukaryota,37IKD@33090|Viridiplantae,3GE64@35493|Streptophyta,3KP5A@4447|Liliopsida,3I3WX@38820|Poales	G	Belongs to the GPI family	-	GO:0003674,GO:0003824,GO:0004347,GO:0005575,GO:0005622,GO:0005623,GO:0005737,GO:0005829,GO:0005975,GO:0005996,GO:0006006,GO:0006082,GO:0006090,GO:0006091,GO:0006094,GO:0006096,GO:0006139,GO:0006163,GO:0006164,GO:0006165,GO:0006725,GO:0006732,GO:0006733,GO:0006753,GO:0006754,GO:0006757,GO:0006793,GO:0006796,GO:0006807,GO:0008150,GO:0008152,GO:0009056,GO:0009058,GO:0009108,GO:0009117,GO:0009123,GO:…	5.3.1.9	PGI
TraesCS1D02G260000.1	1.16e-211	585.0	KOG3037@1|root,KOG3037@2759|Eukaryota,37IE0@33090|Viridiplantae,3G72A@35493|Streptophyta,3KNDH@4447|Liliopsida,3IBEP@38820|Poales	S	UCH-binding domain	-	GO:0000502,GO:0003674,GO:0005488,GO:0005515,GO:0005575,GO:0005622,GO:0005623,GO:0005838,GO:0006508,GO:0006511,GO:0006807,GO:0008047,GO:0008150,GO:0008152,GO:0008541,GO:0009056,GO:0009057,GO:0009893,GO:0009987,GO:0010604,GO:0010950,GO:0010952,GO:0016043,GO:0016504,GO:0019222,GO:0019538,GO:0019941,GO:0022607,GO:0022624,GO:0030162,GO:0030163,GO:0030234,GO:0031323,GO:0031325,GO:0032182,GO:0032268,GO:…	-	Proteasom_Rpn13,RPN13_C
TraesCS1D02G346200.2	0.0	985.0	COG0205@1|root,KOG2440@2759|Eukaryota,383QB@33090|Viridiplantae,3GV97@35493|Streptophyta,3KNW8@4447|Liliopsida,3IDHK@38820|Poales	G	Catalyzes the phosphorylation of D-fructose 6-phosphate to fructose 1,6-bisphosphate by ATP, the first committing step of glycolysis	-	-	2.7.1.11	PFK
TraesCS1D02G346200.1	0.0	1068.0	COG0205@1|root,KOG2440@2759|Eukaryota,383QB@33090|Viridiplantae,3GV97@35493|Streptophyta,3KNW8@4447|Liliopsida,3IDHK@38820|Poales	G	Catalyzes the phosphorylation of D-fructose 6-phosphate to fructose 1,6-bisphosphate by ATP, the first committing step of glycolysis	-	-	2.7.1.11	PFK
TraesCS1D02G174700.1	6.05e-94	276.0	COG5272@1|root,KOG0004@2759|Eukaryota,37KHY@33090|Viridiplantae,3G8Q9@35493|Streptophyta,3KXF1@4447|Liliopsida,3I38B@38820|Poales	J	Ubiquitin exists either covalently attached to another protein, or free (unanchored). When covalently bound, it is conjugated to target proteins via an isopeptide bond either as a monomer (monoubiquitin), a polymer linked via different Lys residues of the ubiquitin (polyubiquitin chains) or a linear polymer linked via the initiator Met of the ubiquitin (linear polyubiquitin chains). Polyubiquitin…	-	-	-	Ribosomal_S27,ubiquitin
TraesCS1D02G218700.1	6.29e-307	838.0	KOG2190@1|root,KOG2190@2759|Eukaryota,37NBH@33090|Viridiplantae,3GBNW@35493|Streptophyta,3KSI3@4447|Liliopsida,3I60V@38820|Poales	A	KH domain	-	GO:0000003,GO:0003006,GO:0005575,GO:0005622,GO:0005623,GO:0005634,GO:0006139,GO:0006351,GO:0006396,GO:0006725,GO:0006807,GO:0007275,GO:0008150,GO:0008152,GO:0009058,GO:0009059,GO:0009299,GO:0009791,GO:0009908,GO:0009987,GO:0010467,GO:0016070,GO:0016071,GO:0018130,GO:0019438,GO:0022414,GO:0032501,GO:0032502,GO:0032774,GO:0034641,GO:0034645,GO:0034654,GO:0043170,GO:0043226,GO:0043227,GO:0043229,GO:…	-	KH_1
TraesCS1D02G236500.1	1.79e-107	314.0	COG1308@1|root,KOG2239@2759|Eukaryota,37ITV@33090|Viridiplantae,3G80R@35493|Streptophyta,3KSVC@4447|Liliopsida,3IC2Y@38820|Poales	K	NAC domain	-	-	-	NAC
TraesCS1D02G180800.1	1.79e-42	139.0	COG0636@1|root,KOG0232@2759|Eukaryota,37W5A@33090|Viridiplantae,3GK4X@35493|Streptophyta,3M0W1@4447|Liliopsida,3IJHG@38820|Poales	C	F(1)F(0) ATP synthase produces ATP from ADP in the presence of a proton or sodium gradient. F-type ATPases consist of two structural domains, F(1) containing the extramembraneous catalytic core and F(0) containing the membrane proton channel, linked together by a central stalk and a peripheral stalk. During catalysis, ATP synthesis in the catalytic domain of F(1) is coupled via a rotary mechanism…	atpH	GO:0003674,GO:0003824,GO:0005215,GO:0005575,GO:0005622,GO:0005623,GO:0005737,GO:0006139,GO:0006163,GO:0006164,GO:0006725,GO:0006753,GO:0006754,GO:0006793,GO:0006796,GO:0006807,GO:0006810,GO:0006811,GO:0006812,GO:0008150,GO:0008152,GO:0008324,GO:0009058,GO:0009117,GO:0009123,GO:0009124,GO:0009126,GO:0009127,GO:0009141,GO:0009142,GO:0009144,GO:0009145,GO:0009150,GO:0009152,GO:0009156,GO:0009161,GO:…	-	ATP-synt_C
TraesCS1D02G280700.2	0.0	1389.0	COG0014@1|root,COG0263@1|root,KOG1154@2759|Eukaryota,KOG4165@2759|Eukaryota,37QQV@33090|Viridiplantae,3G949@35493|Streptophyta,3KQW3@4447|Liliopsida,3IAK9@38820|Poales	E	P5CS plays a key role in proline biosynthesis, leading to osmoregulation in plants	P5CS	GO:0000003,GO:0001101,GO:0003006,GO:0003674,GO:0003824,GO:0004350,GO:0005575,GO:0005622,GO:0005623,GO:0005737,GO:0005829,GO:0005911,GO:0006082,GO:0006520,GO:0006560,GO:0006561,GO:0006807,GO:0006950,GO:0006970,GO:0006972,GO:0006979,GO:0007275,GO:0008150,GO:0008152,GO:0008652,GO:0009058,GO:0009064,GO:0009084,GO:0009414,GO:0009415,GO:0009506,GO:0009507,GO:0009536,GO:0009555,GO:0009628,GO:0009651,GO:…	1.2.1.41,2.7.2.11	AA_kinase,Aldedh
TraesCS2A02G286000.1	0.0	1143.0	2CMF8@1|root,2QQ6Z@2759|Eukaryota,37QEI@33090|Viridiplantae,3GD2A@35493|Streptophyta,3KSJC@4447|Liliopsida,3I4GC@38820|Poales	S	Hydroxyproline-rich glycoprotein family protein	-	GO:0005575,GO:0005623,GO:0005886,GO:0016020,GO:0044464,GO:0071944	-	BAR,BAR_3
TraesCS2A02G112600.1	5.54e-105	310.0	COG0589@1|root,2RXKR@2759|Eukaryota,37TR9@33090|Viridiplantae,3GHVN@35493|Streptophyta,3M02D@4447|Liliopsida,3IH3C@38820|Poales	T	Universal stress protein A-like protein	-	-	-	Usp
TraesCS2A02G109500.2	4.85e-179	498.0	COG0526@1|root,2QQ4U@2759|Eukaryota,37IEH@33090|Viridiplantae,3GD9Q@35493|Streptophyta,3KP4J@4447|Liliopsida,3I3JZ@38820|Poales	O	AhpC/TSA family	-	-	-	AhpC-TSA,Redoxin
TraesCS2A02G228800.1	3.66e-98	285.0	COG1358@1|root,KOG3406@2759|Eukaryota,37U0A@33090|Viridiplantae,3GIHU@35493|Streptophyta,3KZ1M@4447|Liliopsida,3IH5F@38820|Poales	J	Belongs to the eukaryotic ribosomal protein eS12 family	-	-	-	Ribosomal_L7Ae
TraesCS2A02G448400.1	9.41e-121	350.0	KOG0118@1|root,KOG0118@2759|Eukaryota,37QNN@33090|Viridiplantae,3GGHH@35493|Streptophyta,3KU1G@4447|Liliopsida,3ID2Y@38820|Poales	A	RNA recognition motif. (a.k.a. RRM, RBD, or RNP domain)	-	GO:0005575,GO:0005622,GO:0005623,GO:0005737,GO:0009507,GO:0009536,GO:0043226,GO:0043227,GO:0043229,GO:0043231,GO:0044424,GO:0044444,GO:0044464	-	RRM_1
TraesCS2A02G503200.3	0.0	993.0	2CF4F@1|root,2QPXJ@2759|Eukaryota,37M9F@33090|Viridiplantae,3GFE1@35493|Streptophyta,3KV4N@4447|Liliopsida,3I50S@38820|Poales	-	-	-	GO:0005575,GO:0005622,GO:0005623,GO:0005634,GO:0005635,GO:0005737,GO:0005768,GO:0005794,GO:0005802,GO:0005886,GO:0006996,GO:0006997,GO:0006998,GO:0008150,GO:0009987,GO:0010256,GO:0012505,GO:0016020,GO:0016043,GO:0031410,GO:0031967,GO:0031975,GO:0031982,GO:0031984,GO:0043226,GO:0043227,GO:0043229,GO:0043231,GO:0044422,GO:0044424,GO:0044428,GO:0044431,GO:0044444,GO:0044446,GO:0044464,GO:0061024,GO:…	-	-
TraesCS2A02G503200.1	0.0	991.0	2CF4F@1|root,2QPXJ@2759|Eukaryota,37M9F@33090|Viridiplantae,3GFE1@35493|Streptophyta,3KV4N@4447|Liliopsida,3I50S@38820|Poales	-	-	-	GO:0005575,GO:0005622,GO:0005623,GO:0005634,GO:0005635,GO:0005737,GO:0005768,GO:0005794,GO:0005802,GO:0005886,GO:0006996,GO:0006997,GO:0006998,GO:0008150,GO:0009987,GO:0010256,GO:0012505,GO:0016020,GO:0016043,GO:0031410,GO:0031967,GO:0031975,GO:0031982,GO:0031984,GO:0043226,GO:0043227,GO:0043229,GO:0043231,GO:0044422,GO:0044424,GO:0044428,GO:0044431,GO:0044444,GO:0044446,GO:0044464,GO:0061024,GO:…	-	-
TraesCS2A02G503200.2	0.0	1001.0	2CF4F@1|root,2QPXJ@2759|Eukaryota,37M9F@33090|Viridiplantae,3GFE1@35493|Streptophyta,3KV4N@4447|Liliopsida,3I50S@38820|Poales	-	-	-	GO:0005575,GO:0005622,GO:0005623,GO:0005634,GO:0005635,GO:0005737,GO:0005768,GO:0005794,GO:0005802,GO:0005886,GO:0006996,GO:0006997,GO:0006998,GO:0008150,GO:0009987,GO:0010256,GO:0012505,GO:0016020,GO:0016043,GO:0031410,GO:0031967,GO:0031975,GO:0031982,GO:0031984,GO:0043226,GO:0043227,GO:0043229,GO:0043231,GO:0044422,GO:0044424,GO:0044428,GO:0044431,GO:0044444,GO:0044446,GO:0044464,GO:0061024,GO:…	-	-
TraesCS2A02G582300.1	1.25e-253	700.0	28J02@1|root,2QTYW@2759|Eukaryota,37JBG@33090|Viridiplantae,3G9FE@35493|Streptophyta,3KUVW@4447|Liliopsida,3I8MH@38820|Poales	K	Domain of unknown function (DUF296)	-	-	-	DUF296
TraesCS2A02G580800.1	0.0	1873.0	COG0475@1|root,KOG1650@2759|Eukaryota,37KZB@33090|Viridiplantae,3GGA1@35493|Streptophyta,3KNKW@4447|Liliopsida,3IFHI@38820|Poales	P	TrkA-N domain	-	GO:0003674,GO:0005215,GO:0005451,GO:0005575,GO:0005622,GO:0005623,GO:0005737,GO:0006810,GO:0006811,GO:0006812,GO:0006813,GO:0006996,GO:0008150,GO:0008324,GO:0009507,GO:0009526,GO:0009536,GO:0009657,GO:0009658,GO:0009941,GO:0009987,GO:0010109,GO:0015075,GO:0015077,GO:0015078,GO:0015079,GO:0015291,GO:0015297,GO:0015298,GO:0015299,GO:0015318,GO:0015386,GO:0015491,GO:0015672,GO:0016020,GO:0016043,GO:…	-	MutS_I,MutS_II,MutS_III,MutS_V,Na_H_Exchanger,TrkA_N
TraesCS2A02G580800.2	0.0	2024.0	COG0475@1|root,KOG1650@2759|Eukaryota,37KZB@33090|Viridiplantae,3GGA1@35493|Streptophyta,3KNKW@4447|Liliopsida,3IFHI@38820|Poales	P	TrkA-N domain	-	GO:0003674,GO:0005215,GO:0005451,GO:0005575,GO:0005622,GO:0005623,GO:0005737,GO:0006810,GO:0006811,GO:0006812,GO:0006813,GO:0006996,GO:0008150,GO:0008324,GO:0009507,GO:0009526,GO:0009536,GO:0009657,GO:0009658,GO:0009941,GO:0009987,GO:0010109,GO:0015075,GO:0015077,GO:0015078,GO:0015079,GO:0015291,GO:0015297,GO:0015298,GO:0015299,GO:0015318,GO:0015386,GO:0015491,GO:0015672,GO:0016020,GO:0016043,GO:…	-	MutS_I,MutS_II,MutS_III,MutS_V,Na_H_Exchanger,TrkA_N
TraesCS2A02G098400.2	0.0	1347.0	COG3534@1|root,2QQEX@2759|Eukaryota,37NBE@33090|Viridiplantae,3GDBS@35493|Streptophyta,3KSBX@4447|Liliopsida,3I7YR@38820|Poales	G	Alpha-L-arabinofuranosidase C-terminus	ASD1	GO:0000272,GO:0003674,GO:0003824,GO:0004553,GO:0005575,GO:0005576,GO:0005618,GO:0005622,GO:0005623,GO:0005737,GO:0005773,GO:0005975,GO:0005976,GO:0008150,GO:0008152,GO:0009044,GO:0009056,GO:0009057,GO:0009505,GO:0009987,GO:0010383,GO:0010410,GO:0016052,GO:0016787,GO:0016798,GO:0030312,GO:0043170,GO:0043226,GO:0043227,GO:0043229,GO:0043231,GO:0044036,GO:0044237,GO:0044238,GO:0044260,GO:0044424,GO:…	3.2.1.55	Alpha-L-AF_C
TraesCS2A02G098400.1	0.0	1228.0	COG3534@1|root,2QQEX@2759|Eukaryota,37NBE@33090|Viridiplantae,3GDBS@35493|Streptophyta,3KSBX@4447|Liliopsida,3I7YR@38820|Poales	G	Alpha-L-arabinofuranosidase C-terminus	ASD1	GO:0000272,GO:0003674,GO:0003824,GO:0004553,GO:0005575,GO:0005576,GO:0005618,GO:0005622,GO:0005623,GO:0005737,GO:0005773,GO:0005975,GO:0005976,GO:0008150,GO:0008152,GO:0009044,GO:0009056,GO:0009057,GO:0009505,GO:0009987,GO:0010383,GO:0010410,GO:0016052,GO:0016787,GO:0016798,GO:0030312,GO:0043170,GO:0043226,GO:0043227,GO:0043229,GO:0043231,GO:0044036,GO:0044237,GO:0044238,GO:0044260,GO:0044424,GO:…	3.2.1.55	Alpha-L-AF_C
TraesCS2A02G525500.2	0.0	1749.0	2CNE6@1|root,2QVKD@2759|Eukaryota,38A0H@33090|Viridiplantae,3GXAV@35493|Streptophyta,3M32D@4447|Liliopsida,3I9FC@38820|Poales	E	Plant lipoxygenase may be involved in a number of diverse aspects of plant physiology including growth and development, pest resistance, and senescence or responses to wounding	-	-	1.13.11.58	Lipoxygenase
TraesCS2A02G525500.1	0.0	1805.0	2CNE6@1|root,2QVKD@2759|Eukaryota,38A0H@33090|Viridiplantae,3GXAV@35493|Streptophyta,3M32D@4447|Liliopsida,3I9FC@38820|Poales	E	Plant lipoxygenase may be involved in a number of diverse aspects of plant physiology including growth and development, pest resistance, and senescence or responses to wounding	-	-	1.13.11.58	Lipoxygenase
TraesCS2A02G487900.1	2.04e-171	483.0	2CDVR@1|root,2QRPE@2759|Eukaryota,37JRY@33090|Viridiplantae,3GBP9@35493|Streptophyta,3KRHF@4447|Liliopsida,3IE1N@38820|Poales	S	plastid-lipid-associated protein 13, chloroplastic	-	-	-	PAP_fibrillin
TraesCS2A02G487900.2	1.09e-168	476.0	2CDVR@1|root,2QRPE@2759|Eukaryota,37JRY@33090|Viridiplantae,3GBP9@35493|Streptophyta,3KRHF@4447|Liliopsida,3IE1N@38820|Poales	S	plastid-lipid-associated protein 13, chloroplastic	-	-	-	PAP_fibrillin
TraesCS2A02G199300.1	1e-131	384.0	28M9T@1|root,2QTT4@2759|Eukaryota,37SHC@33090|Viridiplantae,3GDQT@35493|Streptophyta,3KUMQ@4447|Liliopsida,3I64H@38820|Poales	S	Remorin, C-terminal region	-	GO:0001101,GO:0005575,GO:0005623,GO:0005886,GO:0007154,GO:0007165,GO:0008150,GO:0009719,GO:0009725,GO:0009737,GO:0009738,GO:0009755,GO:0009966,GO:0009968,GO:0009987,GO:0010033,GO:0010646,GO:0010648,GO:0016020,GO:0023051,GO:0023052,GO:0023057,GO:0032870,GO:0033993,GO:0042221,GO:0044464,GO:0048519,GO:0048523,GO:0048583,GO:0048585,GO:0050789,GO:0050794,GO:0050896,GO:0051716,GO:0065007,GO:0070887,GO:…	-	Remorin_C
TraesCS2A02G308600.4	6.3e-276	758.0	KOG1308@1|root,KOG1308@2759|Eukaryota,37KNI@33090|Viridiplantae,3GBMT@35493|Streptophyta,3KUM2@4447|Liliopsida,3I5WB@38820|Poales	OT	Heat shock chaperonin-binding motif.	-	GO:0005575,GO:0005622,GO:0005623,GO:0005737,GO:0006605,GO:0006810,GO:0006886,GO:0006996,GO:0008104,GO:0008150,GO:0009507,GO:0009526,GO:0009528,GO:0009534,GO:0009535,GO:0009536,GO:0009579,GO:0009657,GO:0009658,GO:0009706,GO:0009941,GO:0009987,GO:0015031,GO:0015833,GO:0016020,GO:0016043,GO:0017038,GO:0019866,GO:0031090,GO:0031897,GO:0031967,GO:0031969,GO:0031975,GO:0031976,GO:0031984,GO:0032991,GO:…	-	-
TraesCS2A02G308600.5	2.03e-265	731.0	KOG1308@1|root,KOG1308@2759|Eukaryota,37KNI@33090|Viridiplantae,3GBMT@35493|Streptophyta,3KUM2@4447|Liliopsida,3I5WB@38820|Poales	OT	Heat shock chaperonin-binding motif.	-	GO:0005575,GO:0005622,GO:0005623,GO:0005737,GO:0006605,GO:0006810,GO:0006886,GO:0006996,GO:0008104,GO:0008150,GO:0009507,GO:0009526,GO:0009528,GO:0009534,GO:0009535,GO:0009536,GO:0009579,GO:0009657,GO:0009658,GO:0009706,GO:0009941,GO:0009987,GO:0015031,GO:0015833,GO:0016020,GO:0016043,GO:0017038,GO:0019866,GO:0031090,GO:0031897,GO:0031967,GO:0031969,GO:0031975,GO:0031976,GO:0031984,GO:0032991,GO:…	-	-
TraesCS2A02G308600.6	2.45e-224	625.0	KOG1308@1|root,KOG1308@2759|Eukaryota,37KNI@33090|Viridiplantae,3GBMT@35493|Streptophyta,3KUM2@4447|Liliopsida,3I5WB@38820|Poales	OT	Heat shock chaperonin-binding motif.	-	GO:0005575,GO:0005622,GO:0005623,GO:0005737,GO:0006605,GO:0006810,GO:0006886,GO:0006996,GO:0008104,GO:0008150,GO:0009507,GO:0009526,GO:0009528,GO:0009534,GO:0009535,GO:0009536,GO:0009579,GO:0009657,GO:0009658,GO:0009706,GO:0009941,GO:0009987,GO:0015031,GO:0015833,GO:0016020,GO:0016043,GO:0017038,GO:0019866,GO:0031090,GO:0031897,GO:0031967,GO:0031969,GO:0031975,GO:0031976,GO:0031984,GO:0032991,GO:…	-	-
TraesCS2A02G308600.1	3.51e-266	733.0	KOG1308@1|root,KOG1308@2759|Eukaryota,37KNI@33090|Viridiplantae,3GBMT@35493|Streptophyta,3KUM2@4447|Liliopsida,3I5WB@38820|Poales	OT	Heat shock chaperonin-binding motif.	-	GO:0005575,GO:0005622,GO:0005623,GO:0005737,GO:0006605,GO:0006810,GO:0006886,GO:0006996,GO:0008104,GO:0008150,GO:0009507,GO:0009526,GO:0009528,GO:0009534,GO:0009535,GO:0009536,GO:0009579,GO:0009657,GO:0009658,GO:0009706,GO:0009941,GO:0009987,GO:0015031,GO:0015833,GO:0016020,GO:0016043,GO:0017038,GO:0019866,GO:0031090,GO:0031897,GO:0031967,GO:0031969,GO:0031975,GO:0031976,GO:0031984,GO:0032991,GO:…	-	-
TraesCS2A02G308600.2	2.15e-270	744.0	KOG1308@1|root,KOG1308@2759|Eukaryota,37KNI@33090|Viridiplantae,3GBMT@35493|Streptophyta,3KUM2@4447|Liliopsida,3I5WB@38820|Poales	OT	Heat shock chaperonin-binding motif.	-	GO:0005575,GO:0005622,GO:0005623,GO:0005737,GO:0006605,GO:0006810,GO:0006886,GO:0006996,GO:0008104,GO:0008150,GO:0009507,GO:0009526,GO:0009528,GO:0009534,GO:0009535,GO:0009536,GO:0009579,GO:0009657,GO:0009658,GO:0009706,GO:0009941,GO:0009987,GO:0015031,GO:0015833,GO:0016020,GO:0016043,GO:0017038,GO:0019866,GO:0031090,GO:0031897,GO:0031967,GO:0031969,GO:0031975,GO:0031976,GO:0031984,GO:0032991,GO:…	-	-
TraesCS2A02G475100.1	6.4e-43	145.0	COG5272@1|root,KOG0001@2759|Eukaryota	O	cellular macromolecule catabolic process	-	-	-	ubiquitin
TraesCS2A02G408500.1	2.12e-149	427.0	COG5272@1|root,KOG0001@2759|Eukaryota,37K87@33090|Viridiplantae,3G7XW@35493|Streptophyta,3KW11@4447|Liliopsida,3IEYZ@38820|Poales	O	protein Sb04g004280 source	-	-	-	ubiquitin
TraesCS2A02G098100.1	4.13e-82	245.0	COG5126@1|root,KOG0027@2759|Eukaryota,37K5B@33090|Viridiplantae,3GCAR@35493|Streptophyta,3KVPH@4447|Liliopsida,3IKY8@38820|Poales	T	Calmodulin	-	-	-	EF-hand_1
TraesCS2A02G215000.1	1.29e-142	406.0	2CMIK@1|root,2QQF9@2759|Eukaryota,37S7H@33090|Viridiplantae,3G7MM@35493|Streptophyta,3KRUV@4447|Liliopsida,3I5NM@38820|Poales	S	Oxygen-evolving enhancer protein	-	GO:0005575,GO:0005576,GO:0005622,GO:0005623,GO:0005737,GO:0009507,GO:0009532,GO:0009534,GO:0009535,GO:0009536,GO:0009570,GO:0009579,GO:0016020,GO:0031976,GO:0031977,GO:0031984,GO:0034357,GO:0042651,GO:0043226,GO:0043227,GO:0043229,GO:0043231,GO:0044422,GO:0044424,GO:0044434,GO:0044435,GO:0044436,GO:0044444,GO:0044446,GO:0044464,GO:0048046,GO:0055035	-	PsbQ
TraesCS2A02G500400.2	2.92e-316	860.0	COG0174@1|root,KOG0683@2759|Eukaryota,37JCK@33090|Viridiplantae,3G9XQ@35493|Streptophyta,3M438@4447|Liliopsida,3ICM2@38820|Poales	E	glutamine synthetase	-	GO:0005575,GO:0005622,GO:0005623,GO:0005737,GO:0009507,GO:0009536,GO:0043226,GO:0043227,GO:0043229,GO:0043231,GO:0044424,GO:0044444,GO:0044464	6.3.1.2	Gln-synt_C,Gln-synt_N
TraesCS2A02G500400.1	0.0	877.0	COG0174@1|root,KOG0683@2759|Eukaryota,37JCK@33090|Viridiplantae,3G9XQ@35493|Streptophyta,3M438@4447|Liliopsida,3ICM2@38820|Poales	E	glutamine synthetase	-	GO:0005575,GO:0005622,GO:0005623,GO:0005737,GO:0009507,GO:0009536,GO:0043226,GO:0043227,GO:0043229,GO:0043231,GO:0044424,GO:0044444,GO:0044464	6.3.1.2	Gln-synt_C,Gln-synt_N
TraesCS2A02G121200.1	1.08e-107	310.0	COG2032@1|root,KOG0441@2759|Eukaryota,37TSP@33090|Viridiplantae,3GI46@35493|Streptophyta,3M3DM@4447|Liliopsida,3IGVC@38820|Poales	P	Destroys radicals which are normally produced within the cells and which are toxic to biological systems	-	GO:0000302,GO:0000303,GO:0000305,GO:0003674,GO:0003824,GO:0004784,GO:0005488,GO:0005507,GO:0005575,GO:0005576,GO:0005615,GO:0005622,GO:0005623,GO:0005737,GO:0006801,GO:0006950,GO:0006979,GO:0008150,GO:0008152,GO:0008270,GO:0009636,GO:0009987,GO:0010035,GO:0016209,GO:0016491,GO:0016721,GO:0019430,GO:0033554,GO:0034599,GO:0034614,GO:0042221,GO:0043167,GO:0043169,GO:0044237,GO:0044421,GO:0044424,GO:…	1.15.1.1	Sod_Cu
TraesCS2A02G121200.2	6.26e-96	280.0	COG2032@1|root,KOG0441@2759|Eukaryota,37TSP@33090|Viridiplantae,3GI46@35493|Streptophyta,3M3DM@4447|Liliopsida,3IGVC@38820|Poales	P	Destroys radicals which are normally produced within the cells and which are toxic to biological systems	-	GO:0000302,GO:0000303,GO:0000305,GO:0003674,GO:0003824,GO:0004784,GO:0005488,GO:0005507,GO:0005575,GO:0005576,GO:0005615,GO:0005622,GO:0005623,GO:0005737,GO:0006801,GO:0006950,GO:0006979,GO:0008150,GO:0008152,GO:0008270,GO:0009636,GO:0009987,GO:0010035,GO:0016209,GO:0016491,GO:0016721,GO:0019430,GO:0033554,GO:0034599,GO:0034614,GO:0042221,GO:0043167,GO:0043169,GO:0044237,GO:0044421,GO:0044424,GO:…	1.15.1.1	Sod_Cu
TraesCS2A02G348500.1	1.55e-252	693.0	COG0647@1|root,KOG2882@2759|Eukaryota,37JJ1@33090|Viridiplantae,3GCGJ@35493|Streptophyta,3KM7S@4447|Liliopsida,3IGMD@38820|Poales	P	Haloacid dehalogenase-like hydrolase	-	-	3.1.3.18,3.1.3.48	Hydrolase_6,Hydrolase_like
TraesCS2A02G251900.2	0.0	1872.0	KOG4765@1|root,KOG4765@2759|Eukaryota,37M7T@33090|Viridiplantae,3GCZG@35493|Streptophyta,3KUJ4@4447|Liliopsida,3I9H3@38820|Poales	G	C3HC zinc finger-like	-	GO:0003674,GO:0005488,GO:0005515,GO:0005575,GO:0005622,GO:0005623,GO:0005634,GO:0005635,GO:0008150,GO:0009966,GO:0009968,GO:0010646,GO:0010648,GO:0010941,GO:0012505,GO:0016020,GO:0019899,GO:0019900,GO:0019901,GO:0023051,GO:0023057,GO:0031090,GO:0031965,GO:0031967,GO:0031975,GO:0042981,GO:0043066,GO:0043067,GO:0043069,GO:0043226,GO:0043227,GO:0043229,GO:0043231,GO:0044422,GO:0044424,GO:0044428,GO:…	-	zf-C3HC
TraesCS2A02G251900.3	0.0	1863.0	KOG4765@1|root,KOG4765@2759|Eukaryota,37M7T@33090|Viridiplantae,3GCZG@35493|Streptophyta,3KUJ4@4447|Liliopsida,3I9H3@38820|Poales	G	C3HC zinc finger-like	-	GO:0003674,GO:0005488,GO:0005515,GO:0005575,GO:0005622,GO:0005623,GO:0005634,GO:0005635,GO:0008150,GO:0009966,GO:0009968,GO:0010646,GO:0010648,GO:0010941,GO:0012505,GO:0016020,GO:0019899,GO:0019900,GO:0019901,GO:0023051,GO:0023057,GO:0031090,GO:0031965,GO:0031967,GO:0031975,GO:0042981,GO:0043066,GO:0043067,GO:0043069,GO:0043226,GO:0043227,GO:0043229,GO:0043231,GO:0044422,GO:0044424,GO:0044428,GO:…	-	zf-C3HC
TraesCS2A02G251900.1	0.0	1640.0	KOG4765@1|root,KOG4765@2759|Eukaryota,37M7T@33090|Viridiplantae,3GCZG@35493|Streptophyta,3KUJ4@4447|Liliopsida,3I9H3@38820|Poales	G	C3HC zinc finger-like	-	GO:0003674,GO:0005488,GO:0005515,GO:0005575,GO:0005622,GO:0005623,GO:0005634,GO:0005635,GO:0008150,GO:0009966,GO:0009968,GO:0010646,GO:0010648,GO:0010941,GO:0012505,GO:0016020,GO:0019899,GO:0019900,GO:0019901,GO:0023051,GO:0023057,GO:0031090,GO:0031965,GO:0031967,GO:0031975,GO:0042981,GO:0043066,GO:0043067,GO:0043069,GO:0043226,GO:0043227,GO:0043229,GO:0043231,GO:0044422,GO:0044424,GO:0044428,GO:…	-	zf-C3HC
TraesCS2A02G408200.1	1.7e-100	298.0	COG5272@1|root,KOG0001@2759|Eukaryota,37K87@33090|Viridiplantae,3G7XW@35493|Streptophyta	O	Ubiquitin exists either covalently attached to another protein, or free (unanchored). When covalently bound, it is conjugated to target proteins via an isopeptide bond either as a monomer (monoubiquitin), a polymer linked via different Lys residues of the ubiquitin (polyubiquitin chains) or a linear polymer linked via the initiator Met of the ubiquitin (linear polyubiquitin chains). Polyubiquitin…	-	-	-	ubiquitin
TraesCS2A02G117300.1	0.0	976.0	COG2115@1|root,2QRMS@2759|Eukaryota,37RM9@33090|Viridiplantae,3GDKI@35493|Streptophyta,3KMIV@4447|Liliopsida,3IDGJ@38820|Poales	G	Xylose isomerase	-	GO:0005575,GO:0005622,GO:0005623,GO:0005737,GO:0005773,GO:0005774,GO:0005783,GO:0005794,GO:0012505,GO:0016020,GO:0031090,GO:0043226,GO:0043227,GO:0043229,GO:0043231,GO:0044422,GO:0044424,GO:0044437,GO:0044444,GO:0044446,GO:0044464,GO:0098588,GO:0098805	5.3.1.5	-
TraesCS2A02G286600.1	2.15e-86	256.0	2CZ13@1|root,2S7QE@2759|Eukaryota,37WUY@33090|Viridiplantae,3GK9Q@35493|Streptophyta,3M0D2@4447|Liliopsida,3IIED@38820|Poales	-	-	-	-	-	-
TraesCS2A02G427100.1	1.23e-44	149.0	28XT4@1|root,2R4KH@2759|Eukaryota,385GM@33090|Viridiplantae,3GTFM@35493|Streptophyta,3M98Q@4447|Liliopsida,3ISAR@38820|Poales	-	-	-	-	-	-
TraesCS2A02G466800.1	0.0	1016.0	KOG2501@1|root,KOG2501@2759|Eukaryota,37JND@33090|Viridiplantae,3GDD8@35493|Streptophyta,3KMRG@4447|Liliopsida,3IAQ4@38820|Poales	O	thioredoxin-disulfide reductase activity	-	GO:0000003,GO:0000902,GO:0000904,GO:0001558,GO:0003006,GO:0003674,GO:0003824,GO:0004791,GO:0005575,GO:0005622,GO:0005623,GO:0005737,GO:0005829,GO:0006935,GO:0008150,GO:0008152,GO:0009605,GO:0009636,GO:0009653,GO:0009826,GO:0009856,GO:0009860,GO:0009932,GO:0009987,GO:0010035,GO:0010038,GO:0010183,GO:0010769,GO:0015036,GO:0016043,GO:0016049,GO:0016209,GO:0016491,GO:0016651,GO:0016667,GO:0016668,GO:…	1.8.1.8	C1_2,Thioredoxin_8
TraesCS2A02G369800.1	9.81e-122	350.0	29TJ0@1|root,2RXGE@2759|Eukaryota,37V44@33090|Viridiplantae,3GHY9@35493|Streptophyta,3KSUZ@4447|Liliopsida,3IBBU@38820|Poales	S	Remorin, N-terminal region	-	-	-	Remorin_C,Remorin_N
TraesCS2A02G489600.1	2.66e-315	861.0	COG0499@1|root,KOG1370@2759|Eukaryota,37R1E@33090|Viridiplantae,3GGCM@35493|Streptophyta,3KRIM@4447|Liliopsida,3I9HU@38820|Poales	H	adenosylhomocysteinase	-	-	3.3.1.1	AdoHcyase,AdoHcyase_NAD
TraesCS2A02G489600.2	0.0	954.0	COG0499@1|root,KOG1370@2759|Eukaryota,37R1E@33090|Viridiplantae,3GGCM@35493|Streptophyta,3KRIM@4447|Liliopsida,3I9HU@38820|Poales	H	adenosylhomocysteinase	-	-	3.3.1.1	AdoHcyase,AdoHcyase_NAD
TraesCS2A02G082100.1	1e-288	789.0	COG0685@1|root,2QR1E@2759|Eukaryota,37RD2@33090|Viridiplantae,3GADY@35493|Streptophyta,3KV78@4447|Liliopsida,3ICJJ@38820|Poales	E	Belongs to the peroxidase family	-	GO:0000302,GO:0003674,GO:0003824,GO:0004130,GO:0004601,GO:0005575,GO:0005622,GO:0005623,GO:0005737,GO:0006950,GO:0006979,GO:0008150,GO:0008152,GO:0009056,GO:0009507,GO:0009536,GO:0009636,GO:0009987,GO:0016209,GO:0016491,GO:0016684,GO:0016688,GO:0016999,GO:0017001,GO:0017144,GO:0033554,GO:0034599,GO:0042221,GO:0042737,GO:0042743,GO:0042744,GO:0043226,GO:0043227,GO:0043229,GO:0043231,GO:0044237,GO:…	1.11.1.11	peroxidase
TraesCS2A02G134000.1	0.0	2520.0	COG1429@1|root,2QT3B@2759|Eukaryota,37NX4@33090|Viridiplantae,3GBPN@35493|Streptophyta,3KSYT@4447|Liliopsida,3I5U5@38820|Poales	H	CobN/Magnesium Chelatase	CHLH	GO:0003674,GO:0003824,GO:0005575,GO:0005622,GO:0005623,GO:0005737,GO:0005739,GO:0009507,GO:0009526,GO:0009528,GO:0009532,GO:0009536,GO:0009570,GO:0009706,GO:0009941,GO:0010007,GO:0016020,GO:0016851,GO:0016874,GO:0019866,GO:0031090,GO:0031967,GO:0031969,GO:0031975,GO:0032991,GO:0042170,GO:0043226,GO:0043227,GO:0043229,GO:0043231,GO:0044422,GO:0044424,GO:0044434,GO:0044435,GO:0044444,GO:0044446,GO:…	6.6.1.1	CobN-Mg_chel,DUF3479
TraesCS2A02G114400.1	1e-96	281.0	28KI8@1|root,2QSZI@2759|Eukaryota,37UCY@33090|Viridiplantae,3GIFX@35493|Streptophyta,3M0AI@4447|Liliopsida,3IGX0@38820|Poales	S	Photosystem I reaction center subunit N	-	GO:0005575,GO:0005622,GO:0005623,GO:0005737,GO:0009507,GO:0009534,GO:0009535,GO:0009536,GO:0009579,GO:0016020,GO:0031976,GO:0031984,GO:0034357,GO:0042651,GO:0043226,GO:0043227,GO:0043229,GO:0043231,GO:0044422,GO:0044424,GO:0044434,GO:0044435,GO:0044436,GO:0044444,GO:0044446,GO:0044464,GO:0055035	-	PsaN
TraesCS2A02G114400.2	7.32e-60	187.0	28KI8@1|root,2QSZI@2759|Eukaryota,37UCY@33090|Viridiplantae,3GIFX@35493|Streptophyta,3M0AI@4447|Liliopsida,3IGX0@38820|Poales	S	Photosystem I reaction center subunit N	-	GO:0005575,GO:0005622,GO:0005623,GO:0005737,GO:0009507,GO:0009534,GO:0009535,GO:0009536,GO:0009579,GO:0016020,GO:0031976,GO:0031984,GO:0034357,GO:0042651,GO:0043226,GO:0043227,GO:0043229,GO:0043231,GO:0044422,GO:0044424,GO:0044434,GO:0044435,GO:0044436,GO:0044444,GO:0044446,GO:0044464,GO:0055035	-	PsaN
TraesCS2A02G042100.2	1.17e-197	551.0	KOG4754@1|root,KOG4754@2759|Eukaryota,37ID6@33090|Viridiplantae,3G9NS@35493|Streptophyta,3KP9S@4447|Liliopsida,3IAK7@38820|Poales	G	Phosphoglycerate mutase family	-	GO:0005575,GO:0005622,GO:0005623,GO:0005737,GO:0005829,GO:0044424,GO:0044444,GO:0044464	-	His_Phos_1
TraesCS2A02G042100.1	1.36e-202	566.0	KOG4754@1|root,KOG4754@2759|Eukaryota,37ID6@33090|Viridiplantae,3G9NS@35493|Streptophyta,3KP9S@4447|Liliopsida,3IAK7@38820|Poales	G	Phosphoglycerate mutase family	-	GO:0005575,GO:0005622,GO:0005623,GO:0005737,GO:0005829,GO:0044424,GO:0044444,GO:0044464	-	His_Phos_1
TraesCS2A02G593700.1	1.05e-244	681.0	KOG2724@1|root,KOG2724@2759|Eukaryota,37P20@33090|Viridiplantae,3GAAA@35493|Streptophyta,3KR85@4447|Liliopsida,3I2G8@38820|Poales	U	Ran-binding domain	-	GO:0001838,GO:0001841,GO:0002009,GO:0003674,GO:0005488,GO:0005515,GO:0005575,GO:0005622,GO:0005623,GO:0005634,GO:0005635,GO:0005643,GO:0005654,GO:0006606,GO:0006810,GO:0006886,GO:0006913,GO:0007275,GO:0007399,GO:0008104,GO:0008150,GO:0008536,GO:0009653,GO:0009790,GO:0009792,GO:0009888,GO:0012505,GO:0015031,GO:0015833,GO:0016020,GO:0016331,GO:0017016,GO:0017038,GO:0019899,GO:0021915,GO:0031090,GO:…	-	Ran_BP1
TraesCS2A02G479100.1	1.91e-142	404.0	KOG1674@1|root,KOG1674@2759|Eukaryota,37JIS@33090|Viridiplantae,3GA7C@35493|Streptophyta,3KZ8B@4447|Liliopsida,3IH65@38820|Poales	D	Cyclin	-	-	-	Cyclin
TraesCS2A02G250800.2	7.24e-240	660.0	COG1304@1|root,KOG0538@2759|Eukaryota,37QEA@33090|Viridiplantae,3GADE@35493|Streptophyta,3KXE2@4447|Liliopsida,3I4JE@38820|Poales	C	FMN-dependent dehydrogenase	-	GO:0003674,GO:0003824,GO:0003973,GO:0005575,GO:0005622,GO:0005623,GO:0005737,GO:0005777,GO:0008150,GO:0008152,GO:0008891,GO:0009853,GO:0009987,GO:0010109,GO:0016032,GO:0016491,GO:0016614,GO:0016899,GO:0019048,GO:0019222,GO:0031323,GO:0035821,GO:0042579,GO:0043094,GO:0043226,GO:0043227,GO:0043229,GO:0043231,GO:0044003,GO:0044237,GO:0044403,GO:0044419,GO:0044424,GO:0044444,GO:0044464,GO:0050789,GO:…	1.1.3.15	FMN_dh
TraesCS2A02G250800.1	1.19e-258	709.0	COG1304@1|root,KOG0538@2759|Eukaryota,37QEA@33090|Viridiplantae,3GADE@35493|Streptophyta,3KXE2@4447|Liliopsida,3I4JE@38820|Poales	C	FMN-dependent dehydrogenase	-	GO:0003674,GO:0003824,GO:0003973,GO:0005575,GO:0005622,GO:0005623,GO:0005737,GO:0005777,GO:0008150,GO:0008152,GO:0008891,GO:0009853,GO:0009987,GO:0010109,GO:0016032,GO:0016491,GO:0016614,GO:0016899,GO:0019048,GO:0019222,GO:0031323,GO:0035821,GO:0042579,GO:0043094,GO:0043226,GO:0043227,GO:0043229,GO:0043231,GO:0044003,GO:0044237,GO:0044403,GO:0044419,GO:0044424,GO:0044444,GO:0044464,GO:0050789,GO:…	1.1.3.15	FMN_dh
TraesCS2A02G346500.2	0.0	934.0	KOG0663@1|root,KOG0663@2759|Eukaryota,37K03@33090|Viridiplantae,3GBHU@35493|Streptophyta,3KWUI@4447|Liliopsida,3IG84@38820|Poales	T	Serine/Threonine protein kinases, catalytic domain	-	GO:0003674,GO:0003824,GO:0004672,GO:0004674,GO:0004693,GO:0005575,GO:0005622,GO:0005623,GO:0005634,GO:0006464,GO:0006468,GO:0006793,GO:0006796,GO:0006807,GO:0007346,GO:0008150,GO:0008152,GO:0009987,GO:0010468,GO:0016301,GO:0016310,GO:0016740,GO:0016772,GO:0016773,GO:0019222,GO:0019538,GO:0036211,GO:0043170,GO:0043226,GO:0043227,GO:0043229,GO:0043231,GO:0043412,GO:0044237,GO:0044238,GO:0044260,GO:…	2.7.11.22	Pkinase
TraesCS2A02G346500.1	0.0	1358.0	KOG0663@1|root,KOG0663@2759|Eukaryota,37K03@33090|Viridiplantae,3GBHU@35493|Streptophyta,3KWUI@4447|Liliopsida,3IG84@38820|Poales	T	Serine/Threonine protein kinases, catalytic domain	-	GO:0003674,GO:0003824,GO:0004672,GO:0004674,GO:0004693,GO:0005575,GO:0005622,GO:0005623,GO:0005634,GO:0006464,GO:0006468,GO:0006793,GO:0006796,GO:0006807,GO:0007346,GO:0008150,GO:0008152,GO:0009987,GO:0010468,GO:0016301,GO:0016310,GO:0016740,GO:0016772,GO:0016773,GO:0019222,GO:0019538,GO:0036211,GO:0043170,GO:0043226,GO:0043227,GO:0043229,GO:0043231,GO:0043412,GO:0044237,GO:0044238,GO:0044260,GO:…	2.7.11.22	Pkinase
TraesCS2A02G346500.4	0.0	1156.0	KOG0663@1|root,KOG0663@2759|Eukaryota,37K03@33090|Viridiplantae,3GBHU@35493|Streptophyta,3KWUI@4447|Liliopsida,3IG84@38820|Poales	T	Serine/Threonine protein kinases, catalytic domain	-	GO:0003674,GO:0003824,GO:0004672,GO:0004674,GO:0004693,GO:0005575,GO:0005622,GO:0005623,GO:0005634,GO:0006464,GO:0006468,GO:0006793,GO:0006796,GO:0006807,GO:0007346,GO:0008150,GO:0008152,GO:0009987,GO:0010468,GO:0016301,GO:0016310,GO:0016740,GO:0016772,GO:0016773,GO:0019222,GO:0019538,GO:0036211,GO:0043170,GO:0043226,GO:0043227,GO:0043229,GO:0043231,GO:0043412,GO:0044237,GO:0044238,GO:0044260,GO:…	2.7.11.22	Pkinase
TraesCS2A02G346500.3	0.0	939.0	KOG0663@1|root,KOG0663@2759|Eukaryota,37K03@33090|Viridiplantae,3GBHU@35493|Streptophyta,3KWUI@4447|Liliopsida,3IG84@38820|Poales	T	Serine/Threonine protein kinases, catalytic domain	-	GO:0003674,GO:0003824,GO:0004672,GO:0004674,GO:0004693,GO:0005575,GO:0005622,GO:0005623,GO:0005634,GO:0006464,GO:0006468,GO:0006793,GO:0006796,GO:0006807,GO:0007346,GO:0008150,GO:0008152,GO:0009987,GO:0010468,GO:0016301,GO:0016310,GO:0016740,GO:0016772,GO:0016773,GO:0019222,GO:0019538,GO:0036211,GO:0043170,GO:0043226,GO:0043227,GO:0043229,GO:0043231,GO:0043412,GO:0044237,GO:0044238,GO:0044260,GO:…	2.7.11.22	Pkinase
TraesCS2A02G316300.2	0.0	1181.0	28NNK@1|root,2QV8B@2759|Eukaryota,37NSS@33090|Viridiplantae,3GBH6@35493|Streptophyta,3KY99@4447|Liliopsida,3I2AD@38820|Poales	-	-	-	-	-	-
TraesCS2A02G316300.1	0.0	1174.0	28NNK@1|root,2QV8B@2759|Eukaryota,37NSS@33090|Viridiplantae,3GBH6@35493|Streptophyta,3KY99@4447|Liliopsida,3I2AD@38820|Poales	-	-	-	-	-	-
TraesCS2A02G268800.1	6.77e-240	664.0	COG0214@1|root,KOG1606@2759|Eukaryota,37KWB@33090|Viridiplantae,3G7GA@35493|Streptophyta,3KN3C@4447|Liliopsida,3I3NZ@38820|Poales	H	Belongs to the PdxS SNZ family	-	-	4.3.3.6	SOR_SNZ
TraesCS2A02G268800.2	6.12e-220	610.0	COG0214@1|root,KOG1606@2759|Eukaryota,37KWB@33090|Viridiplantae,3G7GA@35493|Streptophyta,3KN3C@4447|Liliopsida,3I3NZ@38820|Poales	H	Belongs to the PdxS SNZ family	-	-	4.3.3.6	SOR_SNZ
TraesCS2A02G342600.1	1.19e-183	510.0	2CMA1@1|root,2QPRI@2759|Eukaryota,37K8W@33090|Viridiplantae,3G8KJ@35493|Streptophyta,3KTSS@4447|Liliopsida,3I2NK@38820|Poales	C	The light-harvesting complex (LHC) functions as a light receptor, it captures and delivers excitation energy to photosystems with which it is closely associated	-	-	-	Chloroa_b-bind
TraesCS2A02G387000.1	0.0	1470.0	COG0480@1|root,KOG0465@2759|Eukaryota,37K55@33090|Viridiplantae,3G82M@35493|Streptophyta,3KVRB@4447|Liliopsida,3I32P@38820|Poales	J	Chloroplast-localized elongation factor EF-G involved in protein synthesis in plastids. Catalyzes the GTP-dependent ribosomal translocation step during translation elongation. During this step, the ribosome changes from the pre-translocational (PRE) to the post-translocational (POST) state as the newly formed A- site-bound peptidyl-tRNA and P-site-bound deacylated tRNA move to the P and E sites, …	-	GO:0000166,GO:0003674,GO:0005488,GO:0005524,GO:0005575,GO:0005576,GO:0005622,GO:0005623,GO:0005737,GO:0005739,GO:0006996,GO:0007275,GO:0008144,GO:0008150,GO:0009507,GO:0009526,GO:0009532,GO:0009536,GO:0009570,GO:0009657,GO:0009658,GO:0009791,GO:0009845,GO:0009941,GO:0009987,GO:0016043,GO:0017076,GO:0030554,GO:0031967,GO:0031975,GO:0032501,GO:0032502,GO:0032553,GO:0032555,GO:0032559,GO:0035639,GO:…	-	EFG_C,EFG_II,EFG_IV,GTP_EFTU,GTP_EFTU_D2
TraesCS2A02G458000.1	2.42e-92	275.0	COG5272@1|root,KOG0001@2759|Eukaryota,38A1V@33090|Viridiplantae,3GYZY@35493|Streptophyta,3M5GH@4447|Liliopsida,3I3EJ@38820|Poales	J	Ribosomal_L40e	-	-	-	Ribosomal_L40e,ubiquitin
TraesCS2A02G512100.1	0.0	897.0	COG4870@1|root,KOG4296@1|root,KOG1543@2759|Eukaryota,KOG4296@2759|Eukaryota,37S7C@33090|Viridiplantae,3G8BZ@35493|Streptophyta,3KMMQ@4447|Liliopsida,3I2DV@38820|Poales	O	Belongs to the peptidase C1 family	-	GO:0000323,GO:0003674,GO:0003824,GO:0004175,GO:0004197,GO:0005575,GO:0005576,GO:0005615,GO:0005622,GO:0005623,GO:0005737,GO:0005764,GO:0005773,GO:0006508,GO:0006807,GO:0008150,GO:0008152,GO:0008233,GO:0008234,GO:0009056,GO:0009057,GO:0009987,GO:0016787,GO:0019538,GO:0030163,GO:0043170,GO:0043226,GO:0043227,GO:0043229,GO:0043231,GO:0044237,GO:0044238,GO:0044248,GO:0044257,GO:0044260,GO:0044265,GO:…	3.4.22.15	Granulin,Inhibitor_I29,Peptidase_C1
TraesCS2A02G075000.1	5.48e-150	422.0	2BYKQ@1|root,2QT7C@2759|Eukaryota,37JQ7@33090|Viridiplantae,3G9TG@35493|Streptophyta,3KMQC@4447|Liliopsida,3I8PY@38820|Poales	O	Cupin	glp1	GO:0005575,GO:0005618,GO:0005623,GO:0030312,GO:0044464,GO:0071944	-	Cupin_1
TraesCS2A02G493600.2	0.0	974.0	COG0499@1|root,KOG1370@2759|Eukaryota,37R1E@33090|Viridiplantae,3GGCM@35493|Streptophyta,3KRIM@4447|Liliopsida,3I9HU@38820|Poales	H	adenosylhomocysteinase	-	-	3.3.1.1	AdoHcyase,AdoHcyase_NAD
TraesCS2A02G493600.1	0.0	961.0	COG0499@1|root,KOG1370@2759|Eukaryota,37R1E@33090|Viridiplantae,3GGCM@35493|Streptophyta,3KRIM@4447|Liliopsida,3I9HU@38820|Poales	H	adenosylhomocysteinase	-	-	3.3.1.1	AdoHcyase,AdoHcyase_NAD
TraesCS2A02G294000.1	1.62e-39	134.0	COG2058@1|root,KOG3449@2759|Eukaryota,37V5Y@33090|Viridiplantae,3GJR4@35493|Streptophyta,3M6UF@4447|Liliopsida,3IIEE@38820|Poales	J	Belongs to the eukaryotic ribosomal protein P1 P2 family	-	GO:0003674,GO:0003735,GO:0005198,GO:0005488,GO:0005575,GO:0005622,GO:0005623,GO:0005737,GO:0005829,GO:0005840,GO:0015934,GO:0022625,GO:0022626,GO:0032991,GO:0043226,GO:0043228,GO:0043229,GO:0043232,GO:0044391,GO:0044422,GO:0044424,GO:0044444,GO:0044445,GO:0044446,GO:0044464,GO:0044877,GO:1990904	-	Ribosomal_60s
TraesCS2A02G363500.1	0.0	947.0	COG0538@1|root,KOG1526@2759|Eukaryota,37I2G@33090|Viridiplantae,3GBTI@35493|Streptophyta,3KPZY@4447|Liliopsida,3IFAA@38820|Poales	C	Belongs to the isocitrate and isopropylmalate dehydrogenases family	-	GO:0005575,GO:0005622,GO:0005623,GO:0005737,GO:0005739,GO:0009507,GO:0009532,GO:0009534,GO:0009536,GO:0009570,GO:0009579,GO:0031976,GO:0031984,GO:0043226,GO:0043227,GO:0043229,GO:0043231,GO:0044422,GO:0044424,GO:0044434,GO:0044435,GO:0044444,GO:0044446,GO:0044464	1.1.1.42	Iso_dh
TraesCS2A02G237200.1	6.6e-199	555.0	2CBEU@1|root,2QQQU@2759|Eukaryota,37SIM@33090|Viridiplantae,3GB6Q@35493|Streptophyta,3KS6P@4447|Liliopsida,3I3P2@38820|Poales	-	-	-	GO:0005575,GO:0005622,GO:0005623,GO:0005737,GO:0006091,GO:0006807,GO:0006950,GO:0008150,GO:0008152,GO:0009314,GO:0009416,GO:0009507,GO:0009509,GO:0009526,GO:0009532,GO:0009534,GO:0009535,GO:0009536,GO:0009570,GO:0009575,GO:0009579,GO:0009611,GO:0009628,GO:0009642,GO:0009644,GO:0009765,GO:0009941,GO:0009987,GO:0010206,GO:0010207,GO:0015979,GO:0016020,GO:0016043,GO:0019538,GO:0019684,GO:0019898,GO:…	-	-
TraesCS2A02G237200.2	1.51e-233	642.0	2CBEU@1|root,2QQQU@2759|Eukaryota,37SIM@33090|Viridiplantae,3GB6Q@35493|Streptophyta,3KS6P@4447|Liliopsida,3I3P2@38820|Poales	-	-	-	GO:0005575,GO:0005622,GO:0005623,GO:0005737,GO:0006091,GO:0006807,GO:0006950,GO:0008150,GO:0008152,GO:0009314,GO:0009416,GO:0009507,GO:0009509,GO:0009526,GO:0009532,GO:0009534,GO:0009535,GO:0009536,GO:0009570,GO:0009575,GO:0009579,GO:0009611,GO:0009628,GO:0009642,GO:0009644,GO:0009765,GO:0009941,GO:0009987,GO:0010206,GO:0010207,GO:0015979,GO:0016020,GO:0016043,GO:0019538,GO:0019684,GO:0019898,GO:…	-	-
TraesCS2A02G325400.1	8.97e-227	643.0	28P38@1|root,2QVPR@2759|Eukaryota,37PVW@33090|Viridiplantae,3GEED@35493|Streptophyta,3KT6D@4447|Liliopsida,3IED7@38820|Poales	S	Plant specific eukaryotic initiation factor 4B	-	GO:0003674,GO:0003676,GO:0003723,GO:0003729,GO:0003743,GO:0005488,GO:0005515,GO:0005575,GO:0005618,GO:0005623,GO:0005911,GO:0006412,GO:0006413,GO:0006518,GO:0006807,GO:0008135,GO:0008150,GO:0008152,GO:0009058,GO:0009059,GO:0009505,GO:0009506,GO:0009987,GO:0010467,GO:0019538,GO:0030054,GO:0030312,GO:0034641,GO:0034645,GO:0042802,GO:0042803,GO:0043043,GO:0043170,GO:0043603,GO:0043604,GO:0044237,GO:…	-	eIF-4B
TraesCS2A02G437700.1	2.16e-247	681.0	28IU9@1|root,2QR5T@2759|Eukaryota,37K06@33090|Viridiplantae,3GEFD@35493|Streptophyta,3KTC7@4447|Liliopsida,3IBFJ@38820|Poales	S	Belongs to the peroxidase family	-	GO:0000302,GO:0003674,GO:0003824,GO:0004130,GO:0004601,GO:0005575,GO:0005622,GO:0005623,GO:0005634,GO:0005737,GO:0006950,GO:0006979,GO:0008150,GO:0008152,GO:0009056,GO:0009507,GO:0009534,GO:0009535,GO:0009536,GO:0009543,GO:0009579,GO:0009636,GO:0009987,GO:0016020,GO:0016209,GO:0016491,GO:0016684,GO:0016999,GO:0017001,GO:0017144,GO:0031976,GO:0031977,GO:0031978,GO:0031984,GO:0033554,GO:0034357,GO:…	1.11.1.11	peroxidase
TraesCS2A02G545600.2	1.98e-221	618.0	KOG0674@1|root,KOG0674@2759|Eukaryota,37I5F@33090|Viridiplantae,3GA8C@35493|Streptophyta,3KSE2@4447|Liliopsida,3I8G4@38820|Poales	O	unfolded protein binding	-	GO:0003674,GO:0005488,GO:0005509,GO:0005515,GO:0005575,GO:0005622,GO:0005623,GO:0005737,GO:0005783,GO:0005788,GO:0007275,GO:0008150,GO:0012505,GO:0031974,GO:0032501,GO:0032502,GO:0043167,GO:0043169,GO:0043226,GO:0043227,GO:0043229,GO:0043231,GO:0043233,GO:0044422,GO:0044424,GO:0044432,GO:0044444,GO:0044446,GO:0044464,GO:0046872,GO:0048856,GO:0051082,GO:0070013	-	Calreticulin
TraesCS2A02G545600.1	1.9e-242	672.0	KOG0674@1|root,KOG0674@2759|Eukaryota,37I5F@33090|Viridiplantae,3GA8C@35493|Streptophyta,3KSE2@4447|Liliopsida,3I8G4@38820|Poales	O	unfolded protein binding	-	GO:0003674,GO:0005488,GO:0005509,GO:0005515,GO:0005575,GO:0005622,GO:0005623,GO:0005737,GO:0005783,GO:0005788,GO:0007275,GO:0008150,GO:0012505,GO:0031974,GO:0032501,GO:0032502,GO:0043167,GO:0043169,GO:0043226,GO:0043227,GO:0043229,GO:0043231,GO:0043233,GO:0044422,GO:0044424,GO:0044432,GO:0044444,GO:0044446,GO:0044464,GO:0046872,GO:0048856,GO:0051082,GO:0070013	-	Calreticulin
TraesCS2A02G252600.1	5.2e-85	251.0	2APT8@1|root,2RZHF@2759|Eukaryota,37UR2@33090|Viridiplantae,3GIZ8@35493|Streptophyta,3KZZB@4447|Liliopsida,3IHZW@38820|Poales	S	Photosystem I reaction center subunit psaK	-	GO:0005575,GO:0005622,GO:0005623,GO:0005737,GO:0009507,GO:0009534,GO:0009535,GO:0009536,GO:0009579,GO:0016020,GO:0031976,GO:0031984,GO:0034357,GO:0042651,GO:0043226,GO:0043227,GO:0043229,GO:0043231,GO:0044422,GO:0044424,GO:0044434,GO:0044435,GO:0044436,GO:0044444,GO:0044446,GO:0044464,GO:0055035	-	PSI_PSAK
TraesCS2A02G142900.1	1.44e-207	575.0	COG5387@1|root,KOG3015@2759|Eukaryota,37S0M@33090|Viridiplantae,3G8QW@35493|Streptophyta,3KVCM@4447|Liliopsida,3IEHE@38820|Poales	C	ATP12 chaperone protein	-	GO:0005575,GO:0005622,GO:0005623,GO:0005634,GO:0005654,GO:0005737,GO:0005829,GO:0008150,GO:0009987,GO:0016043,GO:0016604,GO:0016607,GO:0022607,GO:0031974,GO:0031981,GO:0034622,GO:0043226,GO:0043227,GO:0043229,GO:0043231,GO:0043233,GO:0043461,GO:0043933,GO:0044085,GO:0044422,GO:0044424,GO:0044428,GO:0044444,GO:0044446,GO:0044451,GO:0044464,GO:0065003,GO:0070013,GO:0070071,GO:0071840	-	ATP12
TraesCS2A02G169800.1	1.12e-128	369.0	COG2092@1|root,KOG1668@2759|Eukaryota,37IFN@33090|Viridiplantae,3G8KN@35493|Streptophyta,3KUKG@4447|Liliopsida,3IBU8@38820|Poales	J	Belongs to the EF-1-beta EF-1-delta family	-	GO:0005575,GO:0005622,GO:0005623,GO:0005737,GO:0005829,GO:0044424,GO:0044444,GO:0044464	-	EF1_GNE
TraesCS2A02G281700.1	1.26e-305	833.0	COG0517@1|root,KOG1764@2759|Eukaryota,37K5F@33090|Viridiplantae,3GF16@35493|Streptophyta,3KVNI@4447|Liliopsida,3I9YF@38820|Poales	C	CBS domain	-	GO:0001932,GO:0003674,GO:0005575,GO:0005618,GO:0005623,GO:0008150,GO:0009505,GO:0019207,GO:0019220,GO:0019222,GO:0019887,GO:0030234,GO:0030312,GO:0031323,GO:0031399,GO:0032268,GO:0042325,GO:0043549,GO:0044464,GO:0045859,GO:0050789,GO:0050790,GO:0050794,GO:0051171,GO:0051174,GO:0051246,GO:0051338,GO:0060255,GO:0065007,GO:0065009,GO:0071944,GO:0080090,GO:0098772	-	CBS
TraesCS2A02G276100.1	3.04e-130	375.0	COG2007@1|root,KOG3283@2759|Eukaryota,37IHJ@33090|Viridiplantae,3G978@35493|Streptophyta,3M448@4447|Liliopsida,3IEWC@38820|Poales	J	Belongs to the eukaryotic ribosomal protein eS8 family	-	GO:0000313,GO:0000462,GO:0003674,GO:0003735,GO:0005198,GO:0005575,GO:0005622,GO:0005623,GO:0005737,GO:0005829,GO:0005840,GO:0006139,GO:0006364,GO:0006396,GO:0006725,GO:0006807,GO:0006996,GO:0008150,GO:0008152,GO:0009507,GO:0009532,GO:0009536,GO:0009547,GO:0009570,GO:0009987,GO:0010467,GO:0015935,GO:0016043,GO:0016070,GO:0016072,GO:0022607,GO:0022613,GO:0022618,GO:0022626,GO:0022627,GO:0030490,GO:…	-	Ribosomal_S8e
TraesCS2A02G456100.1	0.0	988.0	KOG0032@1|root,KOG0032@2759|Eukaryota,37QY2@33090|Viridiplantae,3G8HU@35493|Streptophyta,3KNP8@4447|Liliopsida,3IEK8@38820|Poales	T	Lipopolysaccharide kinase (Kdo/WaaP) family	-	GO:0001101,GO:0003674,GO:0003824,GO:0004672,GO:0004674,GO:0004683,GO:0005488,GO:0005515,GO:0005516,GO:0005575,GO:0005622,GO:0005623,GO:0005634,GO:0005737,GO:0006464,GO:0006468,GO:0006793,GO:0006796,GO:0006807,GO:0006950,GO:0007154,GO:0007165,GO:0008150,GO:0008152,GO:0009266,GO:0009409,GO:0009414,GO:0009415,GO:0009628,GO:0009719,GO:0009725,GO:0009737,GO:0009738,GO:0009755,GO:0009931,GO:0009987,GO:…	2.7.11.1	EF-hand_1,EF-hand_5,Pkinase
TraesCS2A02G431500.1	7.12e-291	798.0	28J6F@1|root,2QRIM@2759|Eukaryota,37I16@33090|Viridiplantae,3G860@35493|Streptophyta,3KN0B@4447|Liliopsida,3IKS5@38820|Poales	S	membrane protein At1g16860	-	GO:0005575,GO:0005623,GO:0005886,GO:0016020,GO:0044464,GO:0071944	-	-
TraesCS2A02G431500.2	0.0	913.0	28J6F@1|root,2QRIM@2759|Eukaryota,37I16@33090|Viridiplantae,3G860@35493|Streptophyta,3KN0B@4447|Liliopsida,3IKS5@38820|Poales	S	membrane protein At1g16860	-	GO:0005575,GO:0005623,GO:0005886,GO:0016020,GO:0044464,GO:0071944	-	-
TraesCS2A02G262500.1	8.72e-113	326.0	COG0231@1|root,KOG3271@2759|Eukaryota,37M3N@33090|Viridiplantae,3G8EV@35493|Streptophyta,3M32E@4447|Liliopsida,3INZN@38820|Poales	J	eukaryotic translation initiation factor	-	-	-	eIF-5a
TraesCS2A02G035100.1	7.21e-81	240.0	2DAQB@1|root,2S5GB@2759|Eukaryota,37WHF@33090|Viridiplantae,3GKHB@35493|Streptophyta,3M0GK@4447|Liliopsida,3IIS9@38820|Poales	S	CP12	-	-	-	CP12
TraesCS2A02G458100.1	2.7e-96	281.0	COG1552@1|root,KOG0003@2759|Eukaryota,37TWI@33090|Viridiplantae,3GHWG@35493|Streptophyta,3M2HK@4447|Liliopsida,3IGVY@38820|Poales	J	Ribosomal_L40e	-	-	-	Ribosomal_L40e,ubiquitin
TraesCS2A02G303400.1	5.63e-194	539.0	COG0576@1|root,KOG3003@2759|Eukaryota,37INI@33090|Viridiplantae,3GCCY@35493|Streptophyta,3KXCX@4447|Liliopsida,3I7RI@38820|Poales	O	Essential component of the PAM complex, a complex required for the translocation of transit peptide-containing proteins from the inner membrane into the mitochondrial matrix in an ATP-dependent manner	-	-	-	GrpE
TraesCS2A02G209100.1	0.0	3242.0	KOG0401@1|root,KOG0401@2759|Eukaryota,37IB8@33090|Viridiplantae,3G8BN@35493|Streptophyta,3KPFN@4447|Liliopsida,3IBVZ@38820|Poales	J	translation initiation factor activity	-	GO:0001101,GO:0003674,GO:0003676,GO:0003723,GO:0003729,GO:0005488,GO:0005575,GO:0005622,GO:0005623,GO:0005634,GO:0005737,GO:0005829,GO:0008150,GO:0009605,GO:0009607,GO:0009615,GO:0009719,GO:0009725,GO:0009737,GO:0010033,GO:0033993,GO:0042221,GO:0043207,GO:0043226,GO:0043227,GO:0043229,GO:0043231,GO:0044424,GO:0044444,GO:0044464,GO:0050896,GO:0051704,GO:0051707,GO:0097159,GO:0097305,GO:1901363,GO:…	-	MA3,MIF4G
TraesCS2B02G540100.1	3.63e-300	822.0	COG4870@1|root,KOG4296@1|root,KOG1543@2759|Eukaryota,KOG4296@2759|Eukaryota,37S7C@33090|Viridiplantae,3G8BZ@35493|Streptophyta,3KMMQ@4447|Liliopsida,3I2DV@38820|Poales	O	Belongs to the peptidase C1 family	-	GO:0000323,GO:0003674,GO:0003824,GO:0004175,GO:0004197,GO:0005575,GO:0005576,GO:0005615,GO:0005622,GO:0005623,GO:0005737,GO:0005764,GO:0005773,GO:0006508,GO:0006807,GO:0008150,GO:0008152,GO:0008233,GO:0008234,GO:0009056,GO:0009057,GO:0009987,GO:0016787,GO:0019538,GO:0030163,GO:0043170,GO:0043226,GO:0043227,GO:0043229,GO:0043231,GO:0044237,GO:0044238,GO:0044248,GO:0044257,GO:0044260,GO:0044265,GO:…	3.4.22.15	Granulin,Inhibitor_I29,Peptidase_C1
TraesCS2B02G540100.2	0.0	887.0	COG4870@1|root,KOG4296@1|root,KOG1543@2759|Eukaryota,KOG4296@2759|Eukaryota,37S7C@33090|Viridiplantae,3G8BZ@35493|Streptophyta,3KMMQ@4447|Liliopsida,3I2DV@38820|Poales	O	Belongs to the peptidase C1 family	-	GO:0000323,GO:0003674,GO:0003824,GO:0004175,GO:0004197,GO:0005575,GO:0005576,GO:0005615,GO:0005622,GO:0005623,GO:0005737,GO:0005764,GO:0005773,GO:0006508,GO:0006807,GO:0008150,GO:0008152,GO:0008233,GO:0008234,GO:0009056,GO:0009057,GO:0009987,GO:0016787,GO:0019538,GO:0030163,GO:0043170,GO:0043226,GO:0043227,GO:0043229,GO:0043231,GO:0044237,GO:0044238,GO:0044248,GO:0044257,GO:0044260,GO:0044265,GO:…	3.4.22.15	Granulin,Inhibitor_I29,Peptidase_C1
TraesCS2B02G303500.1	5.48e-73	223.0	2CZ13@1|root,2S7QE@2759|Eukaryota,37WUY@33090|Viridiplantae,3GK9Q@35493|Streptophyta,3M0D2@4447|Liliopsida,3IIED@38820|Poales	-	-	-	-	-	-
TraesCS2B02G555400.1	0.0	1517.0	2CNE6@1|root,2QVKD@2759|Eukaryota,38A0H@33090|Viridiplantae,3GXAV@35493|Streptophyta,3M32D@4447|Liliopsida,3I9FC@38820|Poales	E	Plant lipoxygenase may be involved in a number of diverse aspects of plant physiology including growth and development, pest resistance, and senescence or responses to wounding	-	-	1.13.11.58	Lipoxygenase
TraesCS2B02G555400.2	0.0	1805.0	2CNE6@1|root,2QVKD@2759|Eukaryota,38A0H@33090|Viridiplantae,3GXAV@35493|Streptophyta,3M32D@4447|Liliopsida,3I9FC@38820|Poales	E	Plant lipoxygenase may be involved in a number of diverse aspects of plant physiology including growth and development, pest resistance, and senescence or responses to wounding	-	-	1.13.11.58	Lipoxygenase
TraesCS2B02G555400.3	0.0	1744.0	2CNE6@1|root,2QVKD@2759|Eukaryota,38A0H@33090|Viridiplantae,3GXAV@35493|Streptophyta,3M32D@4447|Liliopsida,3I9FC@38820|Poales	E	Plant lipoxygenase may be involved in a number of diverse aspects of plant physiology including growth and development, pest resistance, and senescence or responses to wounding	-	-	1.13.11.58	Lipoxygenase
TraesCS2B02G364800.1	0.0	890.0	KOG0663@1|root,KOG0663@2759|Eukaryota,37K03@33090|Viridiplantae,3GBHU@35493|Streptophyta,3KWUI@4447|Liliopsida,3IG84@38820|Poales	T	Serine/Threonine protein kinases, catalytic domain	-	GO:0003674,GO:0003824,GO:0004672,GO:0004674,GO:0004693,GO:0005575,GO:0005622,GO:0005623,GO:0005634,GO:0006464,GO:0006468,GO:0006793,GO:0006796,GO:0006807,GO:0007346,GO:0008150,GO:0008152,GO:0009987,GO:0010468,GO:0016301,GO:0016310,GO:0016740,GO:0016772,GO:0016773,GO:0019222,GO:0019538,GO:0036211,GO:0043170,GO:0043226,GO:0043227,GO:0043229,GO:0043231,GO:0043412,GO:0044237,GO:0044238,GO:0044260,GO:…	2.7.11.22	Pkinase
TraesCS2B02G364800.2	0.0	894.0	KOG0663@1|root,KOG0663@2759|Eukaryota,37K03@33090|Viridiplantae,3GBHU@35493|Streptophyta,3KWUI@4447|Liliopsida,3IG84@38820|Poales	T	Serine/Threonine protein kinases, catalytic domain	-	GO:0003674,GO:0003824,GO:0004672,GO:0004674,GO:0004693,GO:0005575,GO:0005622,GO:0005623,GO:0005634,GO:0006464,GO:0006468,GO:0006793,GO:0006796,GO:0006807,GO:0007346,GO:0008150,GO:0008152,GO:0009987,GO:0010468,GO:0016301,GO:0016310,GO:0016740,GO:0016772,GO:0016773,GO:0019222,GO:0019538,GO:0036211,GO:0043170,GO:0043226,GO:0043227,GO:0043229,GO:0043231,GO:0043412,GO:0044237,GO:0044238,GO:0044260,GO:…	2.7.11.22	Pkinase
TraesCS2B02G364800.3	0.0	1327.0	KOG0663@1|root,KOG0663@2759|Eukaryota,37K03@33090|Viridiplantae,3GBHU@35493|Streptophyta,3KWUI@4447|Liliopsida,3IG84@38820|Poales	T	Serine/Threonine protein kinases, catalytic domain	-	GO:0003674,GO:0003824,GO:0004672,GO:0004674,GO:0004693,GO:0005575,GO:0005622,GO:0005623,GO:0005634,GO:0006464,GO:0006468,GO:0006793,GO:0006796,GO:0006807,GO:0007346,GO:0008150,GO:0008152,GO:0009987,GO:0010468,GO:0016301,GO:0016310,GO:0016740,GO:0016772,GO:0016773,GO:0019222,GO:0019538,GO:0036211,GO:0043170,GO:0043226,GO:0043227,GO:0043229,GO:0043231,GO:0043412,GO:0044237,GO:0044238,GO:0044260,GO:…	2.7.11.22	Pkinase
TraesCS2B02G364800.4	0.0	1301.0	KOG0663@1|root,KOG0663@2759|Eukaryota,37K03@33090|Viridiplantae,3GBHU@35493|Streptophyta,3KWUI@4447|Liliopsida,3IG84@38820|Poales	T	Serine/Threonine protein kinases, catalytic domain	-	GO:0003674,GO:0003824,GO:0004672,GO:0004674,GO:0004693,GO:0005575,GO:0005622,GO:0005623,GO:0005634,GO:0006464,GO:0006468,GO:0006793,GO:0006796,GO:0006807,GO:0007346,GO:0008150,GO:0008152,GO:0009987,GO:0010468,GO:0016301,GO:0016310,GO:0016740,GO:0016772,GO:0016773,GO:0019222,GO:0019538,GO:0036211,GO:0043170,GO:0043226,GO:0043227,GO:0043229,GO:0043231,GO:0043412,GO:0044237,GO:0044238,GO:0044260,GO:…	2.7.11.22	Pkinase
TraesCS2B02G364800.5	0.0	1314.0	KOG0663@1|root,KOG0663@2759|Eukaryota,37K03@33090|Viridiplantae,3GBHU@35493|Streptophyta,3KWUI@4447|Liliopsida,3IG84@38820|Poales	T	Serine/Threonine protein kinases, catalytic domain	-	GO:0003674,GO:0003824,GO:0004672,GO:0004674,GO:0004693,GO:0005575,GO:0005622,GO:0005623,GO:0005634,GO:0006464,GO:0006468,GO:0006793,GO:0006796,GO:0006807,GO:0007346,GO:0008150,GO:0008152,GO:0009987,GO:0010468,GO:0016301,GO:0016310,GO:0016740,GO:0016772,GO:0016773,GO:0019222,GO:0019538,GO:0036211,GO:0043170,GO:0043226,GO:0043227,GO:0043229,GO:0043231,GO:0043412,GO:0044237,GO:0044238,GO:0044260,GO:…	2.7.11.22	Pkinase
TraesCS2B02G600200.1	0.0	1096.0	COG2723@1|root,KOG0626@2759|Eukaryota,37YH1@33090|Viridiplantae,3GNYX@35493|Streptophyta,3M5DN@4447|Liliopsida,3IG2Q@38820|Poales	G	Belongs to the glycosyl hydrolase 1 family	-	GO:0003674,GO:0003824,GO:0004553,GO:0005575,GO:0005622,GO:0005623,GO:0005737,GO:0008422,GO:0009507,GO:0009536,GO:0015923,GO:0015925,GO:0015926,GO:0015928,GO:0016162,GO:0016787,GO:0016798,GO:0043226,GO:0043227,GO:0043229,GO:0043231,GO:0044424,GO:0044444,GO:0044464,GO:0097599	3.2.1.186,3.2.1.188,3.2.1.21	Glyco_hydro_1
TraesCS2B02G600200.2	0.0	1095.0	COG2723@1|root,KOG0626@2759|Eukaryota,37YH1@33090|Viridiplantae,3GNYX@35493|Streptophyta,3M5DN@4447|Liliopsida,3IG2Q@38820|Poales	G	Belongs to the glycosyl hydrolase 1 family	-	GO:0003674,GO:0003824,GO:0004553,GO:0005575,GO:0005622,GO:0005623,GO:0005737,GO:0008422,GO:0009507,GO:0009536,GO:0015923,GO:0015925,GO:0015926,GO:0015928,GO:0016162,GO:0016787,GO:0016798,GO:0043226,GO:0043227,GO:0043229,GO:0043231,GO:0044424,GO:0044444,GO:0044464,GO:0097599	3.2.1.186,3.2.1.188,3.2.1.21	Glyco_hydro_1
TraesCS2B02G600200.3	0.0	879.0	COG2723@1|root,KOG0626@2759|Eukaryota,37YH1@33090|Viridiplantae,3GNYX@35493|Streptophyta,3M5DN@4447|Liliopsida,3IG2Q@38820|Poales	G	Belongs to the glycosyl hydrolase 1 family	-	GO:0003674,GO:0003824,GO:0004553,GO:0005575,GO:0005622,GO:0005623,GO:0005737,GO:0008422,GO:0009507,GO:0009536,GO:0015923,GO:0015925,GO:0015926,GO:0015928,GO:0016162,GO:0016787,GO:0016798,GO:0043226,GO:0043227,GO:0043229,GO:0043231,GO:0044424,GO:0044444,GO:0044464,GO:0097599	3.2.1.186,3.2.1.188,3.2.1.21	Glyco_hydro_1
TraesCS2B02G330700.1	2.42e-264	723.0	2CNIT@1|root,2QWJF@2759|Eukaryota,37RZQ@33090|Viridiplantae,3GF68@35493|Streptophyta,3M4GV@4447|Liliopsida,3I2NH@38820|Poales	C	Photosystem II (PSII) is a light-driven water plastoquinone oxidoreductase that uses light energy to abstract electrons from H(2)O, generating O(2) and a proton gradient subsequently used for ATP formation. It consists of a core antenna complex that captures photons, and an electron transfer chain that converts photonic excitation into a charge separation. The D1 D2 (PsbA PsbA) reaction center he…	psbD	-	-	Photo_RC
TraesCS2B02G381500.2	3.74e-289	791.0	COG0538@1|root,KOG1526@2759|Eukaryota,37I2G@33090|Viridiplantae,3GBTI@35493|Streptophyta,3KPZY@4447|Liliopsida,3IFAA@38820|Poales	C	Belongs to the isocitrate and isopropylmalate dehydrogenases family	-	GO:0005575,GO:0005622,GO:0005623,GO:0005737,GO:0005739,GO:0009507,GO:0009532,GO:0009534,GO:0009536,GO:0009570,GO:0009579,GO:0031976,GO:0031984,GO:0043226,GO:0043227,GO:0043229,GO:0043231,GO:0044422,GO:0044424,GO:0044434,GO:0044435,GO:0044444,GO:0044446,GO:0044464	1.1.1.42	Iso_dh
TraesCS2B02G381500.1	0.0	946.0	COG0538@1|root,KOG1526@2759|Eukaryota,37I2G@33090|Viridiplantae,3GBTI@35493|Streptophyta,3KPZY@4447|Liliopsida,3IFAA@38820|Poales	C	Belongs to the isocitrate and isopropylmalate dehydrogenases family	-	GO:0005575,GO:0005622,GO:0005623,GO:0005737,GO:0005739,GO:0009507,GO:0009532,GO:0009534,GO:0009536,GO:0009570,GO:0009579,GO:0031976,GO:0031984,GO:0043226,GO:0043227,GO:0043229,GO:0043231,GO:0044422,GO:0044424,GO:0044434,GO:0044435,GO:0044444,GO:0044446,GO:0044464	1.1.1.42	Iso_dh
TraesCS2B02G478100.1	0.0	962.0	KOG0032@1|root,KOG0032@2759|Eukaryota,37QY2@33090|Viridiplantae,3G8HU@35493|Streptophyta,3KNP8@4447|Liliopsida,3IEK8@38820|Poales	T	Lipopolysaccharide kinase (Kdo/WaaP) family	-	GO:0001101,GO:0003674,GO:0003824,GO:0004672,GO:0004674,GO:0004683,GO:0005488,GO:0005515,GO:0005516,GO:0005575,GO:0005622,GO:0005623,GO:0005634,GO:0005737,GO:0006464,GO:0006468,GO:0006793,GO:0006796,GO:0006807,GO:0006950,GO:0007154,GO:0007165,GO:0008150,GO:0008152,GO:0009266,GO:0009409,GO:0009414,GO:0009415,GO:0009628,GO:0009719,GO:0009725,GO:0009737,GO:0009738,GO:0009755,GO:0009931,GO:0009987,GO:…	2.7.11.1	EF-hand_1,EF-hand_5,Pkinase
TraesCS2B02G271800.1	0.0	1774.0	KOG4765@1|root,KOG4765@2759|Eukaryota,37M7T@33090|Viridiplantae,3GCZG@35493|Streptophyta,3KUJ4@4447|Liliopsida,3I9H3@38820|Poales	G	C3HC zinc finger-like	-	GO:0003674,GO:0005488,GO:0005515,GO:0005575,GO:0005622,GO:0005623,GO:0005634,GO:0005635,GO:0008150,GO:0009966,GO:0009968,GO:0010646,GO:0010648,GO:0010941,GO:0012505,GO:0016020,GO:0019899,GO:0019900,GO:0019901,GO:0023051,GO:0023057,GO:0031090,GO:0031965,GO:0031967,GO:0031975,GO:0042981,GO:0043066,GO:0043067,GO:0043069,GO:0043226,GO:0043227,GO:0043229,GO:0043231,GO:0044422,GO:0044424,GO:0044428,GO:…	-	zf-C3HC
TraesCS2B02G521600.3	3.37e-227	633.0	COG0499@1|root,KOG1370@2759|Eukaryota,37R1E@33090|Viridiplantae,3GGCM@35493|Streptophyta,3KRIM@4447|Liliopsida,3I9HU@38820|Poales	H	adenosylhomocysteinase	-	-	3.3.1.1	AdoHcyase,AdoHcyase_NAD
TraesCS2B02G521600.2	0.0	971.0	COG0499@1|root,KOG1370@2759|Eukaryota,37R1E@33090|Viridiplantae,3GGCM@35493|Streptophyta,3KRIM@4447|Liliopsida,3I9HU@38820|Poales	H	adenosylhomocysteinase	-	-	3.3.1.1	AdoHcyase,AdoHcyase_NAD
TraesCS2B02G521600.1	0.0	936.0	COG0499@1|root,KOG1370@2759|Eukaryota,37R1E@33090|Viridiplantae,3GGCM@35493|Streptophyta,3KRIM@4447|Liliopsida,3I9HU@38820|Poales	H	adenosylhomocysteinase	-	-	3.3.1.1	AdoHcyase,AdoHcyase_NAD
TraesCS2B02G113800.2	3.19e-77	234.0	COG5126@1|root,KOG0027@2759|Eukaryota	DTZ	Calcium-binding protein	CAM2	GO:0003674,GO:0005488,GO:0005509,GO:0005513,GO:0005575,GO:0005622,GO:0005623,GO:0005737,GO:0005773,GO:0005856,GO:0005874,GO:0007154,GO:0007165,GO:0008150,GO:0009593,GO:0009987,GO:0010035,GO:0010038,GO:0010099,GO:0015630,GO:0019722,GO:0019932,GO:0023052,GO:0035556,GO:0042221,GO:0043167,GO:0043169,GO:0043226,GO:0043227,GO:0043228,GO:0043229,GO:0043231,GO:0043232,GO:0044422,GO:0044424,GO:0044430,GO:…	-	EF-hand_1
TraesCS2B02G113800.1	4.13e-82	245.0	COG5126@1|root,KOG0027@2759|Eukaryota,37K5B@33090|Viridiplantae,3GCAR@35493|Streptophyta,3KVPH@4447|Liliopsida,3IKY8@38820|Poales	T	Calmodulin	-	-	-	EF-hand_1
TraesCS2B02G366900.1	7.66e-249	684.0	COG0647@1|root,KOG2882@2759|Eukaryota,37JJ1@33090|Viridiplantae,3GCGJ@35493|Streptophyta,3KM7S@4447|Liliopsida,3IGMD@38820|Poales	P	Haloacid dehalogenase-like hydrolase	-	-	3.1.3.18,3.1.3.48	Hydrolase_6,Hydrolase_like
TraesCS2B02G366900.2	1.28e-223	620.0	COG0647@1|root,KOG2882@2759|Eukaryota,37JJ1@33090|Viridiplantae,3GCGJ@35493|Streptophyta,3KM7S@4447|Liliopsida,3IGMD@38820|Poales	P	Haloacid dehalogenase-like hydrolase	-	-	3.1.3.18,3.1.3.48	Hydrolase_6,Hydrolase_like
TraesCS2B02G594900.1	0.0	1220.0	COG1621@1|root,KOG0228@2759|Eukaryota,37ZF2@33090|Viridiplantae,3GNYQ@35493|Streptophyta,3M3KC@4447|Liliopsida,3I2TG@38820|Poales	G	Belongs to the glycosyl hydrolase 32 family	-	-	3.2.1.26	Glyco_hydro_32C,Glyco_hydro_32N
TraesCS2B02G279600.1	8.72e-113	326.0	COG0231@1|root,KOG3271@2759|Eukaryota,37M3N@33090|Viridiplantae,3G8EV@35493|Streptophyta,3M32E@4447|Liliopsida,3INZN@38820|Poales	J	eukaryotic translation initiation factor	-	-	-	eIF-5a
TraesCS2B02G480300.1	2.42e-92	275.0	COG5272@1|root,KOG0001@2759|Eukaryota,38A1V@33090|Viridiplantae,3GYZY@35493|Streptophyta,3M5GH@4447|Liliopsida,3I3EJ@38820|Poales	J	Ribosomal_L40e	-	-	-	Ribosomal_L40e,ubiquitin
TraesCS2B02G090300.1	4.17e-149	419.0	2BYKQ@1|root,2QT7C@2759|Eukaryota,37JQ7@33090|Viridiplantae,3G9TG@35493|Streptophyta,3KMQC@4447|Liliopsida,3I8PY@38820|Poales	O	Cupin	glp1	GO:0005575,GO:0005618,GO:0005623,GO:0030312,GO:0044464,GO:0071944	-	Cupin_1
TraesCS2B02G320000.1	1.49e-193	538.0	COG0576@1|root,KOG3003@2759|Eukaryota,37INI@33090|Viridiplantae,3GCCY@35493|Streptophyta,3KXCX@4447|Liliopsida,3I7RI@38820|Poales	O	Essential component of the PAM complex, a complex required for the translocation of transit peptide-containing proteins from the inner membrane into the mitochondrial matrix in an ATP-dependent manner	-	-	-	GrpE
TraesCS2B02G114500.2	0.0	1353.0	COG3534@1|root,2QQEX@2759|Eukaryota,37NBE@33090|Viridiplantae,3GDBS@35493|Streptophyta,3KSBX@4447|Liliopsida,3I7YR@38820|Poales	G	Alpha-L-arabinofuranosidase C-terminus	ASD1	GO:0000272,GO:0003674,GO:0003824,GO:0004553,GO:0005575,GO:0005576,GO:0005618,GO:0005622,GO:0005623,GO:0005737,GO:0005773,GO:0005975,GO:0005976,GO:0008150,GO:0008152,GO:0009044,GO:0009056,GO:0009057,GO:0009505,GO:0009987,GO:0010383,GO:0010410,GO:0016052,GO:0016787,GO:0016798,GO:0030312,GO:0043170,GO:0043226,GO:0043227,GO:0043229,GO:0043231,GO:0044036,GO:0044237,GO:0044238,GO:0044260,GO:0044424,GO:…	3.2.1.55	Alpha-L-AF_C
TraesCS2B02G114500.1	0.0	1228.0	COG3534@1|root,2QQEX@2759|Eukaryota,37NBE@33090|Viridiplantae,3GDBS@35493|Streptophyta,3KSBX@4447|Liliopsida,3I7YR@38820|Poales	G	Alpha-L-arabinofuranosidase C-terminus	ASD1	GO:0000272,GO:0003674,GO:0003824,GO:0004553,GO:0005575,GO:0005576,GO:0005618,GO:0005622,GO:0005623,GO:0005737,GO:0005773,GO:0005975,GO:0005976,GO:0008150,GO:0008152,GO:0009044,GO:0009056,GO:0009057,GO:0009505,GO:0009987,GO:0010383,GO:0010410,GO:0016052,GO:0016787,GO:0016798,GO:0030312,GO:0043170,GO:0043226,GO:0043227,GO:0043229,GO:0043231,GO:0044036,GO:0044237,GO:0044238,GO:0044260,GO:0044424,GO:…	3.2.1.55	Alpha-L-AF_C
TraesCS2B02G310300.1	1.62e-39	134.0	COG2058@1|root,KOG3449@2759|Eukaryota,37V5Y@33090|Viridiplantae,3GJR4@35493|Streptophyta,3M6UF@4447|Liliopsida,3IIEE@38820|Poales	J	Belongs to the eukaryotic ribosomal protein P1 P2 family	-	GO:0003674,GO:0003735,GO:0005198,GO:0005488,GO:0005575,GO:0005622,GO:0005623,GO:0005737,GO:0005829,GO:0005840,GO:0015934,GO:0022625,GO:0022626,GO:0032991,GO:0043226,GO:0043228,GO:0043229,GO:0043232,GO:0044391,GO:0044422,GO:0044424,GO:0044444,GO:0044445,GO:0044446,GO:0044464,GO:0044877,GO:1990904	-	Ribosomal_60s
TraesCS2B02G133500.1	6.07e-97	284.0	28KI8@1|root,2QSZI@2759|Eukaryota,37UCY@33090|Viridiplantae,3GIFX@35493|Streptophyta,3M0AI@4447|Liliopsida,3IGX0@38820|Poales	S	Photosystem I reaction center subunit N	-	GO:0005575,GO:0005622,GO:0005623,GO:0005737,GO:0009507,GO:0009534,GO:0009535,GO:0009536,GO:0009579,GO:0016020,GO:0031976,GO:0031984,GO:0034357,GO:0042651,GO:0043226,GO:0043227,GO:0043229,GO:0043231,GO:0044422,GO:0044424,GO:0044434,GO:0044435,GO:0044436,GO:0044444,GO:0044446,GO:0044464,GO:0055035	-	PsaN
TraesCS2B02G262700.1	1.23e-96	281.0	COG1358@1|root,KOG3406@2759|Eukaryota,37U0A@33090|Viridiplantae,3GIHU@35493|Streptophyta,3KZ1M@4447|Liliopsida,3IH5F@38820|Poales	J	Belongs to the eukaryotic ribosomal protein eS12 family	-	-	-	Ribosomal_L7Ae
TraesCS2B02G240000.1	6.36e-145	409.0	2CMIK@1|root,2QQF9@2759|Eukaryota,37S7H@33090|Viridiplantae,3G7MM@35493|Streptophyta,3KRUV@4447|Liliopsida,3I5NM@38820|Poales	S	Oxygen-evolving enhancer protein	-	GO:0005575,GO:0005576,GO:0005622,GO:0005623,GO:0005737,GO:0009507,GO:0009532,GO:0009534,GO:0009535,GO:0009536,GO:0009570,GO:0009579,GO:0016020,GO:0031976,GO:0031977,GO:0031984,GO:0034357,GO:0042651,GO:0043226,GO:0043227,GO:0043229,GO:0043231,GO:0044422,GO:0044424,GO:0044434,GO:0044435,GO:0044436,GO:0044444,GO:0044446,GO:0044464,GO:0048046,GO:0055035	-	PsbQ
TraesCS2B02G293800.3	6.03e-130	372.0	COG2007@1|root,KOG3283@2759|Eukaryota,37IHJ@33090|Viridiplantae,3G978@35493|Streptophyta,3M448@4447|Liliopsida,3IEWC@38820|Poales	J	Belongs to the eukaryotic ribosomal protein eS8 family	-	GO:0000313,GO:0000462,GO:0003674,GO:0003735,GO:0005198,GO:0005575,GO:0005622,GO:0005623,GO:0005737,GO:0005829,GO:0005840,GO:0006139,GO:0006364,GO:0006396,GO:0006725,GO:0006807,GO:0006996,GO:0008150,GO:0008152,GO:0009507,GO:0009532,GO:0009536,GO:0009547,GO:0009570,GO:0009987,GO:0010467,GO:0015935,GO:0016043,GO:0016070,GO:0016072,GO:0022607,GO:0022613,GO:0022618,GO:0022626,GO:0022627,GO:0030490,GO:…	-	Ribosomal_S8e
TraesCS2B02G137300.2	0.0	978.0	COG2115@1|root,2QRMS@2759|Eukaryota,37RM9@33090|Viridiplantae,3GDKI@35493|Streptophyta,3KMIV@4447|Liliopsida,3IDGJ@38820|Poales	G	Xylose isomerase	-	GO:0005575,GO:0005622,GO:0005623,GO:0005737,GO:0005773,GO:0005774,GO:0005783,GO:0005794,GO:0012505,GO:0016020,GO:0031090,GO:0043226,GO:0043227,GO:0043229,GO:0043231,GO:0044422,GO:0044424,GO:0044437,GO:0044444,GO:0044446,GO:0044464,GO:0098588,GO:0098805	5.3.1.5	-
TraesCS2B02G137300.1	0.0	973.0	COG2115@1|root,2QRMS@2759|Eukaryota,37RM9@33090|Viridiplantae,3GDKI@35493|Streptophyta,3KMIV@4447|Liliopsida,3IDGJ@38820|Poales	G	Xylose isomerase	-	GO:0005575,GO:0005622,GO:0005623,GO:0005737,GO:0005773,GO:0005774,GO:0005783,GO:0005794,GO:0012505,GO:0016020,GO:0031090,GO:0043226,GO:0043227,GO:0043229,GO:0043231,GO:0044422,GO:0044424,GO:0044437,GO:0044444,GO:0044446,GO:0044464,GO:0098588,GO:0098805	5.3.1.5	-
TraesCS2B02G159500.1	0.0	2303.0	KOG1904@1|root,KOG1904@2759|Eukaryota,37R1U@33090|Viridiplantae,3GGVX@35493|Streptophyta,3KSP9@4447|Liliopsida,3I8C3@38820|Poales	K	HUA2-like protein	-	GO:0005575,GO:0005622,GO:0005623,GO:0005634,GO:0043226,GO:0043227,GO:0043229,GO:0043231,GO:0044424,GO:0044464	-	CTD_bind,GSHPx,PWWP
TraesCS2B02G233400.1	3.48e-212	585.0	28J54@1|root,2QRH9@2759|Eukaryota,37QWQ@33090|Viridiplantae,3G9KR@35493|Streptophyta,3KM75@4447|Liliopsida,3ICTG@38820|Poales	C	The light-harvesting complex (LHC) functions as a light receptor, it captures and delivers excitation energy to photosystems with which it is closely associated	-	-	-	Chloroa_b-bind
TraesCS2B02G272300.1	5.2e-85	251.0	2APT8@1|root,2RZHF@2759|Eukaryota,37UR2@33090|Viridiplantae,3GIZ8@35493|Streptophyta,3KZZB@4447|Liliopsida,3IHZW@38820|Poales	S	Photosystem I reaction center subunit psaK	-	GO:0005575,GO:0005622,GO:0005623,GO:0005737,GO:0009507,GO:0009534,GO:0009535,GO:0009536,GO:0009579,GO:0016020,GO:0031976,GO:0031984,GO:0034357,GO:0042651,GO:0043226,GO:0043227,GO:0043229,GO:0043231,GO:0044422,GO:0044424,GO:0044434,GO:0044435,GO:0044436,GO:0044444,GO:0044446,GO:0044464,GO:0055035	-	PSI_PSAK
TraesCS2B02G226600.1	1.95e-151	433.0	28M9T@1|root,2QTT4@2759|Eukaryota,37SHC@33090|Viridiplantae,3GDQT@35493|Streptophyta,3KUMQ@4447|Liliopsida,3I64H@38820|Poales	S	Remorin, C-terminal region	-	GO:0001101,GO:0005575,GO:0005623,GO:0005886,GO:0007154,GO:0007165,GO:0008150,GO:0009719,GO:0009725,GO:0009737,GO:0009738,GO:0009755,GO:0009966,GO:0009968,GO:0009987,GO:0010033,GO:0010646,GO:0010648,GO:0016020,GO:0023051,GO:0023052,GO:0023057,GO:0032870,GO:0033993,GO:0042221,GO:0044464,GO:0048519,GO:0048523,GO:0048583,GO:0048585,GO:0050789,GO:0050794,GO:0050896,GO:0051716,GO:0065007,GO:0070887,GO:…	-	Remorin_C
TraesCS2B02G303100.1	0.0	1184.0	2CMF8@1|root,2QQ6Z@2759|Eukaryota,37QEI@33090|Viridiplantae,3GD2A@35493|Streptophyta,3KSJC@4447|Liliopsida,3I4GC@38820|Poales	S	Hydroxyproline-rich glycoprotein family protein	-	GO:0005575,GO:0005623,GO:0005886,GO:0016020,GO:0044464,GO:0071944	-	BAR,BAR_3
TraesCS2B02G356500.1	8.52e-226	635.0	28P38@1|root,2QVPR@2759|Eukaryota,37PVW@33090|Viridiplantae,3GEED@35493|Streptophyta,3KT6D@4447|Liliopsida,3IED7@38820|Poales	S	Plant specific eukaryotic initiation factor 4B	-	GO:0003674,GO:0003676,GO:0003723,GO:0003729,GO:0003743,GO:0005488,GO:0005515,GO:0005575,GO:0005618,GO:0005623,GO:0005911,GO:0006412,GO:0006413,GO:0006518,GO:0006807,GO:0008135,GO:0008150,GO:0008152,GO:0009058,GO:0009059,GO:0009505,GO:0009506,GO:0009987,GO:0010467,GO:0019538,GO:0030054,GO:0030312,GO:0034641,GO:0034645,GO:0042802,GO:0042803,GO:0043043,GO:0043170,GO:0043603,GO:0043604,GO:0044237,GO:…	-	eIF-4B
TraesCS2B02G480400.1	2.42e-92	275.0	COG5272@1|root,KOG0001@2759|Eukaryota,38A1V@33090|Viridiplantae,3GYZY@35493|Streptophyta,3M5GH@4447|Liliopsida,3I3EJ@38820|Poales	J	Ribosomal_L40e	-	-	-	Ribosomal_L40e,ubiquitin
TraesCS2B02G576100.1	2.2e-218	610.0	KOG0674@1|root,KOG0674@2759|Eukaryota,37I5F@33090|Viridiplantae,3GA8C@35493|Streptophyta,3KSE2@4447|Liliopsida,3I8G4@38820|Poales	O	unfolded protein binding	-	GO:0003674,GO:0005488,GO:0005509,GO:0005515,GO:0005575,GO:0005622,GO:0005623,GO:0005737,GO:0005783,GO:0005788,GO:0007275,GO:0008150,GO:0012505,GO:0031974,GO:0032501,GO:0032502,GO:0043167,GO:0043169,GO:0043226,GO:0043227,GO:0043229,GO:0043231,GO:0043233,GO:0044422,GO:0044424,GO:0044432,GO:0044444,GO:0044446,GO:0044464,GO:0046872,GO:0048856,GO:0051082,GO:0070013	-	Calreticulin
TraesCS2B02G290700.1	3.59e-94	277.0	2CRJC@1|root,2S47G@2759|Eukaryota,37W36@33090|Viridiplantae,3GKDY@35493|Streptophyta,3KZZ1@4447|Liliopsida,3II2Y@38820|Poales	S	Preprotein translocase subunit	-	GO:0005575,GO:0005622,GO:0005623,GO:0005737,GO:0009507,GO:0009534,GO:0009535,GO:0009536,GO:0009579,GO:0016020,GO:0031976,GO:0031984,GO:0034357,GO:0042651,GO:0043226,GO:0043227,GO:0043229,GO:0043231,GO:0044422,GO:0044424,GO:0044434,GO:0044435,GO:0044436,GO:0044444,GO:0044446,GO:0044464,GO:0055035	-	SecE
TraesCS2B02G287600.1	2.49e-219	608.0	COG0214@1|root,KOG1606@2759|Eukaryota,37KWB@33090|Viridiplantae,3G7GA@35493|Streptophyta,3KN3C@4447|Liliopsida,3I3NZ@38820|Poales	H	Belongs to the PdxS SNZ family	-	-	4.3.3.6	SOR_SNZ
TraesCS2B02G096200.1	4.31e-186	516.0	COG0685@1|root,2QR1E@2759|Eukaryota,37RD2@33090|Viridiplantae,3GADY@35493|Streptophyta,3KV78@4447|Liliopsida,3ICJJ@38820|Poales	E	Belongs to the peroxidase family	-	GO:0000302,GO:0003674,GO:0003824,GO:0004130,GO:0004601,GO:0005575,GO:0005622,GO:0005623,GO:0005737,GO:0006950,GO:0006979,GO:0008150,GO:0008152,GO:0009056,GO:0009507,GO:0009536,GO:0009636,GO:0009987,GO:0016209,GO:0016491,GO:0016684,GO:0016688,GO:0016999,GO:0017001,GO:0017144,GO:0033554,GO:0034599,GO:0042221,GO:0042737,GO:0042743,GO:0042744,GO:0043226,GO:0043227,GO:0043229,GO:0043231,GO:0044237,GO:…	1.11.1.11	peroxidase
TraesCS2B02G079500.1	8.9e-137	387.0	COG4451@1|root,2QT0M@2759|Eukaryota,37T3C@33090|Viridiplantae,3GFPQ@35493|Streptophyta,3M2V4@4447|Liliopsida,3IEI4@38820|Poales	E	RuBisCO catalyzes two reactions the carboxylation of D- ribulose 1,5-bisphosphate, the primary event in carbon dioxide fixation, as well as the oxidative fragmentation of the pentose substrate. Both reactions occur simultaneously and in competition at the same active site	-	GO:0005575,GO:0005622,GO:0005623,GO:0005737,GO:0009507,GO:0009536,GO:0043226,GO:0043227,GO:0043229,GO:0043231,GO:0044424,GO:0044444,GO:0044464	4.1.1.39	RbcS,RuBisCO_small
TraesCS2B02G196100.1	7.11e-129	370.0	COG2092@1|root,KOG1668@2759|Eukaryota,37IFN@33090|Viridiplantae,3G8KN@35493|Streptophyta,3KUKG@4447|Liliopsida,3IBU8@38820|Poales	J	Belongs to the EF-1-beta EF-1-delta family	-	GO:0005575,GO:0005622,GO:0005623,GO:0005737,GO:0005829,GO:0044424,GO:0044444,GO:0044464	-	EF1_GNE
TraesCS2B02G600100.1	1.37e-307	838.0	COG2723@1|root,KOG0626@2759|Eukaryota,37YH1@33090|Viridiplantae,3GNYX@35493|Streptophyta,3M5DN@4447|Liliopsida,3IG2Q@38820|Poales	G	Belongs to the glycosyl hydrolase 1 family	-	GO:0003674,GO:0003824,GO:0004553,GO:0005575,GO:0005622,GO:0005623,GO:0005737,GO:0008422,GO:0009507,GO:0009536,GO:0015923,GO:0015925,GO:0015926,GO:0015928,GO:0016162,GO:0016787,GO:0016798,GO:0043226,GO:0043227,GO:0043229,GO:0043231,GO:0044424,GO:0044444,GO:0044464,GO:0097599	3.2.1.186,3.2.1.188,3.2.1.21	Glyco_hydro_1
TraesCS2B02G325100.1	2.37e-275	756.0	KOG1308@1|root,KOG1308@2759|Eukaryota,37KNI@33090|Viridiplantae,3GBMT@35493|Streptophyta,3KUM2@4447|Liliopsida,3I5WB@38820|Poales	OT	Heat shock chaperonin-binding motif.	-	GO:0005575,GO:0005622,GO:0005623,GO:0005737,GO:0006605,GO:0006810,GO:0006886,GO:0006996,GO:0008104,GO:0008150,GO:0009507,GO:0009526,GO:0009528,GO:0009534,GO:0009535,GO:0009536,GO:0009579,GO:0009657,GO:0009658,GO:0009706,GO:0009941,GO:0009987,GO:0015031,GO:0015833,GO:0016020,GO:0016043,GO:0017038,GO:0019866,GO:0031090,GO:0031897,GO:0031967,GO:0031969,GO:0031975,GO:0031976,GO:0031984,GO:0032991,GO:…	-	-
TraesCS2B02G325100.3	1.15e-226	631.0	KOG1308@1|root,KOG1308@2759|Eukaryota,37KNI@33090|Viridiplantae,3GBMT@35493|Streptophyta,3KUM2@4447|Liliopsida,3I5WB@38820|Poales	OT	Heat shock chaperonin-binding motif.	-	GO:0005575,GO:0005622,GO:0005623,GO:0005737,GO:0006605,GO:0006810,GO:0006886,GO:0006996,GO:0008104,GO:0008150,GO:0009507,GO:0009526,GO:0009528,GO:0009534,GO:0009535,GO:0009536,GO:0009579,GO:0009657,GO:0009658,GO:0009706,GO:0009941,GO:0009987,GO:0015031,GO:0015833,GO:0016020,GO:0016043,GO:0017038,GO:0019866,GO:0031090,GO:0031897,GO:0031967,GO:0031969,GO:0031975,GO:0031976,GO:0031984,GO:0032991,GO:…	-	-
TraesCS2B02G325100.2	8.03e-279	765.0	KOG1308@1|root,KOG1308@2759|Eukaryota,37KNI@33090|Viridiplantae,3GBMT@35493|Streptophyta,3KUM2@4447|Liliopsida,3I5WB@38820|Poales	OT	Heat shock chaperonin-binding motif.	-	GO:0005575,GO:0005622,GO:0005623,GO:0005737,GO:0006605,GO:0006810,GO:0006886,GO:0006996,GO:0008104,GO:0008150,GO:0009507,GO:0009526,GO:0009528,GO:0009534,GO:0009535,GO:0009536,GO:0009579,GO:0009657,GO:0009658,GO:0009706,GO:0009941,GO:0009987,GO:0015031,GO:0015833,GO:0016020,GO:0016043,GO:0017038,GO:0019866,GO:0031090,GO:0031897,GO:0031967,GO:0031969,GO:0031975,GO:0031976,GO:0031984,GO:0032991,GO:…	-	-
TraesCS2B02G334400.1	0.0	1193.0	28NNK@1|root,2QV8B@2759|Eukaryota,37NSS@33090|Viridiplantae,3GBH6@35493|Streptophyta,3KY99@4447|Liliopsida,3I2AD@38820|Poales	-	-	-	-	-	-
TraesCS2B02G440200.2	0.0	1434.0	28M1J@1|root,2QTIA@2759|Eukaryota,37JFN@33090|Viridiplantae,3G8EQ@35493|Streptophyta,3KSQC@4447|Liliopsida,3ICWI@38820|Poales	S	BEST Arabidopsis thaliana protein match is	-	-	-	-
TraesCS2B02G440200.1	0.0	1337.0	28M1J@1|root,2QTIA@2759|Eukaryota,37JFN@33090|Viridiplantae,3G8EQ@35493|Streptophyta,3KSQC@4447|Liliopsida,3ICWI@38820|Poales	S	BEST Arabidopsis thaliana protein match is	-	-	-	-
TraesCS2B02G440200.4	0.0	1504.0	28M1J@1|root,2QTIA@2759|Eukaryota,37JFN@33090|Viridiplantae,3G8EQ@35493|Streptophyta,3KSQC@4447|Liliopsida,3ICWI@38820|Poales	S	BEST Arabidopsis thaliana protein match is	-	-	-	-
TraesCS2B02G440200.3	0.0	1464.0	28M1J@1|root,2QTIA@2759|Eukaryota,37JFN@33090|Viridiplantae,3G8EQ@35493|Streptophyta,3KSQC@4447|Liliopsida,3ICWI@38820|Poales	S	BEST Arabidopsis thaliana protein match is	-	-	-	-
TraesCS2B02G453000.2	0.0	910.0	28J6F@1|root,2QRIM@2759|Eukaryota,37I16@33090|Viridiplantae,3G860@35493|Streptophyta,3KN0B@4447|Liliopsida,3IKS5@38820|Poales	S	membrane protein At1g16860	-	GO:0005575,GO:0005623,GO:0005886,GO:0016020,GO:0044464,GO:0071944	-	-
TraesCS2B02G453000.1	2.04e-290	797.0	28J6F@1|root,2QRIM@2759|Eukaryota,37I16@33090|Viridiplantae,3G860@35493|Streptophyta,3KN0B@4447|Liliopsida,3IKS5@38820|Poales	S	membrane protein At1g16860	-	GO:0005575,GO:0005623,GO:0005886,GO:0016020,GO:0044464,GO:0071944	-	-
TraesCS2B02G608300.1	0.0	2019.0	COG0475@1|root,KOG1650@2759|Eukaryota,37KZB@33090|Viridiplantae,3GGA1@35493|Streptophyta,3KNKW@4447|Liliopsida,3IFHI@38820|Poales	P	TrkA-N domain	-	GO:0003674,GO:0005215,GO:0005451,GO:0005575,GO:0005622,GO:0005623,GO:0005737,GO:0006810,GO:0006811,GO:0006812,GO:0006813,GO:0006996,GO:0008150,GO:0008324,GO:0009507,GO:0009526,GO:0009536,GO:0009657,GO:0009658,GO:0009941,GO:0009987,GO:0010109,GO:0015075,GO:0015077,GO:0015078,GO:0015079,GO:0015291,GO:0015297,GO:0015298,GO:0015299,GO:0015318,GO:0015386,GO:0015491,GO:0015672,GO:0016020,GO:0016043,GO:…	-	MutS_I,MutS_II,MutS_III,MutS_V,Na_H_Exchanger,TrkA_N
TraesCS2B02G600000.1	5.56e-307	837.0	COG2723@1|root,KOG0626@2759|Eukaryota,37YH1@33090|Viridiplantae,3GNYX@35493|Streptophyta,3M5DN@4447|Liliopsida,3IG2Q@38820|Poales	G	Belongs to the glycosyl hydrolase 1 family	-	GO:0003674,GO:0003824,GO:0004553,GO:0005575,GO:0005622,GO:0005623,GO:0005737,GO:0008422,GO:0009507,GO:0009536,GO:0015923,GO:0015925,GO:0015926,GO:0015928,GO:0016162,GO:0016787,GO:0016798,GO:0043226,GO:0043227,GO:0043229,GO:0043231,GO:0044424,GO:0044444,GO:0044464,GO:0097599	3.2.1.186,3.2.1.188,3.2.1.21	Glyco_hydro_1
TraesCS2B02G048200.1	1.24e-81	242.0	2DAQB@1|root,2S5GB@2759|Eukaryota,37WHF@33090|Viridiplantae,3GKHB@35493|Streptophyta,3M0GK@4447|Liliopsida,3IIS9@38820|Poales	S	CP12	-	-	-	CP12
TraesCS2B02G157600.1	0.0	2529.0	COG1429@1|root,2QT3B@2759|Eukaryota,37NX4@33090|Viridiplantae,3GBPN@35493|Streptophyta,3KSYT@4447|Liliopsida,3I5U5@38820|Poales	H	CobN/Magnesium Chelatase	CHLH	GO:0003674,GO:0003824,GO:0005575,GO:0005622,GO:0005623,GO:0005737,GO:0005739,GO:0009507,GO:0009526,GO:0009528,GO:0009532,GO:0009536,GO:0009570,GO:0009706,GO:0009941,GO:0010007,GO:0016020,GO:0016851,GO:0016874,GO:0019866,GO:0031090,GO:0031967,GO:0031969,GO:0031975,GO:0032991,GO:0042170,GO:0043226,GO:0043227,GO:0043229,GO:0043231,GO:0044422,GO:0044424,GO:0044434,GO:0044435,GO:0044444,GO:0044446,GO:…	6.6.1.1	CobN-Mg_chel,DUF3479
TraesCS2B02G264100.2	2.34e-258	709.0	COG1304@1|root,KOG0538@2759|Eukaryota,37QEA@33090|Viridiplantae,3GADE@35493|Streptophyta,3KXE2@4447|Liliopsida,3I4JE@38820|Poales	C	FMN-dependent dehydrogenase	-	GO:0003674,GO:0003824,GO:0003973,GO:0005575,GO:0005622,GO:0005623,GO:0005737,GO:0005777,GO:0008150,GO:0008152,GO:0008891,GO:0009853,GO:0009987,GO:0010109,GO:0016032,GO:0016491,GO:0016614,GO:0016899,GO:0019048,GO:0019222,GO:0031323,GO:0035821,GO:0042579,GO:0043094,GO:0043226,GO:0043227,GO:0043229,GO:0043231,GO:0044003,GO:0044237,GO:0044403,GO:0044419,GO:0044424,GO:0044444,GO:0044464,GO:0050789,GO:…	1.1.3.15	FMN_dh
TraesCS2B02G264100.1	7.24e-240	660.0	COG1304@1|root,KOG0538@2759|Eukaryota,37QEA@33090|Viridiplantae,3GADE@35493|Streptophyta,3KXE2@4447|Liliopsida,3I4JE@38820|Poales	C	FMN-dependent dehydrogenase	-	GO:0003674,GO:0003824,GO:0003973,GO:0005575,GO:0005622,GO:0005623,GO:0005737,GO:0005777,GO:0008150,GO:0008152,GO:0008891,GO:0009853,GO:0009987,GO:0010109,GO:0016032,GO:0016491,GO:0016614,GO:0016899,GO:0019048,GO:0019222,GO:0031323,GO:0035821,GO:0042579,GO:0043094,GO:0043226,GO:0043227,GO:0043229,GO:0043231,GO:0044003,GO:0044237,GO:0044403,GO:0044419,GO:0044424,GO:0044444,GO:0044464,GO:0050789,GO:…	1.1.3.15	FMN_dh
TraesCS2B02G447500.1	1.33e-44	149.0	28XT4@1|root,2R4KH@2759|Eukaryota,385GM@33090|Viridiplantae,3GTFM@35493|Streptophyta,3M98Q@4447|Liliopsida,3ISAR@38820|Poales	-	-	-	-	-	-
TraesCS2B02G539700.1	3.31e-86	255.0	COG0099@1|root,KOG3311@2759|Eukaryota,37Q2K@33090|Viridiplantae,3GA1U@35493|Streptophyta,3M2DW@4447|Liliopsida	J	Belongs to the universal ribosomal protein uS13 family	-	GO:0003674,GO:0003676,GO:0003723,GO:0003729,GO:0003735,GO:0005198,GO:0005488,GO:0005575,GO:0005618,GO:0005622,GO:0005623,GO:0005634,GO:0005730,GO:0005737,GO:0005773,GO:0005774,GO:0005829,GO:0005840,GO:0005886,GO:0005911,GO:0006412,GO:0006413,GO:0006518,GO:0006807,GO:0008150,GO:0008152,GO:0009058,GO:0009059,GO:0009506,GO:0009987,GO:0010467,GO:0015935,GO:0016020,GO:0019538,GO:0022613,GO:0022626,GO:…	-	Ribosomal_S13
TraesCS2B02G340300.1	1.19e-183	510.0	2CMA1@1|root,2QPRI@2759|Eukaryota,37K8W@33090|Viridiplantae,3G8KJ@35493|Streptophyta,3KTSS@4447|Liliopsida,3I2NK@38820|Poales	C	The light-harvesting complex (LHC) functions as a light receptor, it captures and delivers excitation energy to photosystems with which it is closely associated	-	-	-	Chloroa_b-bind
TraesCS2B02G517500.1	0.0	956.0	COG0499@1|root,KOG1370@2759|Eukaryota,37R1E@33090|Viridiplantae,3GGCM@35493|Streptophyta,3KRIM@4447|Liliopsida,3I9HU@38820|Poales	H	adenosylhomocysteinase	-	-	3.3.1.1	AdoHcyase,AdoHcyase_NAD
TraesCS2B02G426500.1	1.26e-101	295.0	COG5272@1|root,KOG0001@2759|Eukaryota,38ECC@33154|Opisthokonta,3NVIF@4751|Fungi,3QNCU@4890|Ascomycota,2007J@147541|Dothideomycetes,4KHND@92860|Pleosporales	O	Ubiquitin-like domain	UBI4	GO:0000003,GO:0000209,GO:0003006,GO:0003674,GO:0005488,GO:0005515,GO:0005575,GO:0005622,GO:0005623,GO:0005737,GO:0006464,GO:0006508,GO:0006513,GO:0006807,GO:0007049,GO:0008150,GO:0008152,GO:0009056,GO:0009057,GO:0009653,GO:0009987,GO:0010498,GO:0010499,GO:0016567,GO:0016579,GO:0019538,GO:0019953,GO:0022402,GO:0022413,GO:0022414,GO:0030154,GO:0030163,GO:0030435,GO:0030437,GO:0031386,GO:0032446,GO:…	-	ubiquitin
TraesCS2B02G404600.1	0.0	1467.0	COG0480@1|root,KOG0465@2759|Eukaryota,37K55@33090|Viridiplantae,3G82M@35493|Streptophyta,3KVRB@4447|Liliopsida,3I32P@38820|Poales	J	Chloroplast-localized elongation factor EF-G involved in protein synthesis in plastids. Catalyzes the GTP-dependent ribosomal translocation step during translation elongation. During this step, the ribosome changes from the pre-translocational (PRE) to the post-translocational (POST) state as the newly formed A- site-bound peptidyl-tRNA and P-site-bound deacylated tRNA move to the P and E sites, …	-	GO:0000166,GO:0003674,GO:0005488,GO:0005524,GO:0005575,GO:0005576,GO:0005622,GO:0005623,GO:0005737,GO:0005739,GO:0006996,GO:0007275,GO:0008144,GO:0008150,GO:0009507,GO:0009526,GO:0009532,GO:0009536,GO:0009570,GO:0009657,GO:0009658,GO:0009791,GO:0009845,GO:0009941,GO:0009987,GO:0016043,GO:0017076,GO:0030554,GO:0031967,GO:0031975,GO:0032501,GO:0032502,GO:0032553,GO:0032555,GO:0032559,GO:0035639,GO:…	-	EFG_C,EFG_II,EFG_IV,GTP_EFTU,GTP_EFTU_D2
TraesCS2B02G299000.1	7.84e-302	823.0	COG0517@1|root,KOG1764@2759|Eukaryota,37K5F@33090|Viridiplantae,3GF16@35493|Streptophyta,3KVNI@4447|Liliopsida,3I9YF@38820|Poales	C	CBS domain	-	GO:0001932,GO:0003674,GO:0005575,GO:0005618,GO:0005623,GO:0008150,GO:0009505,GO:0019207,GO:0019220,GO:0019222,GO:0019887,GO:0030234,GO:0030312,GO:0031323,GO:0031399,GO:0032268,GO:0042325,GO:0043549,GO:0044464,GO:0045859,GO:0050789,GO:0050790,GO:0050794,GO:0051171,GO:0051174,GO:0051246,GO:0051338,GO:0060255,GO:0065007,GO:0065009,GO:0071944,GO:0080090,GO:0098772	-	CBS
TraesCS2B02G525800.1	1.18e-182	514.0	28SUS@1|root,2QZIQ@2759|Eukaryota,37MJX@33090|Viridiplantae,3G8E6@35493|Streptophyta,3KQKK@4447|Liliopsida,3I8BR@38820|Poales	-	-	-	GO:0005575,GO:0005622,GO:0005623,GO:0005634,GO:0005694,GO:0005730,GO:0006950,GO:0007088,GO:0007346,GO:0008150,GO:0009266,GO:0009408,GO:0009628,GO:0009893,GO:0010286,GO:0010369,GO:0010468,GO:0010564,GO:0010604,GO:0010628,GO:0019222,GO:0031974,GO:0031981,GO:0033043,GO:0033044,GO:0033045,GO:0033047,GO:0043226,GO:0043227,GO:0043228,GO:0043229,GO:0043231,GO:0043232,GO:0043233,GO:0044422,GO:0044424,GO:…	-	-
TraesCS2D02G220800.1	2.59e-144	407.0	2CMIK@1|root,2QQF9@2759|Eukaryota,37S7H@33090|Viridiplantae,3G7MM@35493|Streptophyta,3KRUV@4447|Liliopsida,3I5NM@38820|Poales	S	Oxygen-evolving enhancer protein	-	GO:0005575,GO:0005576,GO:0005622,GO:0005623,GO:0005737,GO:0009507,GO:0009532,GO:0009534,GO:0009535,GO:0009536,GO:0009570,GO:0009579,GO:0016020,GO:0031976,GO:0031977,GO:0031984,GO:0034357,GO:0042651,GO:0043226,GO:0043227,GO:0043229,GO:0043231,GO:0044422,GO:0044424,GO:0044434,GO:0044435,GO:0044436,GO:0044444,GO:0044446,GO:0044464,GO:0048046,GO:0055035	-	PsbQ
TraesCS2D02G528500.1	0.0	1720.0	2CNE6@1|root,2QVKD@2759|Eukaryota,38A0H@33090|Viridiplantae,3GXAV@35493|Streptophyta,3M32D@4447|Liliopsida,3I9FC@38820|Poales	E	Plant lipoxygenase may be involved in a number of diverse aspects of plant physiology including growth and development, pest resistance, and senescence or responses to wounding	-	-	1.13.11.58	Lipoxygenase
TraesCS2D02G528500.2	0.0	1667.0	2CNE6@1|root,2QVKD@2759|Eukaryota,38A0H@33090|Viridiplantae,3GXAV@35493|Streptophyta,3M32D@4447|Liliopsida,3I9FC@38820|Poales	E	Plant lipoxygenase may be involved in a number of diverse aspects of plant physiology including growth and development, pest resistance, and senescence or responses to wounding	-	-	1.13.11.58	Lipoxygenase
TraesCS2D02G136200.1	0.0	2435.0	COG1429@1|root,2QT3B@2759|Eukaryota,37NX4@33090|Viridiplantae,3GBPN@35493|Streptophyta,3KSYT@4447|Liliopsida,3I5U5@38820|Poales	H	CobN/Magnesium Chelatase	CHLH	GO:0003674,GO:0003824,GO:0005575,GO:0005622,GO:0005623,GO:0005737,GO:0005739,GO:0009507,GO:0009526,GO:0009528,GO:0009532,GO:0009536,GO:0009570,GO:0009706,GO:0009941,GO:0010007,GO:0016020,GO:0016851,GO:0016874,GO:0019866,GO:0031090,GO:0031967,GO:0031969,GO:0031975,GO:0032991,GO:0042170,GO:0043226,GO:0043227,GO:0043229,GO:0043231,GO:0044422,GO:0044424,GO:0044434,GO:0044435,GO:0044444,GO:0044446,GO:…	6.6.1.1	CobN-Mg_chel,DUF3479
TraesCS2D02G458700.1	3.15e-95	278.0	COG1552@1|root,KOG0003@2759|Eukaryota,37TWI@33090|Viridiplantae,3GHWG@35493|Streptophyta,3M2HK@4447|Liliopsida,3IGVY@38820|Poales	J	Ribosomal_L40e	-	-	-	Ribosomal_L40e,ubiquitin
TraesCS2D02G561000.1	1.18e-247	686.0	KOG2724@1|root,KOG2724@2759|Eukaryota,37P20@33090|Viridiplantae,3GAAA@35493|Streptophyta,3KR85@4447|Liliopsida,3I2G8@38820|Poales	U	Ran-binding domain	-	GO:0001838,GO:0001841,GO:0002009,GO:0003674,GO:0005488,GO:0005515,GO:0005575,GO:0005622,GO:0005623,GO:0005634,GO:0005635,GO:0005643,GO:0005654,GO:0006606,GO:0006810,GO:0006886,GO:0006913,GO:0007275,GO:0007399,GO:0008104,GO:0008150,GO:0008536,GO:0009653,GO:0009790,GO:0009792,GO:0009888,GO:0012505,GO:0015031,GO:0015833,GO:0016020,GO:0016331,GO:0017016,GO:0017038,GO:0019899,GO:0021915,GO:0031090,GO:…	-	Ran_BP1
TraesCS2D02G478400.1	4.7e-143	406.0	KOG1674@1|root,KOG1674@2759|Eukaryota,37JIS@33090|Viridiplantae,3GA7C@35493|Streptophyta,3KZ8B@4447|Liliopsida,3IH65@38820|Poales	D	Cyclin	-	-	-	Cyclin
TraesCS2D02G592100.4	0.0	1799.0	COG0475@1|root,KOG1650@2759|Eukaryota,37KZB@33090|Viridiplantae,3GGA1@35493|Streptophyta,3KNKW@4447|Liliopsida,3IFHI@38820|Poales	P	TrkA-N domain	-	GO:0003674,GO:0005215,GO:0005451,GO:0005575,GO:0005622,GO:0005623,GO:0005737,GO:0006810,GO:0006811,GO:0006812,GO:0006813,GO:0006996,GO:0008150,GO:0008324,GO:0009507,GO:0009526,GO:0009536,GO:0009657,GO:0009658,GO:0009941,GO:0009987,GO:0010109,GO:0015075,GO:0015077,GO:0015078,GO:0015079,GO:0015291,GO:0015297,GO:0015298,GO:0015299,GO:0015318,GO:0015386,GO:0015491,GO:0015672,GO:0016020,GO:0016043,GO:…	-	MutS_I,MutS_II,MutS_III,MutS_V,Na_H_Exchanger,TrkA_N
TraesCS2D02G592100.1	0.0	2066.0	COG0475@1|root,KOG1650@2759|Eukaryota,37KZB@33090|Viridiplantae,3GGA1@35493|Streptophyta,3KNKW@4447|Liliopsida,3IFHI@38820|Poales	P	TrkA-N domain	-	GO:0003674,GO:0005215,GO:0005451,GO:0005575,GO:0005622,GO:0005623,GO:0005737,GO:0006810,GO:0006811,GO:0006812,GO:0006813,GO:0006996,GO:0008150,GO:0008324,GO:0009507,GO:0009526,GO:0009536,GO:0009657,GO:0009658,GO:0009941,GO:0009987,GO:0010109,GO:0015075,GO:0015077,GO:0015078,GO:0015079,GO:0015291,GO:0015297,GO:0015298,GO:0015299,GO:0015318,GO:0015386,GO:0015491,GO:0015672,GO:0016020,GO:0016043,GO:…	-	MutS_I,MutS_II,MutS_III,MutS_V,Na_H_Exchanger,TrkA_N
TraesCS2D02G592100.2	0.0	1994.0	COG0475@1|root,KOG1650@2759|Eukaryota,37KZB@33090|Viridiplantae,3GGA1@35493|Streptophyta,3KNKW@4447|Liliopsida,3IFHI@38820|Poales	P	TrkA-N domain	-	GO:0003674,GO:0005215,GO:0005451,GO:0005575,GO:0005622,GO:0005623,GO:0005737,GO:0006810,GO:0006811,GO:0006812,GO:0006813,GO:0006996,GO:0008150,GO:0008324,GO:0009507,GO:0009526,GO:0009536,GO:0009657,GO:0009658,GO:0009941,GO:0009987,GO:0010109,GO:0015075,GO:0015077,GO:0015078,GO:0015079,GO:0015291,GO:0015297,GO:0015298,GO:0015299,GO:0015318,GO:0015386,GO:0015491,GO:0015672,GO:0016020,GO:0016043,GO:…	-	MutS_I,MutS_II,MutS_III,MutS_V,Na_H_Exchanger,TrkA_N
TraesCS2D02G592100.3	0.0	1915.0	COG0475@1|root,KOG1650@2759|Eukaryota,37KZB@33090|Viridiplantae,3GGA1@35493|Streptophyta,3KNKW@4447|Liliopsida,3IFHI@38820|Poales	P	TrkA-N domain	-	GO:0003674,GO:0005215,GO:0005451,GO:0005575,GO:0005622,GO:0005623,GO:0005737,GO:0006810,GO:0006811,GO:0006812,GO:0006813,GO:0006996,GO:0008150,GO:0008324,GO:0009507,GO:0009526,GO:0009536,GO:0009657,GO:0009658,GO:0009941,GO:0009987,GO:0010109,GO:0015075,GO:0015077,GO:0015078,GO:0015079,GO:0015291,GO:0015297,GO:0015298,GO:0015299,GO:0015318,GO:0015386,GO:0015491,GO:0015672,GO:0016020,GO:0016043,GO:…	-	MutS_I,MutS_II,MutS_III,MutS_V,Na_H_Exchanger,TrkA_N
TraesCS2D02G073700.1	5.93e-149	419.0	2BYKQ@1|root,2QT7C@2759|Eukaryota,37JQ7@33090|Viridiplantae,3G9TG@35493|Streptophyta,3KMQC@4447|Liliopsida,3I8PY@38820|Poales	O	Cupin	glp1	GO:0005575,GO:0005618,GO:0005623,GO:0030312,GO:0044464,GO:0071944	-	Cupin_1
TraesCS2D02G306800.1	2.81e-267	736.0	KOG1308@1|root,KOG1308@2759|Eukaryota,37KNI@33090|Viridiplantae,3GBMT@35493|Streptophyta,3KUM2@4447|Liliopsida,3I5WB@38820|Poales	OT	Heat shock chaperonin-binding motif.	-	GO:0005575,GO:0005622,GO:0005623,GO:0005737,GO:0006605,GO:0006810,GO:0006886,GO:0006996,GO:0008104,GO:0008150,GO:0009507,GO:0009526,GO:0009528,GO:0009534,GO:0009535,GO:0009536,GO:0009579,GO:0009657,GO:0009658,GO:0009706,GO:0009941,GO:0009987,GO:0015031,GO:0015833,GO:0016020,GO:0016043,GO:0017038,GO:0019866,GO:0031090,GO:0031897,GO:0031967,GO:0031969,GO:0031975,GO:0031976,GO:0031984,GO:0032991,GO:…	-	-
TraesCS2D02G034400.1	3.05e-82	243.0	2DAQB@1|root,2S5GB@2759|Eukaryota,37WHF@33090|Viridiplantae,3GKHB@35493|Streptophyta,3M0GK@4447|Liliopsida,3IIS9@38820|Poales	S	CP12	-	-	-	CP12
TraesCS2D02G097800.2	0.0	1332.0	COG3534@1|root,2QQEX@2759|Eukaryota,37NBE@33090|Viridiplantae,3GDBS@35493|Streptophyta,3KSBX@4447|Liliopsida,3I7YR@38820|Poales	G	Alpha-L-arabinofuranosidase C-terminus	ASD1	GO:0000272,GO:0003674,GO:0003824,GO:0004553,GO:0005575,GO:0005576,GO:0005618,GO:0005622,GO:0005623,GO:0005737,GO:0005773,GO:0005975,GO:0005976,GO:0008150,GO:0008152,GO:0009044,GO:0009056,GO:0009057,GO:0009505,GO:0009987,GO:0010383,GO:0010410,GO:0016052,GO:0016787,GO:0016798,GO:0030312,GO:0043170,GO:0043226,GO:0043227,GO:0043229,GO:0043231,GO:0044036,GO:0044237,GO:0044238,GO:0044260,GO:0044424,GO:…	3.2.1.55	Alpha-L-AF_C
TraesCS2D02G097800.1	0.0	1384.0	COG3534@1|root,2QQEX@2759|Eukaryota,37NBE@33090|Viridiplantae,3GDBS@35493|Streptophyta,3KSBX@4447|Liliopsida,3I7YR@38820|Poales	G	Alpha-L-arabinofuranosidase C-terminus	ASD1	GO:0000272,GO:0003674,GO:0003824,GO:0004553,GO:0005575,GO:0005576,GO:0005618,GO:0005622,GO:0005623,GO:0005737,GO:0005773,GO:0005975,GO:0005976,GO:0008150,GO:0008152,GO:0009044,GO:0009056,GO:0009057,GO:0009505,GO:0009987,GO:0010383,GO:0010410,GO:0016052,GO:0016787,GO:0016798,GO:0030312,GO:0043170,GO:0043226,GO:0043227,GO:0043229,GO:0043231,GO:0044036,GO:0044237,GO:0044238,GO:0044260,GO:0044424,GO:…	3.2.1.55	Alpha-L-AF_C
TraesCS2D02G573000.1	1.67e-83	257.0	28ISP@1|root,2QR3X@2759|Eukaryota,37T53@33090|Viridiplantae,3G7SE@35493|Streptophyta,3KP6W@4447|Liliopsida,3IG0F@38820|Poales	C	One of the components of the core complex of photosystem II (PSII). It binds chlorophyll and helps catalyze the primary light-induced photochemical processes of PSII. PSII is a light- driven water plastoquinone oxidoreductase, using light energy to abstract electrons from H(2)O, generating O(2) and a proton gradient subsequently used for ATP formation	psbC	-	-	PSII
TraesCS2D02G345200.4	0.0	1348.0	KOG0663@1|root,KOG0663@2759|Eukaryota,37K03@33090|Viridiplantae,3GBHU@35493|Streptophyta,3KWUI@4447|Liliopsida,3IG84@38820|Poales	T	Serine/Threonine protein kinases, catalytic domain	-	GO:0003674,GO:0003824,GO:0004672,GO:0004674,GO:0004693,GO:0005575,GO:0005622,GO:0005623,GO:0005634,GO:0006464,GO:0006468,GO:0006793,GO:0006796,GO:0006807,GO:0007346,GO:0008150,GO:0008152,GO:0009987,GO:0010468,GO:0016301,GO:0016310,GO:0016740,GO:0016772,GO:0016773,GO:0019222,GO:0019538,GO:0036211,GO:0043170,GO:0043226,GO:0043227,GO:0043229,GO:0043231,GO:0043412,GO:0044237,GO:0044238,GO:0044260,GO:…	2.7.11.22	Pkinase
TraesCS2D02G345200.3	0.0	1335.0	KOG0663@1|root,KOG0663@2759|Eukaryota,37K03@33090|Viridiplantae,3GBHU@35493|Streptophyta,3KWUI@4447|Liliopsida,3IG84@38820|Poales	T	Serine/Threonine protein kinases, catalytic domain	-	GO:0003674,GO:0003824,GO:0004672,GO:0004674,GO:0004693,GO:0005575,GO:0005622,GO:0005623,GO:0005634,GO:0006464,GO:0006468,GO:0006793,GO:0006796,GO:0006807,GO:0007346,GO:0008150,GO:0008152,GO:0009987,GO:0010468,GO:0016301,GO:0016310,GO:0016740,GO:0016772,GO:0016773,GO:0019222,GO:0019538,GO:0036211,GO:0043170,GO:0043226,GO:0043227,GO:0043229,GO:0043231,GO:0043412,GO:0044237,GO:0044238,GO:0044260,GO:…	2.7.11.22	Pkinase
TraesCS2D02G345200.2	0.0	931.0	KOG0663@1|root,KOG0663@2759|Eukaryota,37K03@33090|Viridiplantae,3GBHU@35493|Streptophyta,3KWUI@4447|Liliopsida,3IG84@38820|Poales	T	Serine/Threonine protein kinases, catalytic domain	-	GO:0003674,GO:0003824,GO:0004672,GO:0004674,GO:0004693,GO:0005575,GO:0005622,GO:0005623,GO:0005634,GO:0006464,GO:0006468,GO:0006793,GO:0006796,GO:0006807,GO:0007346,GO:0008150,GO:0008152,GO:0009987,GO:0010468,GO:0016301,GO:0016310,GO:0016740,GO:0016772,GO:0016773,GO:0019222,GO:0019538,GO:0036211,GO:0043170,GO:0043226,GO:0043227,GO:0043229,GO:0043231,GO:0043412,GO:0044237,GO:0044238,GO:0044260,GO:…	2.7.11.22	Pkinase
TraesCS2D02G345200.1	0.0	926.0	KOG0663@1|root,KOG0663@2759|Eukaryota,37K03@33090|Viridiplantae,3GBHU@35493|Streptophyta,3KWUI@4447|Liliopsida,3IG84@38820|Poales	T	Serine/Threonine protein kinases, catalytic domain	-	GO:0003674,GO:0003824,GO:0004672,GO:0004674,GO:0004693,GO:0005575,GO:0005622,GO:0005623,GO:0005634,GO:0006464,GO:0006468,GO:0006793,GO:0006796,GO:0006807,GO:0007346,GO:0008150,GO:0008152,GO:0009987,GO:0010468,GO:0016301,GO:0016310,GO:0016740,GO:0016772,GO:0016773,GO:0019222,GO:0019538,GO:0036211,GO:0043170,GO:0043226,GO:0043227,GO:0043229,GO:0043231,GO:0043412,GO:0044237,GO:0044238,GO:0044260,GO:…	2.7.11.22	Pkinase
TraesCS2D02G271800.1	2.54e-68	213.0	2CRJC@1|root,2S47G@2759|Eukaryota,37W36@33090|Viridiplantae,3GKDY@35493|Streptophyta,3KZZ1@4447|Liliopsida,3II2Y@38820|Poales	S	Preprotein translocase subunit	-	GO:0005575,GO:0005622,GO:0005623,GO:0005737,GO:0009507,GO:0009534,GO:0009535,GO:0009536,GO:0009579,GO:0016020,GO:0031976,GO:0031984,GO:0034357,GO:0042651,GO:0043226,GO:0043227,GO:0043229,GO:0043231,GO:0044422,GO:0044424,GO:0044434,GO:0044435,GO:0044436,GO:0044444,GO:0044446,GO:0044464,GO:0055035	-	SecE
TraesCS2D02G337300.1	1.9e-226	642.0	28P38@1|root,2QVPR@2759|Eukaryota,37PVW@33090|Viridiplantae,3GEED@35493|Streptophyta,3KT6D@4447|Liliopsida,3IED7@38820|Poales	S	Plant specific eukaryotic initiation factor 4B	-	GO:0003674,GO:0003676,GO:0003723,GO:0003729,GO:0003743,GO:0005488,GO:0005515,GO:0005575,GO:0005618,GO:0005623,GO:0005911,GO:0006412,GO:0006413,GO:0006518,GO:0006807,GO:0008135,GO:0008150,GO:0008152,GO:0009058,GO:0009059,GO:0009505,GO:0009506,GO:0009987,GO:0010467,GO:0019538,GO:0030054,GO:0030312,GO:0034641,GO:0034645,GO:0042802,GO:0042803,GO:0043043,GO:0043170,GO:0043603,GO:0043604,GO:0044237,GO:…	-	eIF-4B
TraesCS2D02G123300.1	4.35e-108	311.0	COG2032@1|root,KOG0441@2759|Eukaryota,37TSP@33090|Viridiplantae,3GI46@35493|Streptophyta,3M3DM@4447|Liliopsida,3IGVC@38820|Poales	P	Destroys radicals which are normally produced within the cells and which are toxic to biological systems	-	GO:0000302,GO:0000303,GO:0000305,GO:0003674,GO:0003824,GO:0004784,GO:0005488,GO:0005507,GO:0005575,GO:0005576,GO:0005615,GO:0005622,GO:0005623,GO:0005737,GO:0006801,GO:0006950,GO:0006979,GO:0008150,GO:0008152,GO:0008270,GO:0009636,GO:0009987,GO:0010035,GO:0016209,GO:0016491,GO:0016721,GO:0019430,GO:0033554,GO:0034599,GO:0034614,GO:0042221,GO:0043167,GO:0043169,GO:0044237,GO:0044421,GO:0044424,GO:…	1.15.1.1	Sod_Cu
TraesCS2D02G346900.2	2.26e-230	637.0	COG0647@1|root,KOG2882@2759|Eukaryota,37JJ1@33090|Viridiplantae,3GCGJ@35493|Streptophyta,3KM7S@4447|Liliopsida,3IGMD@38820|Poales	P	Haloacid dehalogenase-like hydrolase	-	-	3.1.3.18,3.1.3.48	Hydrolase_6,Hydrolase_like
TraesCS2D02G346900.1	1.33e-255	701.0	COG0647@1|root,KOG2882@2759|Eukaryota,37JJ1@33090|Viridiplantae,3GCGJ@35493|Streptophyta,3KM7S@4447|Liliopsida,3IGMD@38820|Poales	P	Haloacid dehalogenase-like hydrolase	-	-	3.1.3.18,3.1.3.48	Hydrolase_6,Hydrolase_like
TraesCS2D02G584400.2	0.0	888.0	COG0055@1|root,KOG1350@2759|Eukaryota,37K5M@33090|Viridiplantae,3GCIP@35493|Streptophyta,3KX2W@4447|Liliopsida,3IBSU@38820|Poales	C	ATP synthase subunit beta	atpB	GO:0005575,GO:0005622,GO:0005623,GO:0005737,GO:0009536,GO:0043226,GO:0043227,GO:0043229,GO:0043231,GO:0044424,GO:0044444,GO:0044464	3.6.3.14	ATP-synt_DE,ATP-synt_ab,ATP-synt_ab_N
TraesCS2D02G284800.3	0.0	1162.0	2CMF8@1|root,2QQ6Z@2759|Eukaryota,37QEI@33090|Viridiplantae,3GD2A@35493|Streptophyta,3KSJC@4447|Liliopsida,3I4GC@38820|Poales	S	Hydroxyproline-rich glycoprotein family protein	-	GO:0005575,GO:0005623,GO:0005886,GO:0016020,GO:0044464,GO:0071944	-	BAR,BAR_3
TraesCS2D02G284800.2	0.0	1152.0	2CMF8@1|root,2QQ6Z@2759|Eukaryota,37QEI@33090|Viridiplantae,3GD2A@35493|Streptophyta,3KSJC@4447|Liliopsida,3I4GC@38820|Poales	S	Hydroxyproline-rich glycoprotein family protein	-	GO:0005575,GO:0005623,GO:0005886,GO:0016020,GO:0044464,GO:0071944	-	BAR,BAR_3
TraesCS2D02G284800.1	0.0	1228.0	2CMF8@1|root,2QQ6Z@2759|Eukaryota,37QEI@33090|Viridiplantae,3GD2A@35493|Streptophyta,3KSJC@4447|Liliopsida,3I4GC@38820|Poales	S	Hydroxyproline-rich glycoprotein family protein	-	GO:0005575,GO:0005623,GO:0005886,GO:0016020,GO:0044464,GO:0071944	-	BAR,BAR_3
TraesCS2D02G425200.1	3.39e-49	161.0	28XT4@1|root,2R4KH@2759|Eukaryota,385GM@33090|Viridiplantae,3GTFM@35493|Streptophyta,3M98Q@4447|Liliopsida,3ISAR@38820|Poales	-	-	-	-	-	-
TraesCS2D02G361100.2	1.09e-254	704.0	COG0538@1|root,KOG1526@2759|Eukaryota,37I2G@33090|Viridiplantae,3GBTI@35493|Streptophyta,3KPZY@4447|Liliopsida,3IFAA@38820|Poales	C	Belongs to the isocitrate and isopropylmalate dehydrogenases family	-	GO:0005575,GO:0005622,GO:0005623,GO:0005737,GO:0005739,GO:0009507,GO:0009532,GO:0009534,GO:0009536,GO:0009570,GO:0009579,GO:0031976,GO:0031984,GO:0043226,GO:0043227,GO:0043229,GO:0043231,GO:0044422,GO:0044424,GO:0044434,GO:0044435,GO:0044444,GO:0044446,GO:0044464	1.1.1.42	Iso_dh
TraesCS2D02G361100.1	0.0	936.0	COG0538@1|root,KOG1526@2759|Eukaryota,37I2G@33090|Viridiplantae,3GBTI@35493|Streptophyta,3KPZY@4447|Liliopsida,3IFAA@38820|Poales	C	Belongs to the isocitrate and isopropylmalate dehydrogenases family	-	GO:0005575,GO:0005622,GO:0005623,GO:0005737,GO:0005739,GO:0009507,GO:0009532,GO:0009534,GO:0009536,GO:0009570,GO:0009579,GO:0031976,GO:0031984,GO:0043226,GO:0043227,GO:0043229,GO:0043231,GO:0044422,GO:0044424,GO:0044434,GO:0044435,GO:0044444,GO:0044446,GO:0044464	1.1.1.42	Iso_dh
TraesCS2D02G253200.1	2.38e-86	254.0	2APT8@1|root,2RZHF@2759|Eukaryota,37UR2@33090|Viridiplantae,3GIZ8@35493|Streptophyta,3KZZB@4447|Liliopsida,3IHZW@38820|Poales	S	Photosystem I reaction center subunit psaK	-	GO:0005575,GO:0005622,GO:0005623,GO:0005737,GO:0009507,GO:0009534,GO:0009535,GO:0009536,GO:0009579,GO:0016020,GO:0031976,GO:0031984,GO:0034357,GO:0042651,GO:0043226,GO:0043227,GO:0043229,GO:0043231,GO:0044422,GO:0044424,GO:0044434,GO:0044435,GO:0044436,GO:0044444,GO:0044446,GO:0044464,GO:0055035	-	PSI_PSAK
TraesCS2D02G597900.1	3.66e-237	658.0	28J02@1|root,2QTYW@2759|Eukaryota,37JBG@33090|Viridiplantae,3G9FE@35493|Streptophyta,3KUVW@4447|Liliopsida,3I8MH@38820|Poales	K	Domain of unknown function (DUF296)	-	-	-	DUF296
TraesCS2D02G489900.1	0.0	954.0	COG0499@1|root,KOG1370@2759|Eukaryota,37R1E@33090|Viridiplantae,3GGCM@35493|Streptophyta,3KRIM@4447|Liliopsida,3I9HU@38820|Poales	H	adenosylhomocysteinase	-	-	3.3.1.1	AdoHcyase,AdoHcyase_NAD
TraesCS2D02G429500.1	0.0	919.0	28J6F@1|root,2QRIM@2759|Eukaryota,37I16@33090|Viridiplantae,3G860@35493|Streptophyta,3KN0B@4447|Liliopsida,3IKS5@38820|Poales	S	membrane protein At1g16860	-	GO:0005575,GO:0005623,GO:0005886,GO:0016020,GO:0044464,GO:0071944	-	-
TraesCS2D02G215300.1	0.0	3244.0	KOG0401@1|root,KOG0401@2759|Eukaryota,37IB8@33090|Viridiplantae,3G8BN@35493|Streptophyta,3KPFN@4447|Liliopsida,3IBVZ@38820|Poales	J	translation initiation factor activity	-	GO:0001101,GO:0003674,GO:0003676,GO:0003723,GO:0003729,GO:0005488,GO:0005575,GO:0005622,GO:0005623,GO:0005634,GO:0005737,GO:0005829,GO:0008150,GO:0009605,GO:0009607,GO:0009615,GO:0009719,GO:0009725,GO:0009737,GO:0010033,GO:0033993,GO:0042221,GO:0043207,GO:0043226,GO:0043227,GO:0043229,GO:0043231,GO:0044424,GO:0044444,GO:0044464,GO:0050896,GO:0051704,GO:0051707,GO:0097159,GO:0097305,GO:1901363,GO:…	-	MA3,MIF4G
TraesCS2D02G594400.1	0.0	1128.0	COG2723@1|root,KOG0626@2759|Eukaryota,37YH1@33090|Viridiplantae,3GNYX@35493|Streptophyta,3M5DN@4447|Liliopsida,3IG2Q@38820|Poales	G	Belongs to the glycosyl hydrolase 1 family	-	GO:0003674,GO:0003824,GO:0004553,GO:0005575,GO:0005622,GO:0005623,GO:0005737,GO:0008422,GO:0009507,GO:0009536,GO:0015923,GO:0015925,GO:0015926,GO:0015928,GO:0016162,GO:0016787,GO:0016798,GO:0043226,GO:0043227,GO:0043229,GO:0043231,GO:0044424,GO:0044444,GO:0044464,GO:0097599	3.2.1.186,3.2.1.188,3.2.1.21	Glyco_hydro_1
TraesCS2D02G177300.1	7.11e-129	370.0	COG2092@1|root,KOG1668@2759|Eukaryota,37IFN@33090|Viridiplantae,3G8KN@35493|Streptophyta,3KUKG@4447|Liliopsida,3IBU8@38820|Poales	J	Belongs to the EF-1-beta EF-1-delta family	-	GO:0005575,GO:0005622,GO:0005623,GO:0005737,GO:0005829,GO:0044424,GO:0044444,GO:0044464	-	EF1_GNE
TraesCS2D02G261500.1	8.72e-113	326.0	COG0231@1|root,KOG3271@2759|Eukaryota,37M3N@33090|Viridiplantae,3G8EV@35493|Streptophyta,3M32E@4447|Liliopsida,3INZN@38820|Poales	J	eukaryotic translation initiation factor	-	-	-	eIF-5a
TraesCS2D02G458600.1	8.45e-93	276.0	COG5272@1|root,KOG0001@2759|Eukaryota,38A1V@33090|Viridiplantae,3GYZY@35493|Streptophyta,3M5GH@4447|Liliopsida,3I3EJ@38820|Poales	J	Ribosomal_L40e	-	-	-	Ribosomal_L40e,ubiquitin
TraesCS2D02G146200.1	1.22e-220	608.0	COG5387@1|root,KOG3015@2759|Eukaryota,37S0M@33090|Viridiplantae,3G8QW@35493|Streptophyta,3KVCM@4447|Liliopsida,3IEHE@38820|Poales	C	ATP12 chaperone protein	-	GO:0005575,GO:0005622,GO:0005623,GO:0005634,GO:0005654,GO:0005737,GO:0005829,GO:0008150,GO:0009987,GO:0016043,GO:0016604,GO:0016607,GO:0022607,GO:0031974,GO:0031981,GO:0034622,GO:0043226,GO:0043227,GO:0043229,GO:0043231,GO:0043233,GO:0043461,GO:0043933,GO:0044085,GO:0044422,GO:0044424,GO:0044428,GO:0044444,GO:0044446,GO:0044451,GO:0044464,GO:0065003,GO:0070013,GO:0070071,GO:0071840	-	ATP12
TraesCS2D02G049500.1	0.0	1047.0	COG0459@1|root,KOG0356@2759|Eukaryota,37REH@33090|Viridiplantae,3GC7J@35493|Streptophyta,3KVPS@4447|Liliopsida,3ICYF@38820|Poales	O	Belongs to the chaperonin (HSP60) family	-	GO:0000003,GO:0003006,GO:0003674,GO:0005488,GO:0005515,GO:0005575,GO:0005576,GO:0005622,GO:0005623,GO:0005737,GO:0005739,GO:0005829,GO:0005840,GO:0006457,GO:0006458,GO:0006996,GO:0007005,GO:0007275,GO:0008150,GO:0009507,GO:0009526,GO:0009532,GO:0009536,GO:0009570,GO:0009579,GO:0009657,GO:0009658,GO:0009790,GO:0009791,GO:0009793,GO:0009941,GO:0009987,GO:0010154,GO:0016020,GO:0016043,GO:0022414,GO:…	-	Cpn60_TCP1
TraesCS2D02G285200.1	1.82e-71	219.0	2CZ13@1|root,2S7QE@2759|Eukaryota,37WUY@33090|Viridiplantae,3GK9Q@35493|Streptophyta,3M0D2@4447|Liliopsida,3IIED@38820|Poales	-	-	-	-	-	-
TraesCS2D02G206900.1	5.18e-152	435.0	28M9T@1|root,2QTT4@2759|Eukaryota,37SHC@33090|Viridiplantae,3GDQT@35493|Streptophyta,3KUMQ@4447|Liliopsida,3I64H@38820|Poales	S	Remorin, C-terminal region	-	GO:0001101,GO:0005575,GO:0005623,GO:0005886,GO:0007154,GO:0007165,GO:0008150,GO:0009719,GO:0009725,GO:0009737,GO:0009738,GO:0009755,GO:0009966,GO:0009968,GO:0009987,GO:0010033,GO:0010646,GO:0010648,GO:0016020,GO:0023051,GO:0023052,GO:0023057,GO:0032870,GO:0033993,GO:0042221,GO:0044464,GO:0048519,GO:0048523,GO:0048583,GO:0048585,GO:0050789,GO:0050794,GO:0050896,GO:0051716,GO:0065007,GO:0070887,GO:…	-	Remorin_C
TraesCS2D02G097500.1	4.13e-82	245.0	COG5126@1|root,KOG0027@2759|Eukaryota,37K5B@33090|Viridiplantae,3GCAR@35493|Streptophyta,3KVPH@4447|Liliopsida,3IKY8@38820|Poales	T	Calmodulin	-	-	-	EF-hand_1
TraesCS2D02G546500.2	3.88e-228	636.0	KOG0674@1|root,KOG0674@2759|Eukaryota,37I5F@33090|Viridiplantae,3GA8C@35493|Streptophyta,3KSE2@4447|Liliopsida,3I8G4@38820|Poales	O	unfolded protein binding	-	GO:0003674,GO:0005488,GO:0005509,GO:0005515,GO:0005575,GO:0005622,GO:0005623,GO:0005737,GO:0005783,GO:0005788,GO:0007275,GO:0008150,GO:0012505,GO:0031974,GO:0032501,GO:0032502,GO:0043167,GO:0043169,GO:0043226,GO:0043227,GO:0043229,GO:0043231,GO:0043233,GO:0044422,GO:0044424,GO:0044432,GO:0044444,GO:0044446,GO:0044464,GO:0046872,GO:0048856,GO:0051082,GO:0070013	-	Calreticulin
TraesCS2D02G546500.1	6.28e-218	609.0	KOG0674@1|root,KOG0674@2759|Eukaryota,37I5F@33090|Viridiplantae,3GA8C@35493|Streptophyta,3KSE2@4447|Liliopsida,3I8G4@38820|Poales	O	unfolded protein binding	-	GO:0003674,GO:0005488,GO:0005509,GO:0005515,GO:0005575,GO:0005622,GO:0005623,GO:0005737,GO:0005783,GO:0005788,GO:0007275,GO:0008150,GO:0012505,GO:0031974,GO:0032501,GO:0032502,GO:0043167,GO:0043169,GO:0043226,GO:0043227,GO:0043229,GO:0043231,GO:0043233,GO:0044422,GO:0044424,GO:0044432,GO:0044444,GO:0044446,GO:0044464,GO:0046872,GO:0048856,GO:0051082,GO:0070013	-	Calreticulin
TraesCS2D02G546500.3	4.71e-216	603.0	KOG0674@1|root,KOG0674@2759|Eukaryota,37I5F@33090|Viridiplantae,3GA8C@35493|Streptophyta,3KSE2@4447|Liliopsida,3I8G4@38820|Poales	O	unfolded protein binding	-	GO:0003674,GO:0005488,GO:0005509,GO:0005515,GO:0005575,GO:0005622,GO:0005623,GO:0005737,GO:0005783,GO:0005788,GO:0007275,GO:0008150,GO:0012505,GO:0031974,GO:0032501,GO:0032502,GO:0043167,GO:0043169,GO:0043226,GO:0043227,GO:0043229,GO:0043231,GO:0043233,GO:0044422,GO:0044424,GO:0044432,GO:0044444,GO:0044446,GO:0044464,GO:0046872,GO:0048856,GO:0051082,GO:0070013	-	Calreticulin
TraesCS2D02G080000.1	2.51e-190	527.0	COG0685@1|root,2QR1E@2759|Eukaryota,37RD2@33090|Viridiplantae,3GADY@35493|Streptophyta,3KV78@4447|Liliopsida,3ICJJ@38820|Poales	E	Belongs to the peroxidase family	-	GO:0000302,GO:0003674,GO:0003824,GO:0004130,GO:0004601,GO:0005575,GO:0005622,GO:0005623,GO:0005737,GO:0006950,GO:0006979,GO:0008150,GO:0008152,GO:0009056,GO:0009507,GO:0009536,GO:0009636,GO:0009987,GO:0016209,GO:0016491,GO:0016684,GO:0016688,GO:0016999,GO:0017001,GO:0017144,GO:0033554,GO:0034599,GO:0042221,GO:0042737,GO:0042743,GO:0042744,GO:0043226,GO:0043227,GO:0043229,GO:0043231,GO:0044237,GO:…	1.11.1.11	peroxidase
TraesCS2D02G513600.1	0.0	888.0	COG4870@1|root,KOG4296@1|root,KOG1543@2759|Eukaryota,KOG4296@2759|Eukaryota,37S7C@33090|Viridiplantae,3G8BZ@35493|Streptophyta,3KMMQ@4447|Liliopsida,3I2DV@38820|Poales	O	Belongs to the peptidase C1 family	-	GO:0000323,GO:0003674,GO:0003824,GO:0004175,GO:0004197,GO:0005575,GO:0005576,GO:0005615,GO:0005622,GO:0005623,GO:0005737,GO:0005764,GO:0005773,GO:0006508,GO:0006807,GO:0008150,GO:0008152,GO:0008233,GO:0008234,GO:0009056,GO:0009057,GO:0009987,GO:0016787,GO:0019538,GO:0030163,GO:0043170,GO:0043226,GO:0043227,GO:0043229,GO:0043231,GO:0044237,GO:0044238,GO:0044248,GO:0044257,GO:0044260,GO:0044265,GO:…	3.4.22.15	Granulin,Inhibitor_I29,Peptidase_C1
TraesCS2D02G320900.1	1.19e-183	510.0	2CMA1@1|root,2QPRI@2759|Eukaryota,37K8W@33090|Viridiplantae,3G8KJ@35493|Streptophyta,3KTSS@4447|Liliopsida,3I2NK@38820|Poales	C	The light-harvesting complex (LHC) functions as a light receptor, it captures and delivers excitation energy to photosystems with which it is closely associated	-	-	-	Chloroa_b-bind
TraesCS2D02G572800.1	4.93e-102	303.0	2CNIT@1|root,2QWJF@2759|Eukaryota,37RZQ@33090|Viridiplantae,3GF68@35493|Streptophyta,3M4GV@4447|Liliopsida,3I2NH@38820|Poales	C	Photosystem II (PSII) is a light-driven water plastoquinone oxidoreductase that uses light energy to abstract electrons from H(2)O, generating O(2) and a proton gradient subsequently used for ATP formation. It consists of a core antenna complex that captures photons, and an electron transfer chain that converts photonic excitation into a charge separation. The D1 D2 (PsbA PsbA) reaction center he…	-	-	1.10.3.9	Photo_RC
TraesCS2D02G600100.1	5.93e-193	535.0	2CAXN@1|root,2QT9K@2759|Eukaryota,37QMY@33090|Viridiplantae,3G9UX@35493|Streptophyta,3KR32@4447|Liliopsida,3ICRX@38820|Poales	S	Aluminium induced protein	-	-	-	DUF3700
TraesCS2D02G564900.1	0.0	1179.0	COG1621@1|root,KOG0228@2759|Eukaryota,37ZF2@33090|Viridiplantae,3GNYQ@35493|Streptophyta,3M3KC@4447|Liliopsida,3I2TG@38820|Poales	G	Belongs to the glycosyl hydrolase 32 family	-	-	3.2.1.26	Glyco_hydro_32C,Glyco_hydro_32N
TraesCS2D02G109700.1	1.01e-171	479.0	COG0526@1|root,2QQ4U@2759|Eukaryota,37IEH@33090|Viridiplantae,3GD9Q@35493|Streptophyta,3KP4J@4447|Liliopsida,3I3JZ@38820|Poales	O	AhpC/TSA family	-	-	-	AhpC-TSA,Redoxin
TraesCS2D02G115200.1	1e-96	281.0	28KI8@1|root,2QSZI@2759|Eukaryota,37UCY@33090|Viridiplantae,3GIFX@35493|Streptophyta,3M0AI@4447|Liliopsida,3IGX0@38820|Poales	S	Photosystem I reaction center subunit N	-	GO:0005575,GO:0005622,GO:0005623,GO:0005737,GO:0009507,GO:0009534,GO:0009535,GO:0009536,GO:0009579,GO:0016020,GO:0031976,GO:0031984,GO:0034357,GO:0042651,GO:0043226,GO:0043227,GO:0043229,GO:0043231,GO:0044422,GO:0044424,GO:0044434,GO:0044435,GO:0044436,GO:0044444,GO:0044446,GO:0044464,GO:0055035	-	PsaN
TraesCS2D02G405500.1	3.2e-153	437.0	COG5272@1|root,KOG0001@2759|Eukaryota,37K87@33090|Viridiplantae,3G7XW@35493|Streptophyta,3KW11@4447|Liliopsida,3IEYZ@38820|Poales	O	protein Sb04g004280 source	-	-	-	ubiquitin
TraesCS2D02G252700.1	0.0	1825.0	KOG4765@1|root,KOG4765@2759|Eukaryota,37M7T@33090|Viridiplantae,3GCZG@35493|Streptophyta,3KUJ4@4447|Liliopsida,3I9H3@38820|Poales	G	C3HC zinc finger-like	-	GO:0003674,GO:0005488,GO:0005515,GO:0005575,GO:0005622,GO:0005623,GO:0005634,GO:0005635,GO:0008150,GO:0009966,GO:0009968,GO:0010646,GO:0010648,GO:0010941,GO:0012505,GO:0016020,GO:0019899,GO:0019900,GO:0019901,GO:0023051,GO:0023057,GO:0031090,GO:0031965,GO:0031967,GO:0031975,GO:0042981,GO:0043066,GO:0043067,GO:0043069,GO:0043226,GO:0043227,GO:0043229,GO:0043231,GO:0044422,GO:0044424,GO:0044428,GO:…	-	zf-C3HC
TraesCS2D02G284400.1	0.0	954.0	COG0055@1|root,KOG1350@2759|Eukaryota,37K5M@33090|Viridiplantae,3GCIP@35493|Streptophyta,3KX2W@4447|Liliopsida,3IBSU@38820|Poales	C	ATP synthase subunit beta	atpB	GO:0005575,GO:0005622,GO:0005623,GO:0005737,GO:0009536,GO:0043226,GO:0043227,GO:0043229,GO:0043231,GO:0044424,GO:0044444,GO:0044464	3.6.3.14	ATP-synt_DE,ATP-synt_ab,ATP-synt_ab_N
TraesCS2D02G117900.1	0.0	976.0	COG2115@1|root,2QRMS@2759|Eukaryota,37RM9@33090|Viridiplantae,3GDKI@35493|Streptophyta,3KMIV@4447|Liliopsida,3IDGJ@38820|Poales	G	Xylose isomerase	-	GO:0005575,GO:0005622,GO:0005623,GO:0005737,GO:0005773,GO:0005774,GO:0005783,GO:0005794,GO:0012505,GO:0016020,GO:0031090,GO:0043226,GO:0043227,GO:0043229,GO:0043231,GO:0044422,GO:0044424,GO:0044437,GO:0044444,GO:0044446,GO:0044464,GO:0098588,GO:0098805	5.3.1.5	-
TraesCS2D02G251800.1	7.24e-240	660.0	COG1304@1|root,KOG0538@2759|Eukaryota,37QEA@33090|Viridiplantae,3GADE@35493|Streptophyta,3KXE2@4447|Liliopsida,3I4JE@38820|Poales	C	FMN-dependent dehydrogenase	-	GO:0003674,GO:0003824,GO:0003973,GO:0005575,GO:0005622,GO:0005623,GO:0005737,GO:0005777,GO:0008150,GO:0008152,GO:0008891,GO:0009853,GO:0009987,GO:0010109,GO:0016032,GO:0016491,GO:0016614,GO:0016899,GO:0019048,GO:0019222,GO:0031323,GO:0035821,GO:0042579,GO:0043094,GO:0043226,GO:0043227,GO:0043229,GO:0043231,GO:0044003,GO:0044237,GO:0044403,GO:0044419,GO:0044424,GO:0044444,GO:0044464,GO:0050789,GO:…	1.1.3.15	FMN_dh
TraesCS2D02G251800.2	1.19e-258	709.0	COG1304@1|root,KOG0538@2759|Eukaryota,37QEA@33090|Viridiplantae,3GADE@35493|Streptophyta,3KXE2@4447|Liliopsida,3I4JE@38820|Poales	C	FMN-dependent dehydrogenase	-	GO:0003674,GO:0003824,GO:0003973,GO:0005575,GO:0005622,GO:0005623,GO:0005737,GO:0005777,GO:0008150,GO:0008152,GO:0008891,GO:0009853,GO:0009987,GO:0010109,GO:0016032,GO:0016491,GO:0016614,GO:0016899,GO:0019048,GO:0019222,GO:0031323,GO:0035821,GO:0042579,GO:0043094,GO:0043226,GO:0043227,GO:0043229,GO:0043231,GO:0044003,GO:0044237,GO:0044403,GO:0044419,GO:0044424,GO:0044444,GO:0044464,GO:0050789,GO:…	1.1.3.15	FMN_dh
TraesCS2D02G237800.1	2.58e-98	285.0	COG1358@1|root,KOG3406@2759|Eukaryota,37U0A@33090|Viridiplantae,3GIHU@35493|Streptophyta,3KZ1M@4447|Liliopsida,3IH5F@38820|Poales	J	Belongs to the eukaryotic ribosomal protein eS12 family	-	-	-	Ribosomal_L7Ae
TraesCS2D02G138100.3	0.0	1529.0	KOG1904@1|root,KOG1904@2759|Eukaryota,37R1U@33090|Viridiplantae,3GGVX@35493|Streptophyta,3KSP9@4447|Liliopsida,3I8C3@38820|Poales	K	HUA2-like protein	-	GO:0005575,GO:0005622,GO:0005623,GO:0005634,GO:0043226,GO:0043227,GO:0043229,GO:0043231,GO:0044424,GO:0044464	-	CTD_bind,GSHPx,PWWP
TraesCS2D02G138100.2	0.0	2397.0	KOG1904@1|root,KOG1904@2759|Eukaryota,37R1U@33090|Viridiplantae,3GGVX@35493|Streptophyta,3KSP9@4447|Liliopsida,3I8C3@38820|Poales	K	HUA2-like protein	-	GO:0005575,GO:0005622,GO:0005623,GO:0005634,GO:0043226,GO:0043227,GO:0043229,GO:0043231,GO:0044424,GO:0044464	-	CTD_bind,GSHPx,PWWP
TraesCS2D02G138100.1	0.0	2316.0	KOG1904@1|root,KOG1904@2759|Eukaryota,37R1U@33090|Viridiplantae,3GGVX@35493|Streptophyta,3KSP9@4447|Liliopsida,3I8C3@38820|Poales	K	HUA2-like protein	-	GO:0005575,GO:0005622,GO:0005623,GO:0005634,GO:0043226,GO:0043227,GO:0043229,GO:0043231,GO:0044424,GO:0044464	-	CTD_bind,GSHPx,PWWP
TraesCS2D02G383800.1	0.0	1468.0	COG0480@1|root,KOG0465@2759|Eukaryota,37K55@33090|Viridiplantae,3G82M@35493|Streptophyta,3KVRB@4447|Liliopsida,3I32P@38820|Poales	J	Chloroplast-localized elongation factor EF-G involved in protein synthesis in plastids. Catalyzes the GTP-dependent ribosomal translocation step during translation elongation. During this step, the ribosome changes from the pre-translocational (PRE) to the post-translocational (POST) state as the newly formed A- site-bound peptidyl-tRNA and P-site-bound deacylated tRNA move to the P and E sites, …	-	GO:0000166,GO:0003674,GO:0005488,GO:0005524,GO:0005575,GO:0005576,GO:0005622,GO:0005623,GO:0005737,GO:0005739,GO:0006996,GO:0007275,GO:0008144,GO:0008150,GO:0009507,GO:0009526,GO:0009532,GO:0009536,GO:0009570,GO:0009657,GO:0009658,GO:0009791,GO:0009845,GO:0009941,GO:0009987,GO:0016043,GO:0017076,GO:0030554,GO:0031967,GO:0031975,GO:0032501,GO:0032502,GO:0032553,GO:0032555,GO:0032559,GO:0035639,GO:…	-	EFG_C,EFG_II,EFG_IV,GTP_EFTU,GTP_EFTU_D2
TraesCS2D02G447500.1	1.22e-125	363.0	KOG0118@1|root,KOG0118@2759|Eukaryota,37QNN@33090|Viridiplantae,3GGHH@35493|Streptophyta,3KU1G@4447|Liliopsida,3ID2Y@38820|Poales	A	RNA recognition motif. (a.k.a. RRM, RBD, or RNP domain)	-	GO:0005575,GO:0005622,GO:0005623,GO:0005737,GO:0009507,GO:0009536,GO:0043226,GO:0043227,GO:0043229,GO:0043231,GO:0044424,GO:0044444,GO:0044464	-	RRM_1
TraesCS2D02G474700.1	2.43e-45	151.0	COG5272@1|root,KOG0001@2759|Eukaryota	O	cellular macromolecule catabolic process	-	-	-	ubiquitin
TraesCS2D02G366300.2	7.01e-133	379.0	29TJ0@1|root,2RXGE@2759|Eukaryota,37V44@33090|Viridiplantae,3GHY9@35493|Streptophyta,3KSUZ@4447|Liliopsida,3IBBU@38820|Poales	S	Remorin, N-terminal region	-	-	-	Remorin_C,Remorin_N
TraesCS2D02G366300.1	5.57e-120	346.0	29TJ0@1|root,2RXGE@2759|Eukaryota,37V44@33090|Viridiplantae,3GHY9@35493|Streptophyta,3KSUZ@4447|Liliopsida,3IBBU@38820|Poales	S	Remorin, N-terminal region	-	-	-	Remorin_C,Remorin_N
TraesCS2D02G021000.1	5.95e-265	724.0	2CNIT@1|root,2QWJF@2759|Eukaryota,37RZQ@33090|Viridiplantae,3GF68@35493|Streptophyta,3M4GV@4447|Liliopsida,3I2NH@38820|Poales	C	Photosystem II (PSII) is a light-driven water plastoquinone oxidoreductase that uses light energy to abstract electrons from H(2)O, generating O(2) and a proton gradient subsequently used for ATP formation. It consists of a core antenna complex that captures photons, and an electron transfer chain that converts photonic excitation into a charge separation. The D1 D2 (PsbA PsbA) reaction center he…	psbD	-	-	Photo_RC
TraesCS2D02G493500.1	0.0	974.0	COG0499@1|root,KOG1370@2759|Eukaryota,37R1E@33090|Viridiplantae,3GGCM@35493|Streptophyta,3KRIM@4447|Liliopsida,3I9HU@38820|Poales	H	adenosylhomocysteinase	-	-	3.3.1.1	AdoHcyase,AdoHcyase_NAD
TraesCS2D02G500600.1	0.0	877.0	COG0174@1|root,KOG0683@2759|Eukaryota,37JCK@33090|Viridiplantae,3G9XQ@35493|Streptophyta,3M438@4447|Liliopsida,3ICM2@38820|Poales	E	glutamine synthetase	-	GO:0005575,GO:0005622,GO:0005623,GO:0005737,GO:0009507,GO:0009536,GO:0043226,GO:0043227,GO:0043229,GO:0043231,GO:0044424,GO:0044444,GO:0044464	6.3.1.2	Gln-synt_C,Gln-synt_N
TraesCS2D02G314200.1	0.0	1197.0	28NNK@1|root,2QV8B@2759|Eukaryota,37NSS@33090|Viridiplantae,3GBH6@35493|Streptophyta,3KY99@4447|Liliopsida,3I2AD@38820|Poales	-	-	-	-	-	-
TraesCS2D02G280600.1	2.19e-308	840.0	COG0517@1|root,KOG1764@2759|Eukaryota,37K5F@33090|Viridiplantae,3GF16@35493|Streptophyta,3KVNI@4447|Liliopsida,3I9YF@38820|Poales	C	CBS domain	-	GO:0001932,GO:0003674,GO:0005575,GO:0005618,GO:0005623,GO:0008150,GO:0009505,GO:0019207,GO:0019220,GO:0019222,GO:0019887,GO:0030234,GO:0030312,GO:0031323,GO:0031399,GO:0032268,GO:0042325,GO:0043549,GO:0044464,GO:0045859,GO:0050789,GO:0050790,GO:0050794,GO:0051171,GO:0051174,GO:0051246,GO:0051338,GO:0060255,GO:0065007,GO:0065009,GO:0071944,GO:0080090,GO:0098772	-	CBS
TraesCS2D02G456400.1	0.0	986.0	KOG0032@1|root,KOG0032@2759|Eukaryota,37QY2@33090|Viridiplantae,3G8HU@35493|Streptophyta,3KNP8@4447|Liliopsida,3IEK8@38820|Poales	T	Lipopolysaccharide kinase (Kdo/WaaP) family	-	GO:0001101,GO:0003674,GO:0003824,GO:0004672,GO:0004674,GO:0004683,GO:0005488,GO:0005515,GO:0005516,GO:0005575,GO:0005622,GO:0005623,GO:0005634,GO:0005737,GO:0006464,GO:0006468,GO:0006793,GO:0006796,GO:0006807,GO:0006950,GO:0007154,GO:0007165,GO:0008150,GO:0008152,GO:0009266,GO:0009409,GO:0009414,GO:0009415,GO:0009628,GO:0009719,GO:0009725,GO:0009737,GO:0009738,GO:0009755,GO:0009931,GO:0009987,GO:…	2.7.11.1	EF-hand_1,EF-hand_5,Pkinase
TraesCS2D02G291600.1	1.62e-39	134.0	COG2058@1|root,KOG3449@2759|Eukaryota,37V5Y@33090|Viridiplantae,3GJR4@35493|Streptophyta,3M6UF@4447|Liliopsida,3IIEE@38820|Poales	J	Belongs to the eukaryotic ribosomal protein P1 P2 family	-	GO:0003674,GO:0003735,GO:0005198,GO:0005488,GO:0005575,GO:0005622,GO:0005623,GO:0005737,GO:0005829,GO:0005840,GO:0015934,GO:0022625,GO:0022626,GO:0032991,GO:0043226,GO:0043228,GO:0043229,GO:0043232,GO:0044391,GO:0044422,GO:0044424,GO:0044444,GO:0044445,GO:0044446,GO:0044464,GO:0044877,GO:1990904	-	Ribosomal_60s
TraesCS2D02G267800.1	6.12e-220	610.0	COG0214@1|root,KOG1606@2759|Eukaryota,37KWB@33090|Viridiplantae,3G7GA@35493|Streptophyta,3KN3C@4447|Liliopsida,3I3NZ@38820|Poales	H	Belongs to the PdxS SNZ family	-	-	4.3.3.6	SOR_SNZ
TraesCS2D02G300000.1	1.55e-61	214.0	2CN1Y@1|root,2QTE7@2759|Eukaryota,37S2S@33090|Viridiplantae,3GY9Q@35493|Streptophyta,3KYZN@4447|Liliopsida,3IBZP@38820|Poales	S	SET domain	-	-	-	ABA_WDS,SET
TraesCS3A02G341000.1	0.0	1111.0	COG0696@1|root,KOG4513@2759|Eukaryota,37INC@33090|Viridiplantae,3GEII@35493|Streptophyta,3KR2V@4447|Liliopsida,3IDGC@38820|Poales	G	23-bisphosphoglycerate-independent phosphoglycerate mutase	-	GO:0005575,GO:0005622,GO:0005623,GO:0005737,GO:0044424,GO:0044464	5.4.2.12	Metalloenzyme,iPGM_N
TraesCS3A02G286800.1	4.72e-214	598.0	KOG2945@1|root,KOG2945@2759|Eukaryota,37K0R@33090|Viridiplantae,3GCWE@35493|Streptophyta,3KUPA@4447|Liliopsida,3I935@38820|Poales	S	Hyaluronan / mRNA binding family	-	-	-	HABP4_PAI-RBP1,Stm1_N
TraesCS3A02G304100.1	0.0	2855.0	KOG1839@1|root,KOG1839@2759|Eukaryota,37HWS@33090|Viridiplantae,3G83W@35493|Streptophyta,3KNFW@4447|Liliopsida,3I2YW@38820|Poales	S	Clustered mitochondria protein	-	-	-	CLU_N,TPR_10,TPR_12,eIF3_p135
TraesCS3A02G419100.1	4.17e-282	771.0	COG0012@1|root,KOG1491@2759|Eukaryota,37K7I@33090|Viridiplantae,3G7V6@35493|Streptophyta,3KVBC@4447|Liliopsida,3I5RF@38820|Poales	J	Hydrolyzes ATP, and can also hydrolyze GTP with lower efficiency. Has lower affinity for GTP	-	GO:0003674,GO:0003824,GO:0003924,GO:0005575,GO:0005622,GO:0005623,GO:0005737,GO:0005829,GO:0005911,GO:0006950,GO:0006970,GO:0008150,GO:0009506,GO:0009628,GO:0009651,GO:0010035,GO:0010038,GO:0016462,GO:0016787,GO:0016817,GO:0016818,GO:0016887,GO:0017111,GO:0030054,GO:0042221,GO:0044424,GO:0044444,GO:0044464,GO:0046686,GO:0047484,GO:0048519,GO:0048583,GO:0048585,GO:0050789,GO:0050896,GO:0055044,GO:…	-	MMR_HSR1,YchF-GTPase_C
TraesCS3A02G238700.1	5.83e-152	428.0	COG1390@1|root,KOG1664@2759|Eukaryota,37KIE@33090|Viridiplantae,3GBHK@35493|Streptophyta,3KSYF@4447|Liliopsida,3I57J@38820|Poales	C	ATP synthase (E/31 kDa) subunit	-	-	-	vATP-synt_E
TraesCS3A02G263900.1	1.17e-208	580.0	KOG0279@1|root,KOG0279@2759|Eukaryota,37HP9@33090|Viridiplantae,3GAXB@35493|Streptophyta,3KQKB@4447|Liliopsida,3IDQN@38820|Poales	T	Guanine nucleotide-binding protein subunit beta-like protein	-	GO:0001101,GO:0001932,GO:0001934,GO:0003674,GO:0003735,GO:0005078,GO:0005198,GO:0005488,GO:0005515,GO:0005575,GO:0005622,GO:0005623,GO:0005634,GO:0005730,GO:0005737,GO:0005829,GO:0005840,GO:0005844,GO:0005886,GO:0006417,GO:0006950,GO:0006952,GO:0007275,GO:0008150,GO:0009605,GO:0009607,GO:0009620,GO:0009719,GO:0009725,GO:0009737,GO:0009791,GO:0009845,GO:0009889,GO:0009893,GO:0009966,GO:0009967,GO:…	-	WD40
TraesCS3A02G073300.1	2.21e-178	497.0	COG0149@1|root,KOG1643@2759|Eukaryota,37IFK@33090|Viridiplantae,3G8AG@35493|Streptophyta,3KTDS@4447|Liliopsida,3I4ND@38820|Poales	G	Triosephosphate isomerase	-	GO:0003674,GO:0003824,GO:0004807,GO:0005575,GO:0005622,GO:0005623,GO:0005737,GO:0005829,GO:0005975,GO:0005996,GO:0006006,GO:0006066,GO:0006071,GO:0006081,GO:0006082,GO:0006090,GO:0006091,GO:0006094,GO:0006096,GO:0006139,GO:0006163,GO:0006164,GO:0006165,GO:0006725,GO:0006732,GO:0006733,GO:0006753,GO:0006754,GO:0006757,GO:0006793,GO:0006796,GO:0006807,GO:0008150,GO:0008152,GO:0009056,GO:0009058,GO:…	5.3.1.1	TIM
TraesCS3A02G268600.1	3.31e-116	334.0	29Y0B@1|root,2RXSZ@2759|Eukaryota,37TQK@33090|Viridiplantae,3GHYT@35493|Streptophyta,3KWYT@4447|Liliopsida,3IAA9@38820|Poales	J	Ribosomal protein S20	-	GO:0005575,GO:0005622,GO:0005623,GO:0005737,GO:0009507,GO:0009526,GO:0009532,GO:0009536,GO:0009570,GO:0009941,GO:0016020,GO:0031967,GO:0031975,GO:0043226,GO:0043227,GO:0043229,GO:0043231,GO:0044422,GO:0044424,GO:0044434,GO:0044435,GO:0044444,GO:0044446,GO:0044464	-	Ribosomal_S20p
TraesCS3A02G268600.2	7.1e-110	318.0	29Y0B@1|root,2RXSZ@2759|Eukaryota,37TQK@33090|Viridiplantae,3GHYT@35493|Streptophyta,3KWYT@4447|Liliopsida,3IAA9@38820|Poales	J	Ribosomal protein S20	-	GO:0005575,GO:0005622,GO:0005623,GO:0005737,GO:0009507,GO:0009526,GO:0009532,GO:0009536,GO:0009570,GO:0009941,GO:0016020,GO:0031967,GO:0031975,GO:0043226,GO:0043227,GO:0043229,GO:0043231,GO:0044422,GO:0044424,GO:0044434,GO:0044435,GO:0044444,GO:0044446,GO:0044464	-	Ribosomal_S20p
TraesCS3A02G256400.2	0.0	907.0	COG0702@1|root,KOG1203@2759|Eukaryota,37IJN@33090|Viridiplantae,3GBDY@35493|Streptophyta,3KV8G@4447|Liliopsida,3I304@38820|Poales	G	NAD(P)H-binding	-	GO:0000229,GO:0005575,GO:0005622,GO:0005623,GO:0005694,GO:0005737,GO:0007623,GO:0008150,GO:0009295,GO:0009507,GO:0009508,GO:0009526,GO:0009532,GO:0009534,GO:0009535,GO:0009536,GO:0009570,GO:0009579,GO:0009941,GO:0016020,GO:0031967,GO:0031975,GO:0031976,GO:0031984,GO:0034357,GO:0042644,GO:0042646,GO:0042651,GO:0043226,GO:0043227,GO:0043228,GO:0043229,GO:0043231,GO:0043232,GO:0044422,GO:0044424,GO:…	-	NAD_binding_10
TraesCS3A02G264700.1	0.0	1043.0	COG0055@1|root,KOG1350@2759|Eukaryota,37N26@33090|Viridiplantae,3G7JF@35493|Streptophyta,3KTRR@4447|Liliopsida,3ITZ1@38820|Poales	C	ATP synthase subunit beta	ATPB	GO:0000166,GO:0003674,GO:0005488,GO:0005524,GO:0005575,GO:0005622,GO:0005623,GO:0005737,GO:0005739,GO:0005740,GO:0005743,GO:0006139,GO:0006163,GO:0006164,GO:0006725,GO:0006753,GO:0006754,GO:0006793,GO:0006796,GO:0006807,GO:0006810,GO:0006811,GO:0006812,GO:0008144,GO:0008150,GO:0008152,GO:0009058,GO:0009117,GO:0009123,GO:0009124,GO:0009126,GO:0009127,GO:0009141,GO:0009142,GO:0009144,GO:0009145,GO:…	3.6.3.14	ATP-synt_ab,ATP-synt_ab_N,MAP65_ASE1,Synthase_beta
TraesCS3A02G038300.1	2.19e-99	291.0	COG5126@1|root,KOG0027@2759|Eukaryota,37VE2@33090|Viridiplantae,3GJIV@35493|Streptophyta,3M6CF@4447|Liliopsida,3IGYS@38820|Poales	T	EF-hand domain	-	GO:0003674,GO:0005488,GO:0005509,GO:0005575,GO:0005622,GO:0005623,GO:0005737,GO:0005773,GO:0005886,GO:0016020,GO:0043167,GO:0043169,GO:0043226,GO:0043227,GO:0043229,GO:0043231,GO:0044424,GO:0044444,GO:0044464,GO:0046872,GO:0071944	-	EF-hand_1,EF-hand_5,EF-hand_6,EF-hand_7
TraesCS3A02G272200.1	1.02e-162	455.0	COG0102@1|root,KOG3203@2759|Eukaryota,37QQI@33090|Viridiplantae,3GBPM@35493|Streptophyta,3KT5A@4447|Liliopsida,3ID1P@38820|Poales	J	Belongs to the universal ribosomal protein uL13 family	-	GO:0003674,GO:0003676,GO:0003723,GO:0003729,GO:0003735,GO:0005198,GO:0005488,GO:0005575,GO:0005622,GO:0005623,GO:0005737,GO:0005840,GO:0006412,GO:0006518,GO:0006807,GO:0008150,GO:0008152,GO:0009058,GO:0009059,GO:0009507,GO:0009526,GO:0009532,GO:0009536,GO:0009570,GO:0009579,GO:0009719,GO:0009725,GO:0009735,GO:0009941,GO:0009987,GO:0010033,GO:0010467,GO:0019538,GO:0031967,GO:0031975,GO:0032991,GO:…	-	Ribosomal_L13
TraesCS3A02G335000.1	1.95e-85	256.0	COG5126@1|root,KOG0027@2759|Eukaryota,37K5B@33090|Viridiplantae,3GCAR@35493|Streptophyta,3KVPH@4447|Liliopsida,3I4QR@38820|Poales	T	EF-hand domain	-	-	-	EF-hand_1
TraesCS3A02G265900.1	5.14e-273	746.0	COG4240@1|root,KOG2878@2759|Eukaryota,37NTW@33090|Viridiplantae,3GAT4@35493|Streptophyta,3KWC8@4447|Liliopsida,3I5U8@38820|Poales	S	D-glycerate 3-kinase	-	GO:0003674,GO:0003824,GO:0004849,GO:0005575,GO:0005622,GO:0005623,GO:0005737,GO:0005829,GO:0006139,GO:0006206,GO:0006213,GO:0006220,GO:0006221,GO:0006222,GO:0006725,GO:0006753,GO:0006793,GO:0006796,GO:0006807,GO:0008150,GO:0008152,GO:0008655,GO:0008887,GO:0009058,GO:0009112,GO:0009116,GO:0009117,GO:0009119,GO:0009123,GO:0009124,GO:0009129,GO:0009130,GO:0009156,GO:0009161,GO:0009163,GO:0009165,GO:…	2.7.1.31	PRK
TraesCS3A02G265900.2	1.57e-297	812.0	COG4240@1|root,KOG2878@2759|Eukaryota,37NTW@33090|Viridiplantae,3GAT4@35493|Streptophyta,3KWC8@4447|Liliopsida,3I5U8@38820|Poales	S	D-glycerate 3-kinase	-	GO:0003674,GO:0003824,GO:0004849,GO:0005575,GO:0005622,GO:0005623,GO:0005737,GO:0005829,GO:0006139,GO:0006206,GO:0006213,GO:0006220,GO:0006221,GO:0006222,GO:0006725,GO:0006753,GO:0006793,GO:0006796,GO:0006807,GO:0008150,GO:0008152,GO:0008655,GO:0008887,GO:0009058,GO:0009112,GO:0009116,GO:0009117,GO:0009119,GO:0009123,GO:0009124,GO:0009129,GO:0009130,GO:0009156,GO:0009161,GO:0009163,GO:0009165,GO:…	2.7.1.31	PRK
TraesCS3A02G085600.1	7.53e-137	387.0	COG0049@1|root,KOG3291@2759|Eukaryota,37Q1Y@33090|Viridiplantae,3GAH1@35493|Streptophyta,3KV51@4447|Liliopsida,3I333@38820|Poales	J	Belongs to the universal ribosomal protein uS7 family	-	-	-	Ribosomal_S7
TraesCS3A02G366100.1	2.73e-164	463.0	COG0098@1|root,KOG0877@2759|Eukaryota,37QF0@33090|Viridiplantae,3GC84@35493|Streptophyta,3KR8N@4447|Liliopsida,3I996@38820|Poales	J	Belongs to the universal ribosomal protein uS5 family	-	GO:0003674,GO:0003676,GO:0003723,GO:0003729,GO:0003735,GO:0005198,GO:0005488,GO:0005575,GO:0005618,GO:0005622,GO:0005623,GO:0005634,GO:0005730,GO:0005737,GO:0005829,GO:0005840,GO:0005844,GO:0005886,GO:0005911,GO:0006412,GO:0006518,GO:0006807,GO:0008150,GO:0008152,GO:0009058,GO:0009059,GO:0009506,GO:0009507,GO:0009536,GO:0009987,GO:0010467,GO:0015935,GO:0016020,GO:0019538,GO:0022626,GO:0022627,GO:…	-	Ribosomal_S5,Ribosomal_S5_C
TraesCS3A02G367000.1	9.86e-282	770.0	COG0158@1|root,KOG1458@2759|Eukaryota,37NTD@33090|Viridiplantae,3GCDM@35493|Streptophyta,3KS0H@4447|Liliopsida,3ICBT@38820|Poales	G	Fructose-1-6-bisphosphatase, N-terminal domain	SBPase	GO:0000271,GO:0003674,GO:0003824,GO:0005575,GO:0005576,GO:0005622,GO:0005623,GO:0005737,GO:0005975,GO:0005976,GO:0005982,GO:0005984,GO:0005985,GO:0005986,GO:0005996,GO:0006000,GO:0006002,GO:0006006,GO:0006073,GO:0006094,GO:0006793,GO:0006796,GO:0006950,GO:0006952,GO:0008150,GO:0008152,GO:0009058,GO:0009059,GO:0009250,GO:0009311,GO:0009312,GO:0009507,GO:0009526,GO:0009532,GO:0009536,GO:0009570,GO:…	3.1.3.37	FBPase
TraesCS3A02G156800.1	2.31e-90	273.0	2AKZV@1|root,2RZAR@2759|Eukaryota,37UQB@33090|Viridiplantae,3GII1@35493|Streptophyta,3KZ63@4447|Liliopsida,3I3ZD@38820|Poales	S	DREPP plasma membrane polypeptide	-	GO:0000226,GO:0001101,GO:0001558,GO:0002237,GO:0003674,GO:0005488,GO:0005507,GO:0005509,GO:0005515,GO:0005516,GO:0005543,GO:0005546,GO:0005547,GO:0005575,GO:0005622,GO:0005623,GO:0005737,GO:0005773,GO:0005856,GO:0005874,GO:0005881,GO:0005886,GO:0005911,GO:0006464,GO:0006497,GO:0006498,GO:0006499,GO:0006807,GO:0006810,GO:0006950,GO:0006952,GO:0006970,GO:0006996,GO:0007010,GO:0007017,GO:0007154,GO:…	-	DREPP
TraesCS3A02G277700.1	0.0	1358.0	COG0205@1|root,KOG2440@2759|Eukaryota,3873R@33090|Viridiplantae,3GV2Q@35493|Streptophyta,3KY1P@4447|Liliopsida,3IEBP@38820|Poales	G	Catalyzes the phosphorylation of D-fructose 6-phosphate to fructose 1,6-bisphosphate by ATP, the first committing step of glycolysis	-	-	2.7.1.11	PFK
TraesCS3A02G424000.1	2.13e-68	206.0	COG5227@1|root,KOG1769@2759|Eukaryota,37V8A@33090|Viridiplantae,3GKGX@35493|Streptophyta,3M09Z@4447|Liliopsida,3IIMN@38820|Poales	O	Small ubiquitin-related modifier	-	GO:0003674,GO:0005575,GO:0005622,GO:0005623,GO:0005634,GO:0006464,GO:0006807,GO:0008150,GO:0008152,GO:0009987,GO:0016925,GO:0018193,GO:0018205,GO:0019538,GO:0031386,GO:0032446,GO:0036211,GO:0043170,GO:0043226,GO:0043227,GO:0043229,GO:0043231,GO:0043412,GO:0044237,GO:0044238,GO:0044260,GO:0044267,GO:0044424,GO:0044464,GO:0070647,GO:0071704,GO:1901564	-	Rad60-SLD
TraesCS3A02G424000.2	2.78e-63	193.0	COG5227@1|root,KOG1769@2759|Eukaryota,37V8A@33090|Viridiplantae,3GKGX@35493|Streptophyta,3M09Z@4447|Liliopsida,3IIMN@38820|Poales	O	Small ubiquitin-related modifier	-	GO:0003674,GO:0005575,GO:0005622,GO:0005623,GO:0005634,GO:0006464,GO:0006807,GO:0008150,GO:0008152,GO:0009987,GO:0016925,GO:0018193,GO:0018205,GO:0019538,GO:0031386,GO:0032446,GO:0036211,GO:0043170,GO:0043226,GO:0043227,GO:0043229,GO:0043231,GO:0043412,GO:0044237,GO:0044238,GO:0044260,GO:0044267,GO:0044424,GO:0044464,GO:0070647,GO:0071704,GO:1901564	-	Rad60-SLD
TraesCS3A02G178700.2	4.59e-258	717.0	COG5063@1|root,KOG1677@2759|Eukaryota,37RPU@33090|Viridiplantae,3G783@35493|Streptophyta,3KS6Z@4447|Liliopsida,3IBFN@38820|Poales	K	RNA-binding, Nab2-type zinc finger	-	GO:0003674,GO:0003676,GO:0003723,GO:0003729,GO:0005488,GO:0097159,GO:1901363	-	zf-CCCH
TraesCS3A02G178700.1	4.88e-218	613.0	COG5063@1|root,KOG1677@2759|Eukaryota,37RPU@33090|Viridiplantae,3G783@35493|Streptophyta,3KS6Z@4447|Liliopsida,3IBFN@38820|Poales	K	RNA-binding, Nab2-type zinc finger	-	GO:0003674,GO:0003676,GO:0003723,GO:0003729,GO:0005488,GO:0097159,GO:1901363	-	zf-CCCH
TraesCS3A02G250500.1	0.0	967.0	COG1156@1|root,KOG1351@2759|Eukaryota,37JA1@33090|Viridiplantae,3GCT4@35493|Streptophyta,3KWCY@4447|Liliopsida,3IB6D@38820|Poales	C	ATP synthase alpha/beta family, nucleotide-binding domain	-	GO:0001678,GO:0003674,GO:0003779,GO:0005488,GO:0005515,GO:0005575,GO:0005622,GO:0005623,GO:0005634,GO:0005737,GO:0005773,GO:0005774,GO:0005794,GO:0005886,GO:0005911,GO:0006355,GO:0006357,GO:0006996,GO:0007010,GO:0007015,GO:0007154,GO:0007165,GO:0008064,GO:0008092,GO:0008150,GO:0009506,GO:0009507,GO:0009536,GO:0009743,GO:0009746,GO:0009749,GO:0009756,GO:0009757,GO:0009889,GO:0009987,GO:0010033,GO:…	-	ATP-synt_ab,ATP-synt_ab_N
TraesCS3A02G442300.1	1.02e-251	706.0	28HNX@1|root,2QQ0G@2759|Eukaryota,37M36@33090|Viridiplantae,3GGZG@35493|Streptophyta,3KQU3@4447|Liliopsida,3I8PA@38820|Poales	-	-	-	GO:0000278,GO:0000281,GO:0000910,GO:0000911,GO:0005575,GO:0005622,GO:0005623,GO:0005737,GO:0005886,GO:0007049,GO:0008150,GO:0009825,GO:0009987,GO:0016020,GO:0016049,GO:0022402,GO:0030135,GO:0030136,GO:0031410,GO:0031982,GO:0032506,GO:0040007,GO:0043226,GO:0043227,GO:0043229,GO:0044424,GO:0044444,GO:0044464,GO:0051301,GO:0061640,GO:0071944,GO:0097708,GO:1902410,GO:1903047	-	-
TraesCS3A02G442300.2	4.71e-249	699.0	28HNX@1|root,2QQ0G@2759|Eukaryota,37M36@33090|Viridiplantae,3GGZG@35493|Streptophyta,3KQU3@4447|Liliopsida,3I8PA@38820|Poales	-	-	-	GO:0000278,GO:0000281,GO:0000910,GO:0000911,GO:0005575,GO:0005622,GO:0005623,GO:0005737,GO:0005886,GO:0007049,GO:0008150,GO:0009825,GO:0009987,GO:0016020,GO:0016049,GO:0022402,GO:0030135,GO:0030136,GO:0031410,GO:0031982,GO:0032506,GO:0040007,GO:0043226,GO:0043227,GO:0043229,GO:0044424,GO:0044444,GO:0044464,GO:0051301,GO:0061640,GO:0071944,GO:0097708,GO:1902410,GO:1903047	-	-
TraesCS3A02G397800.1	0.0	2153.0	KOG1213@1|root,KOG1213@2759|Eukaryota,37HZJ@33090|Viridiplantae,3G7MU@35493|Streptophyta,3KX2B@4447|Liliopsida,3IFFR@38820|Poales	D	Conserved region of Rad21 / Rec8 like protein	-	GO:0000228,GO:0000278,GO:0000793,GO:0000794,GO:0000798,GO:0000819,GO:0003674,GO:0003682,GO:0005488,GO:0005575,GO:0005622,GO:0005623,GO:0005634,GO:0005694,GO:0005730,GO:0006139,GO:0006259,GO:0006281,GO:0006302,GO:0006725,GO:0006807,GO:0006950,GO:0006974,GO:0006996,GO:0007049,GO:0007059,GO:0007062,GO:0007275,GO:0008150,GO:0008152,GO:0008278,GO:0009553,GO:0009555,GO:0009561,GO:0009987,GO:0016043,GO:…	-	Rad21_Rec8,Rad21_Rec8_N
TraesCS3A02G397800.2	0.0	2088.0	KOG1213@1|root,KOG1213@2759|Eukaryota,37HZJ@33090|Viridiplantae,3G7MU@35493|Streptophyta,3KX2B@4447|Liliopsida,3IFFR@38820|Poales	D	Conserved region of Rad21 / Rec8 like protein	-	GO:0000228,GO:0000278,GO:0000793,GO:0000794,GO:0000798,GO:0000819,GO:0003674,GO:0003682,GO:0005488,GO:0005575,GO:0005622,GO:0005623,GO:0005634,GO:0005694,GO:0005730,GO:0006139,GO:0006259,GO:0006281,GO:0006302,GO:0006725,GO:0006807,GO:0006950,GO:0006974,GO:0006996,GO:0007049,GO:0007059,GO:0007062,GO:0007275,GO:0008150,GO:0008152,GO:0008278,GO:0009553,GO:0009555,GO:0009561,GO:0009987,GO:0016043,GO:…	-	Rad21_Rec8,Rad21_Rec8_N
TraesCS3A02G185800.1	2.67e-165	463.0	28JIK@1|root,2QRXR@2759|Eukaryota,37NSW@33090|Viridiplantae,3GDZ2@35493|Streptophyta,3KQ4W@4447|Liliopsida,3I677@38820|Poales	G	Belongs to the cystatin family. Phytocystatin subfamily	-	GO:0002020,GO:0003674,GO:0004857,GO:0004866,GO:0004869,GO:0005488,GO:0005515,GO:0008150,GO:0009892,GO:0010466,GO:0010605,GO:0010951,GO:0019222,GO:0019899,GO:0030162,GO:0030234,GO:0030414,GO:0031323,GO:0031324,GO:0032268,GO:0032269,GO:0043086,GO:0044092,GO:0045861,GO:0048519,GO:0048523,GO:0050789,GO:0050790,GO:0050794,GO:0051171,GO:0051172,GO:0051246,GO:0051248,GO:0051336,GO:0051346,GO:0052547,GO:…	-	Cystatin,SQAPI
TraesCS3A02G419000.1	2.25e-286	782.0	COG0012@1|root,KOG1491@2759|Eukaryota,37K7I@33090|Viridiplantae,3G7V6@35493|Streptophyta,3KVBC@4447|Liliopsida,3I5RF@38820|Poales	J	Hydrolyzes ATP, and can also hydrolyze GTP with lower efficiency. Has lower affinity for GTP	-	GO:0003674,GO:0003824,GO:0003924,GO:0005575,GO:0005622,GO:0005623,GO:0005737,GO:0005829,GO:0005911,GO:0006950,GO:0006970,GO:0008150,GO:0009506,GO:0009628,GO:0009651,GO:0010035,GO:0010038,GO:0016462,GO:0016787,GO:0016817,GO:0016818,GO:0016887,GO:0017111,GO:0030054,GO:0042221,GO:0044424,GO:0044444,GO:0044464,GO:0046686,GO:0047484,GO:0048519,GO:0048583,GO:0048585,GO:0050789,GO:0050896,GO:0055044,GO:…	-	MMR_HSR1,YchF-GTPase_C
TraesCS3A02G250200.1	0.0	1993.0	COG1003@1|root,KOG2040@2759|Eukaryota,37JTX@33090|Viridiplantae,3GEI5@35493|Streptophyta,3KQH3@4447|Liliopsida,3IERR@38820|Poales	E	The glycine cleavage system catalyzes the degradation of glycine	-	GO:0000166,GO:0001505,GO:0003674,GO:0005488,GO:0005524,GO:0005575,GO:0005576,GO:0005622,GO:0005623,GO:0005737,GO:0005739,GO:0006082,GO:0006520,GO:0006544,GO:0006546,GO:0006807,GO:0008144,GO:0008150,GO:0008152,GO:0009056,GO:0009063,GO:0009069,GO:0009071,GO:0009507,GO:0009526,GO:0009532,GO:0009534,GO:0009536,GO:0009570,GO:0009579,GO:0009941,GO:0009987,GO:0010035,GO:0010038,GO:0016054,GO:0017076,GO:…	1.4.4.2	GDC-P
TraesCS3A02G130000.1	0.0	1677.0	COG1502@1|root,KOG1329@2759|Eukaryota,37J5H@33090|Viridiplantae,3GGBM@35493|Streptophyta,3KVBW@4447|Liliopsida,3IDIU@38820|Poales	I	Hydrolyzes glycerol-phospholipids at the terminal phosphodiesteric bond	PLD1	-	3.1.4.4	C2,PLD_C,PLDc
TraesCS3A02G060300.1	8.63e-73	225.0	COG1357@1|root,2QQA1@2759|Eukaryota,37KZE@33090|Viridiplantae,3G8GB@35493|Streptophyta,3KTHS@4447|Liliopsida,3IFC0@38820|Poales	S	Pentapeptide repeats (9 copies)	-	GO:0005575,GO:0005622,GO:0005623,GO:0005737,GO:0009507,GO:0009534,GO:0009535,GO:0009536,GO:0009543,GO:0009579,GO:0016020,GO:0031976,GO:0031977,GO:0031978,GO:0031984,GO:0034357,GO:0042651,GO:0043226,GO:0043227,GO:0043229,GO:0043231,GO:0044422,GO:0044424,GO:0044434,GO:0044435,GO:0044436,GO:0044444,GO:0044446,GO:0044464,GO:0055035	-	Pentapeptide
TraesCS3A02G433000.2	3.99e-251	702.0	28M1S@1|root,2QTIH@2759|Eukaryota,37JDW@33090|Viridiplantae,3GCKF@35493|Streptophyta,3KVHJ@4447|Liliopsida,3ID6T@38820|Poales	S	Rhodanese-like domain-containing protein 4 chloroplastic	TROL	GO:0003674,GO:0003824,GO:0004553,GO:0004568,GO:0005488,GO:0005575,GO:0005576,GO:0005622,GO:0005623,GO:0005737,GO:0006022,GO:0006026,GO:0006030,GO:0006032,GO:0006040,GO:0006091,GO:0006807,GO:0006950,GO:0006952,GO:0008061,GO:0008144,GO:0008150,GO:0008152,GO:0009056,GO:0009057,GO:0009507,GO:0009526,GO:0009534,GO:0009535,GO:0009536,GO:0009579,GO:0009605,GO:0009607,GO:0009617,GO:0009767,GO:0009772,GO:…	-	-
TraesCS3A02G184500.1	1.11e-80	251.0	COG5126@1|root,KOG2551@1|root,KOG0027@2759|Eukaryota,KOG2551@2759|Eukaryota,37RQP@33090|Viridiplantae,3GBQ9@35493|Streptophyta,3KVPJ@4447|Liliopsida,3IC0X@38820|Poales	E	Serine hydrolase (FSH1)	-	-	-	EF-hand_1,FSH1
TraesCS3A02G467600.1	1.28e-184	522.0	COG5066@1|root,KOG0439@2759|Eukaryota,37NI5@33090|Viridiplantae,3G9IC@35493|Streptophyta,3KR0G@4447|Liliopsida,3ICGV@38820|Poales	U	MSP (Major sperm protein) domain	-	GO:0005575,GO:0005622,GO:0005623,GO:0005737,GO:0005783,GO:0005789,GO:0005886,GO:0006810,GO:0008150,GO:0012505,GO:0016020,GO:0031984,GO:0042175,GO:0043226,GO:0043227,GO:0043229,GO:0043231,GO:0044422,GO:0044424,GO:0044425,GO:0044432,GO:0044444,GO:0044446,GO:0044464,GO:0046907,GO:0051179,GO:0051234,GO:0051641,GO:0051649,GO:0071944,GO:0098827	-	Motile_Sperm
TraesCS3A02G467600.2	2.65e-202	567.0	COG5066@1|root,KOG0439@2759|Eukaryota,37NI5@33090|Viridiplantae,3G9IC@35493|Streptophyta,3KR0G@4447|Liliopsida,3ICGV@38820|Poales	U	MSP (Major sperm protein) domain	-	GO:0005575,GO:0005622,GO:0005623,GO:0005737,GO:0005783,GO:0005789,GO:0005886,GO:0006810,GO:0008150,GO:0012505,GO:0016020,GO:0031984,GO:0042175,GO:0043226,GO:0043227,GO:0043229,GO:0043231,GO:0044422,GO:0044424,GO:0044425,GO:0044432,GO:0044444,GO:0044446,GO:0044464,GO:0046907,GO:0051179,GO:0051234,GO:0051641,GO:0051649,GO:0071944,GO:0098827	-	Motile_Sperm
TraesCS3A02G007300.1	4.77e-130	369.0	COG0097@1|root,KOG3255@2759|Eukaryota,37IY1@33090|Viridiplantae,3GBVA@35493|Streptophyta,3KNGT@4447|Liliopsida,3IF99@38820|Poales	J	60S ribosomal protein L9	-	-	-	EamA,Ribosomal_L6
TraesCS3A02G315600.1	2.22e-152	432.0	2CMGE@1|root,2QQ9X@2759|Eukaryota,37JS1@33090|Viridiplantae,3GBUW@35493|Streptophyta,3KRUE@4447|Liliopsida,3IEHR@38820|Poales	S	Universal stress protein family	-	-	-	Usp
TraesCS3B02G149100.1	0.0	1679.0	COG1502@1|root,KOG1329@2759|Eukaryota,37J5H@33090|Viridiplantae,3GGBM@35493|Streptophyta,3KVBW@4447|Liliopsida,3IDIU@38820|Poales	I	Hydrolyzes glycerol-phospholipids at the terminal phosphodiesteric bond	PLD1	-	3.1.4.4	C2,PLD_C,PLDc
TraesCS3B02G398300.1	9.86e-282	770.0	COG0158@1|root,KOG1458@2759|Eukaryota,37NTD@33090|Viridiplantae,3GCDM@35493|Streptophyta,3KS0H@4447|Liliopsida,3ICBT@38820|Poales	G	Fructose-1-6-bisphosphatase, N-terminal domain	SBPase	GO:0000271,GO:0003674,GO:0003824,GO:0005575,GO:0005576,GO:0005622,GO:0005623,GO:0005737,GO:0005975,GO:0005976,GO:0005982,GO:0005984,GO:0005985,GO:0005986,GO:0005996,GO:0006000,GO:0006002,GO:0006006,GO:0006073,GO:0006094,GO:0006793,GO:0006796,GO:0006950,GO:0006952,GO:0008150,GO:0008152,GO:0009058,GO:0009059,GO:0009250,GO:0009311,GO:0009312,GO:0009507,GO:0009526,GO:0009532,GO:0009536,GO:0009570,GO:…	3.1.3.37	FBPase
TraesCS3B02G183300.2	7.22e-105	310.0	2AKZV@1|root,2RZAR@2759|Eukaryota,37UQB@33090|Viridiplantae,3GII1@35493|Streptophyta,3KZ63@4447|Liliopsida,3I3ZD@38820|Poales	S	DREPP plasma membrane polypeptide	-	GO:0000226,GO:0001101,GO:0001558,GO:0002237,GO:0003674,GO:0005488,GO:0005507,GO:0005509,GO:0005515,GO:0005516,GO:0005543,GO:0005546,GO:0005547,GO:0005575,GO:0005622,GO:0005623,GO:0005737,GO:0005773,GO:0005856,GO:0005874,GO:0005881,GO:0005886,GO:0005911,GO:0006464,GO:0006497,GO:0006498,GO:0006499,GO:0006807,GO:0006810,GO:0006950,GO:0006952,GO:0006970,GO:0006996,GO:0007010,GO:0007017,GO:0007154,GO:…	-	DREPP
TraesCS3B02G183300.1	2.12e-95	285.0	2AKZV@1|root,2RZAR@2759|Eukaryota,37UQB@33090|Viridiplantae,3GII1@35493|Streptophyta,3KZ63@4447|Liliopsida,3I3ZD@38820|Poales	S	DREPP plasma membrane polypeptide	-	GO:0000226,GO:0001101,GO:0001558,GO:0002237,GO:0003674,GO:0005488,GO:0005507,GO:0005509,GO:0005515,GO:0005516,GO:0005543,GO:0005546,GO:0005547,GO:0005575,GO:0005622,GO:0005623,GO:0005737,GO:0005773,GO:0005856,GO:0005874,GO:0005881,GO:0005886,GO:0005911,GO:0006464,GO:0006497,GO:0006498,GO:0006499,GO:0006807,GO:0006810,GO:0006950,GO:0006952,GO:0006970,GO:0006996,GO:0007010,GO:0007017,GO:0007154,GO:…	-	DREPP
TraesCS3B02G265700.1	7.75e-307	839.0	COG0538@1|root,KOG1526@2759|Eukaryota,37IAT@33090|Viridiplantae,3GCE8@35493|Streptophyta,3KTCE@4447|Liliopsida,3IAFM@38820|Poales	C	Belongs to the isocitrate and isopropylmalate dehydrogenases family	-	-	1.1.1.42	Iso_dh
TraesCS3B02G100800.1	2.63e-137	389.0	COG0049@1|root,KOG3291@2759|Eukaryota,37Q1Y@33090|Viridiplantae,3GAH1@35493|Streptophyta,3KV51@4447|Liliopsida,3I333@38820|Poales	J	Belongs to the universal ribosomal protein uS7 family	-	-	-	Ribosomal_S7
TraesCS3B02G373000.1	0.0	1120.0	COG0696@1|root,KOG4513@2759|Eukaryota,37INC@33090|Viridiplantae,3GEII@35493|Streptophyta,3KR2V@4447|Liliopsida,3IDGC@38820|Poales	G	23-bisphosphoglycerate-independent phosphoglycerate mutase	-	GO:0005575,GO:0005622,GO:0005623,GO:0005737,GO:0044424,GO:0044464	5.4.2.12	Metalloenzyme,iPGM_N
TraesCS3B02G214400.1	2.36e-78	235.0	COG5126@1|root,KOG0027@2759|Eukaryota,37K5B@33090|Viridiplantae,3GCAR@35493|Streptophyta,3KVPH@4447|Liliopsida,3IKY8@38820|Poales	T	Calmodulin	-	-	-	EF-hand_1
TraesCS3B02G311900.2	0.0	1094.0	COG0205@1|root,KOG2440@2759|Eukaryota,3873R@33090|Viridiplantae,3GV2Q@35493|Streptophyta,3KY1P@4447|Liliopsida,3IEBP@38820|Poales	G	Catalyzes the phosphorylation of D-fructose 6-phosphate to fructose 1,6-bisphosphate by ATP, the first committing step of glycolysis	-	-	2.7.1.11	PFK
TraesCS3B02G311900.1	0.0	1068.0	COG0205@1|root,KOG2440@2759|Eukaryota,3873R@33090|Viridiplantae,3GV2Q@35493|Streptophyta,3KY1P@4447|Liliopsida,3IEBP@38820|Poales	G	Catalyzes the phosphorylation of D-fructose 6-phosphate to fructose 1,6-bisphosphate by ATP, the first committing step of glycolysis	-	-	2.7.1.11	PFK
TraesCS3B02G280000.2	0.0	915.0	COG1156@1|root,KOG1351@2759|Eukaryota,37JA1@33090|Viridiplantae,3GCT4@35493|Streptophyta,3KWCY@4447|Liliopsida,3IB6D@38820|Poales	C	ATP synthase alpha/beta family, nucleotide-binding domain	-	GO:0001678,GO:0003674,GO:0003779,GO:0005488,GO:0005515,GO:0005575,GO:0005622,GO:0005623,GO:0005634,GO:0005737,GO:0005773,GO:0005774,GO:0005794,GO:0005886,GO:0005911,GO:0006355,GO:0006357,GO:0006996,GO:0007010,GO:0007015,GO:0007154,GO:0007165,GO:0008064,GO:0008092,GO:0008150,GO:0009506,GO:0009507,GO:0009536,GO:0009743,GO:0009746,GO:0009749,GO:0009756,GO:0009757,GO:0009889,GO:0009987,GO:0010033,GO:…	-	ATP-synt_ab,ATP-synt_ab_N
TraesCS3B02G280000.1	0.0	969.0	COG1156@1|root,KOG1351@2759|Eukaryota,37JA1@33090|Viridiplantae,3GCT4@35493|Streptophyta,3KWCY@4447|Liliopsida,3IB6D@38820|Poales	C	ATP synthase alpha/beta family, nucleotide-binding domain	-	GO:0001678,GO:0003674,GO:0003779,GO:0005488,GO:0005515,GO:0005575,GO:0005622,GO:0005623,GO:0005634,GO:0005737,GO:0005773,GO:0005774,GO:0005794,GO:0005886,GO:0005911,GO:0006355,GO:0006357,GO:0006996,GO:0007010,GO:0007015,GO:0007154,GO:0007165,GO:0008064,GO:0008092,GO:0008150,GO:0009506,GO:0009507,GO:0009536,GO:0009743,GO:0009746,GO:0009749,GO:0009756,GO:0009757,GO:0009889,GO:0009987,GO:0010033,GO:…	-	ATP-synt_ab,ATP-synt_ab_N
TraesCS3B02G511900.2	3.95e-211	589.0	COG5066@1|root,KOG0439@2759|Eukaryota,37NI5@33090|Viridiplantae,3G9IC@35493|Streptophyta,3KR0G@4447|Liliopsida,3ICGV@38820|Poales	U	MSP (Major sperm protein) domain	-	GO:0005575,GO:0005622,GO:0005623,GO:0005737,GO:0005783,GO:0005789,GO:0005886,GO:0006810,GO:0008150,GO:0012505,GO:0016020,GO:0031984,GO:0042175,GO:0043226,GO:0043227,GO:0043229,GO:0043231,GO:0044422,GO:0044424,GO:0044425,GO:0044432,GO:0044444,GO:0044446,GO:0044464,GO:0046907,GO:0051179,GO:0051234,GO:0051641,GO:0051649,GO:0071944,GO:0098827	-	Motile_Sperm
TraesCS3B02G511900.1	3.91e-193	543.0	COG5066@1|root,KOG0439@2759|Eukaryota,37NI5@33090|Viridiplantae,3G9IC@35493|Streptophyta,3KR0G@4447|Liliopsida,3ICGV@38820|Poales	U	MSP (Major sperm protein) domain	-	GO:0005575,GO:0005622,GO:0005623,GO:0005737,GO:0005783,GO:0005789,GO:0005886,GO:0006810,GO:0008150,GO:0012505,GO:0016020,GO:0031984,GO:0042175,GO:0043226,GO:0043227,GO:0043229,GO:0043231,GO:0044422,GO:0044424,GO:0044425,GO:0044432,GO:0044444,GO:0044446,GO:0044464,GO:0046907,GO:0051179,GO:0051234,GO:0051641,GO:0051649,GO:0071944,GO:0098827	-	Motile_Sperm
TraesCS3B02G007200.1	1.37e-129	368.0	COG0097@1|root,KOG3255@2759|Eukaryota,37IY1@33090|Viridiplantae,3GBVA@35493|Streptophyta,3KNGT@4447|Liliopsida,3IF99@38820|Poales	J	60S ribosomal protein L9	-	-	-	EamA,Ribosomal_L6
TraesCS3B02G429700.3	0.0	2210.0	KOG1213@1|root,KOG1213@2759|Eukaryota,37HZJ@33090|Viridiplantae,3G7MU@35493|Streptophyta,3KX2B@4447|Liliopsida,3IFFR@38820|Poales	D	Conserved region of Rad21 / Rec8 like protein	-	GO:0000228,GO:0000278,GO:0000793,GO:0000794,GO:0000798,GO:0000819,GO:0003674,GO:0003682,GO:0005488,GO:0005575,GO:0005622,GO:0005623,GO:0005634,GO:0005694,GO:0005730,GO:0006139,GO:0006259,GO:0006281,GO:0006302,GO:0006725,GO:0006807,GO:0006950,GO:0006974,GO:0006996,GO:0007049,GO:0007059,GO:0007062,GO:0007275,GO:0008150,GO:0008152,GO:0008278,GO:0009553,GO:0009555,GO:0009561,GO:0009987,GO:0016043,GO:…	-	Rad21_Rec8,Rad21_Rec8_N
TraesCS3B02G429700.1	0.0	2033.0	KOG1213@1|root,KOG1213@2759|Eukaryota,37HZJ@33090|Viridiplantae,3G7MU@35493|Streptophyta,3KX2B@4447|Liliopsida,3IFFR@38820|Poales	D	Conserved region of Rad21 / Rec8 like protein	-	GO:0000228,GO:0000278,GO:0000793,GO:0000794,GO:0000798,GO:0000819,GO:0003674,GO:0003682,GO:0005488,GO:0005575,GO:0005622,GO:0005623,GO:0005634,GO:0005694,GO:0005730,GO:0006139,GO:0006259,GO:0006281,GO:0006302,GO:0006725,GO:0006807,GO:0006950,GO:0006974,GO:0006996,GO:0007049,GO:0007059,GO:0007062,GO:0007275,GO:0008150,GO:0008152,GO:0008278,GO:0009553,GO:0009555,GO:0009561,GO:0009987,GO:0016043,GO:…	-	Rad21_Rec8,Rad21_Rec8_N
TraesCS3B02G429700.2	0.0	2185.0	KOG1213@1|root,KOG1213@2759|Eukaryota,37HZJ@33090|Viridiplantae,3G7MU@35493|Streptophyta,3KX2B@4447|Liliopsida,3IFFR@38820|Poales	D	Conserved region of Rad21 / Rec8 like protein	-	GO:0000228,GO:0000278,GO:0000793,GO:0000794,GO:0000798,GO:0000819,GO:0003674,GO:0003682,GO:0005488,GO:0005575,GO:0005622,GO:0005623,GO:0005634,GO:0005694,GO:0005730,GO:0006139,GO:0006259,GO:0006281,GO:0006302,GO:0006725,GO:0006807,GO:0006950,GO:0006974,GO:0006996,GO:0007049,GO:0007059,GO:0007062,GO:0007275,GO:0008150,GO:0008152,GO:0008278,GO:0009553,GO:0009555,GO:0009561,GO:0009987,GO:0016043,GO:…	-	Rad21_Rec8,Rad21_Rec8_N
TraesCS3B02G321000.1	1.9e-220	614.0	KOG2945@1|root,KOG2945@2759|Eukaryota,37K0R@33090|Viridiplantae,3GCWE@35493|Streptophyta,3KUPA@4447|Liliopsida,3I935@38820|Poales	S	Hyaluronan / mRNA binding family	-	-	-	HABP4_PAI-RBP1,Stm1_N
TraesCS3B02G321000.2	3.76e-194	546.0	KOG2945@1|root,KOG2945@2759|Eukaryota,37K0R@33090|Viridiplantae,3GCWE@35493|Streptophyta,3KUPA@4447|Liliopsida,3I935@38820|Poales	S	Hyaluronan / mRNA binding family	-	-	-	HABP4_PAI-RBP1,Stm1_N
TraesCS3B02G454300.1	1.07e-284	778.0	COG0012@1|root,KOG1491@2759|Eukaryota,37K7I@33090|Viridiplantae,3G7V6@35493|Streptophyta,3KVBC@4447|Liliopsida,3I5RF@38820|Poales	J	Hydrolyzes ATP, and can also hydrolyze GTP with lower efficiency. Has lower affinity for GTP	-	GO:0003674,GO:0003824,GO:0003924,GO:0005575,GO:0005622,GO:0005623,GO:0005737,GO:0005829,GO:0005911,GO:0006950,GO:0006970,GO:0008150,GO:0009506,GO:0009628,GO:0009651,GO:0010035,GO:0010038,GO:0016462,GO:0016787,GO:0016817,GO:0016818,GO:0016887,GO:0017111,GO:0030054,GO:0042221,GO:0044424,GO:0044444,GO:0044464,GO:0046686,GO:0047484,GO:0048519,GO:0048583,GO:0048585,GO:0050789,GO:0050896,GO:0055044,GO:…	-	MMR_HSR1,YchF-GTPase_C
TraesCS3B02G376600.1	7.81e-164	462.0	COG0098@1|root,KOG0877@2759|Eukaryota,37QF0@33090|Viridiplantae,3GC84@35493|Streptophyta,3KR8N@4447|Liliopsida,3I996@38820|Poales	J	Belongs to the universal ribosomal protein uS5 family	-	GO:0003674,GO:0003676,GO:0003723,GO:0003729,GO:0003735,GO:0005198,GO:0005488,GO:0005575,GO:0005618,GO:0005622,GO:0005623,GO:0005634,GO:0005730,GO:0005737,GO:0005829,GO:0005840,GO:0005844,GO:0005886,GO:0005911,GO:0006412,GO:0006518,GO:0006807,GO:0008150,GO:0008152,GO:0009058,GO:0009059,GO:0009506,GO:0009507,GO:0009536,GO:0009987,GO:0010467,GO:0015935,GO:0016020,GO:0019538,GO:0022626,GO:0022627,GO:…	-	Ribosomal_S5,Ribosomal_S5_C
TraesCS3B02G173800.1	1.67e-41	137.0	28YJD@1|root,2R5D8@2759|Eukaryota,3866R@33090|Viridiplantae,3GU43@35493|Streptophyta,3M8CE@4447|Liliopsida,3IJT8@38820|Poales	-	-	-	-	-	-
TraesCS3B02G097100.1	1.56e-26	111.0	KOG1987@1|root,KOG1987@2759|Eukaryota	S	protein modification by small protein conjugation or removal	-	-	-	BTB
TraesCS3B02G298000.1	0.0	1044.0	COG0055@1|root,KOG1350@2759|Eukaryota,37N26@33090|Viridiplantae,3G7JF@35493|Streptophyta,3KTRR@4447|Liliopsida,3ITZ1@38820|Poales	C	ATP synthase subunit beta	ATPB	GO:0000166,GO:0003674,GO:0005488,GO:0005524,GO:0005575,GO:0005622,GO:0005623,GO:0005737,GO:0005739,GO:0005740,GO:0005743,GO:0006139,GO:0006163,GO:0006164,GO:0006725,GO:0006753,GO:0006754,GO:0006793,GO:0006796,GO:0006807,GO:0006810,GO:0006811,GO:0006812,GO:0008144,GO:0008150,GO:0008152,GO:0009058,GO:0009117,GO:0009123,GO:0009124,GO:0009126,GO:0009127,GO:0009141,GO:0009142,GO:0009144,GO:0009145,GO:…	3.6.3.14	ATP-synt_ab,ATP-synt_ab_N,MAP65_ASE1,Synthase_beta
TraesCS3B02G460000.2	1.67e-64	196.0	COG5227@1|root,KOG1769@2759|Eukaryota,37V8A@33090|Viridiplantae,3GKGX@35493|Streptophyta,3M09Z@4447|Liliopsida,3IIMN@38820|Poales	O	Small ubiquitin-related modifier	-	GO:0003674,GO:0005575,GO:0005622,GO:0005623,GO:0005634,GO:0006464,GO:0006807,GO:0008150,GO:0008152,GO:0009987,GO:0016925,GO:0018193,GO:0018205,GO:0019538,GO:0031386,GO:0032446,GO:0036211,GO:0043170,GO:0043226,GO:0043227,GO:0043229,GO:0043231,GO:0043412,GO:0044237,GO:0044238,GO:0044260,GO:0044267,GO:0044424,GO:0044464,GO:0070647,GO:0071704,GO:1901564	-	Rad60-SLD
TraesCS3B02G460000.1	1.28e-69	209.0	COG5227@1|root,KOG1769@2759|Eukaryota,37V8A@33090|Viridiplantae,3GKGX@35493|Streptophyta,3M09Z@4447|Liliopsida,3IIMN@38820|Poales	O	Small ubiquitin-related modifier	-	GO:0003674,GO:0005575,GO:0005622,GO:0005623,GO:0005634,GO:0006464,GO:0006807,GO:0008150,GO:0008152,GO:0009987,GO:0016925,GO:0018193,GO:0018205,GO:0019538,GO:0031386,GO:0032446,GO:0036211,GO:0043170,GO:0043226,GO:0043227,GO:0043229,GO:0043231,GO:0043412,GO:0044237,GO:0044238,GO:0044260,GO:0044267,GO:0044424,GO:0044464,GO:0070647,GO:0071704,GO:1901564	-	Rad60-SLD
TraesCS3B02G045500.1	6.61e-92	273.0	COG5126@1|root,KOG0027@2759|Eukaryota,37VE2@33090|Viridiplantae,3GJIV@35493|Streptophyta,3M6CF@4447|Liliopsida,3IGYS@38820|Poales	T	EF-hand domain	-	GO:0003674,GO:0005488,GO:0005509,GO:0005575,GO:0005622,GO:0005623,GO:0005737,GO:0005773,GO:0005886,GO:0016020,GO:0043167,GO:0043169,GO:0043226,GO:0043227,GO:0043229,GO:0043231,GO:0044424,GO:0044444,GO:0044464,GO:0046872,GO:0071944	-	EF-hand_1,EF-hand_5,EF-hand_6,EF-hand_7
TraesCS3B02G400700.1	2.19e-42	140.0	COG2451@1|root,KOG0887@2759|Eukaryota,37UUH@33090|Viridiplantae,3GJ52@35493|Streptophyta,3M04K@4447|Liliopsida,3II44@38820|Poales	J	ribosomal protein	-	GO:0002181,GO:0003674,GO:0003735,GO:0005198,GO:0005575,GO:0005622,GO:0005623,GO:0005737,GO:0005829,GO:0005840,GO:0006412,GO:0006518,GO:0006807,GO:0008150,GO:0008152,GO:0009058,GO:0009059,GO:0009987,GO:0010467,GO:0015934,GO:0016020,GO:0019538,GO:0022613,GO:0022625,GO:0022626,GO:0032991,GO:0034641,GO:0034645,GO:0042254,GO:0042273,GO:0043043,GO:0043170,GO:0043226,GO:0043228,GO:0043229,GO:0043232,GO:…	-	Ribosomal_L35Ae
TraesCS3B02G137100.3	3.33e-235	681.0	28SE9@1|root,2QZ3X@2759|Eukaryota,37Q7P@33090|Viridiplantae,3G8DP@35493|Streptophyta,3KQKX@4447|Liliopsida,3I4I2@38820|Poales	S	filament-like protein	MFP1	GO:0003674,GO:0003676,GO:0003677,GO:0005488,GO:0005575,GO:0005622,GO:0005623,GO:0005634,GO:0005737,GO:0009295,GO:0009507,GO:0009532,GO:0009534,GO:0009535,GO:0009536,GO:0009579,GO:0016020,GO:0016363,GO:0031974,GO:0031976,GO:0031981,GO:0031984,GO:0034357,GO:0034399,GO:0042646,GO:0042651,GO:0043226,GO:0043227,GO:0043228,GO:0043229,GO:0043231,GO:0043232,GO:0043233,GO:0044422,GO:0044424,GO:0044428,GO:…	-	-
TraesCS3B02G137100.2	1.92e-268	769.0	28SE9@1|root,2QZ3X@2759|Eukaryota,37Q7P@33090|Viridiplantae,3G8DP@35493|Streptophyta,3KQKX@4447|Liliopsida,3I4I2@38820|Poales	S	filament-like protein	MFP1	GO:0003674,GO:0003676,GO:0003677,GO:0005488,GO:0005575,GO:0005622,GO:0005623,GO:0005634,GO:0005737,GO:0009295,GO:0009507,GO:0009532,GO:0009534,GO:0009535,GO:0009536,GO:0009579,GO:0016020,GO:0016363,GO:0031974,GO:0031976,GO:0031981,GO:0031984,GO:0034357,GO:0034399,GO:0042646,GO:0042651,GO:0043226,GO:0043227,GO:0043228,GO:0043229,GO:0043231,GO:0043232,GO:0043233,GO:0044422,GO:0044424,GO:0044428,GO:…	-	-
TraesCS3B02G137100.1	2.79e-234	681.0	28SE9@1|root,2QZ3X@2759|Eukaryota,37Q7P@33090|Viridiplantae,3G8DP@35493|Streptophyta,3KQKX@4447|Liliopsida,3I4I2@38820|Poales	S	filament-like protein	MFP1	GO:0003674,GO:0003676,GO:0003677,GO:0005488,GO:0005575,GO:0005622,GO:0005623,GO:0005634,GO:0005737,GO:0009295,GO:0009507,GO:0009532,GO:0009534,GO:0009535,GO:0009536,GO:0009579,GO:0016020,GO:0016363,GO:0031974,GO:0031976,GO:0031981,GO:0031984,GO:0034357,GO:0034399,GO:0042646,GO:0042651,GO:0043226,GO:0043227,GO:0043228,GO:0043229,GO:0043231,GO:0043232,GO:0043233,GO:0044422,GO:0044424,GO:0044428,GO:…	-	-
TraesCS3B02G365900.2	4.49e-101	295.0	COG5126@1|root,KOG0027@2759|Eukaryota,37K5B@33090|Viridiplantae,3GCAR@35493|Streptophyta,3KVPH@4447|Liliopsida,3I4QR@38820|Poales	T	EF-hand domain	-	-	-	EF-hand_1
TraesCS3B02G365900.1	4.29e-79	240.0	COG5126@1|root,KOG0027@2759|Eukaryota,37K5B@33090|Viridiplantae,3GCAR@35493|Streptophyta,3KVPH@4447|Liliopsida,3I4QR@38820|Poales	T	EF-hand domain	-	-	-	EF-hand_1
TraesCS3B02G011300.1	4.77e-130	369.0	COG0097@1|root,KOG3255@2759|Eukaryota,37IY1@33090|Viridiplantae,3GBVA@35493|Streptophyta,3KNGT@4447|Liliopsida,3IF99@38820|Poales	J	60S ribosomal protein L9	-	-	-	EamA,Ribosomal_L6
TraesCS3B02G279700.1	0.0	1990.0	COG1003@1|root,KOG2040@2759|Eukaryota,37JTX@33090|Viridiplantae,3GEI5@35493|Streptophyta,3KQH3@4447|Liliopsida,3IERR@38820|Poales	E	The glycine cleavage system catalyzes the degradation of glycine	-	GO:0000166,GO:0001505,GO:0003674,GO:0005488,GO:0005524,GO:0005575,GO:0005576,GO:0005622,GO:0005623,GO:0005737,GO:0005739,GO:0006082,GO:0006520,GO:0006544,GO:0006546,GO:0006807,GO:0008144,GO:0008150,GO:0008152,GO:0009056,GO:0009063,GO:0009069,GO:0009071,GO:0009507,GO:0009526,GO:0009532,GO:0009534,GO:0009536,GO:0009570,GO:0009579,GO:0009941,GO:0009987,GO:0010035,GO:0010038,GO:0016054,GO:0017076,GO:…	1.4.4.2	GDC-P
TraesCS3B02G109600.1	6.66e-66	204.0	KOG0663@1|root,KOG0663@2759|Eukaryota,37K03@33090|Viridiplantae,3GBHU@35493|Streptophyta,3KWUI@4447|Liliopsida,3IG84@38820|Poales	T	Serine/Threonine protein kinases, catalytic domain	-	GO:0003674,GO:0003824,GO:0004672,GO:0004674,GO:0004693,GO:0005575,GO:0005622,GO:0005623,GO:0005634,GO:0006464,GO:0006468,GO:0006793,GO:0006796,GO:0006807,GO:0007346,GO:0008150,GO:0008152,GO:0009987,GO:0010468,GO:0016301,GO:0016310,GO:0016740,GO:0016772,GO:0016773,GO:0019222,GO:0019538,GO:0036211,GO:0043170,GO:0043226,GO:0043227,GO:0043229,GO:0043231,GO:0043412,GO:0044237,GO:0044238,GO:0044260,GO:…	2.7.11.22	Pkinase
TraesCS3B02G073200.1	8.48e-80	243.0	COG1357@1|root,2QQA1@2759|Eukaryota,37KZE@33090|Viridiplantae,3G8GB@35493|Streptophyta,3KTHS@4447|Liliopsida,3IFC0@38820|Poales	S	Pentapeptide repeats (9 copies)	-	GO:0005575,GO:0005622,GO:0005623,GO:0005737,GO:0009507,GO:0009534,GO:0009535,GO:0009536,GO:0009543,GO:0009579,GO:0016020,GO:0031976,GO:0031977,GO:0031978,GO:0031984,GO:0034357,GO:0042651,GO:0043226,GO:0043227,GO:0043229,GO:0043231,GO:0044422,GO:0044424,GO:0044434,GO:0044435,GO:0044436,GO:0044444,GO:0044446,GO:0044464,GO:0055035	-	Pentapeptide
TraesCS3B02G267400.2	1.67e-151	427.0	COG1390@1|root,KOG1664@2759|Eukaryota,37KIE@33090|Viridiplantae,3GBHK@35493|Streptophyta,3KSYF@4447|Liliopsida,3I57J@38820|Poales	C	ATP synthase (E/31 kDa) subunit	-	-	-	vATP-synt_E
TraesCS3B02G267400.1	4.82e-147	416.0	COG1390@1|root,KOG1664@2759|Eukaryota,37KIE@33090|Viridiplantae,3GBHK@35493|Streptophyta,3KSYF@4447|Liliopsida,3I57J@38820|Poales	C	ATP synthase (E/31 kDa) subunit	-	-	-	vATP-synt_E
TraesCS3B02G454400.1	2.39e-206	576.0	COG0012@1|root,KOG1491@2759|Eukaryota,37K7I@33090|Viridiplantae,3G7V6@35493|Streptophyta,3KVBC@4447|Liliopsida,3I5RF@38820|Poales	J	Hydrolyzes ATP, and can also hydrolyze GTP with lower efficiency. Has lower affinity for GTP	-	GO:0003674,GO:0003824,GO:0003924,GO:0005575,GO:0005622,GO:0005623,GO:0005737,GO:0005829,GO:0005911,GO:0006950,GO:0006970,GO:0008150,GO:0009506,GO:0009628,GO:0009651,GO:0010035,GO:0010038,GO:0016462,GO:0016787,GO:0016817,GO:0016818,GO:0016887,GO:0017111,GO:0030054,GO:0042221,GO:0044424,GO:0044444,GO:0044464,GO:0046686,GO:0047484,GO:0048519,GO:0048583,GO:0048585,GO:0050789,GO:0050896,GO:0055044,GO:…	-	MMR_HSR1,YchF-GTPase_C
TraesCS3B02G454400.2	4.17e-282	771.0	COG0012@1|root,KOG1491@2759|Eukaryota,37K7I@33090|Viridiplantae,3G7V6@35493|Streptophyta,3KVBC@4447|Liliopsida,3I5RF@38820|Poales	J	Hydrolyzes ATP, and can also hydrolyze GTP with lower efficiency. Has lower affinity for GTP	-	GO:0003674,GO:0003824,GO:0003924,GO:0005575,GO:0005622,GO:0005623,GO:0005737,GO:0005829,GO:0005911,GO:0006950,GO:0006970,GO:0008150,GO:0009506,GO:0009628,GO:0009651,GO:0010035,GO:0010038,GO:0016462,GO:0016787,GO:0016817,GO:0016818,GO:0016887,GO:0017111,GO:0030054,GO:0042221,GO:0044424,GO:0044444,GO:0044464,GO:0046686,GO:0047484,GO:0048519,GO:0048583,GO:0048585,GO:0050789,GO:0050896,GO:0055044,GO:…	-	MMR_HSR1,YchF-GTPase_C
TraesCS3B02G522300.2	7.18e-186	516.0	COG0627@1|root,KOG3101@2759|Eukaryota,37N8P@33090|Viridiplantae,3G94Q@35493|Streptophyta,3KQWU@4447|Liliopsida,3I78Q@38820|Poales	S	Serine hydrolase involved in the detoxification of formaldehyde	-	GO:0003674,GO:0003824,GO:0005575,GO:0005576,GO:0008150,GO:0010035,GO:0010038,GO:0016787,GO:0016788,GO:0016790,GO:0018738,GO:0042221,GO:0046686,GO:0048046,GO:0050896	3.1.2.12	Esterase
TraesCS3B02G522300.3	4.42e-217	598.0	COG0627@1|root,KOG3101@2759|Eukaryota,37N8P@33090|Viridiplantae,3G94Q@35493|Streptophyta,3KQWU@4447|Liliopsida,3I78Q@38820|Poales	S	Serine hydrolase involved in the detoxification of formaldehyde	-	GO:0003674,GO:0003824,GO:0005575,GO:0005576,GO:0008150,GO:0010035,GO:0010038,GO:0016787,GO:0016788,GO:0016790,GO:0018738,GO:0042221,GO:0046686,GO:0048046,GO:0050896	3.1.2.12	Esterase
TraesCS3B02G206400.2	4.56e-257	714.0	COG5063@1|root,KOG1677@2759|Eukaryota,37RPU@33090|Viridiplantae,3G783@35493|Streptophyta,3KS6Z@4447|Liliopsida,3IBFN@38820|Poales	K	RNA-binding, Nab2-type zinc finger	-	GO:0003674,GO:0003676,GO:0003723,GO:0003729,GO:0005488,GO:0097159,GO:1901363	-	zf-CCCH
TraesCS3B02G206400.1	1.38e-216	610.0	COG5063@1|root,KOG1677@2759|Eukaryota,37RPU@33090|Viridiplantae,3G783@35493|Streptophyta,3KS6Z@4447|Liliopsida,3IBFN@38820|Poales	K	RNA-binding, Nab2-type zinc finger	-	GO:0003674,GO:0003676,GO:0003723,GO:0003729,GO:0005488,GO:0097159,GO:1901363	-	zf-CCCH
TraesCS3B02G037000.1	6.82e-124	353.0	2CQDI@1|root,2R4GU@2759|Eukaryota,385DD@33090|Viridiplantae,3GTCI@35493|Streptophyta,3M8QI@4447|Liliopsida,3IRYC@38820|Poales	G	Belongs to the Bowman-Birk serine protease inhibitor family	-	-	-	Bowman-Birk_leg
TraesCS3B02G037000.2	7.11e-122	348.0	2CQDI@1|root,2R4GU@2759|Eukaryota,385DD@33090|Viridiplantae,3GTCI@35493|Streptophyta,3M8QI@4447|Liliopsida,3IRYC@38820|Poales	G	Belongs to the Bowman-Birk serine protease inhibitor family	-	-	-	Bowman-Birk_leg
TraesCS3B02G303000.1	1.15e-116	335.0	29Y0B@1|root,2RXSZ@2759|Eukaryota,37TQK@33090|Viridiplantae,3GHYT@35493|Streptophyta,3KWYT@4447|Liliopsida,3IAA9@38820|Poales	J	Ribosomal protein S20	-	GO:0005575,GO:0005622,GO:0005623,GO:0005737,GO:0009507,GO:0009526,GO:0009532,GO:0009536,GO:0009570,GO:0009941,GO:0016020,GO:0031967,GO:0031975,GO:0043226,GO:0043227,GO:0043229,GO:0043231,GO:0044422,GO:0044424,GO:0044434,GO:0044435,GO:0044444,GO:0044446,GO:0044464	-	Ribosomal_S20p
TraesCS3B02G332300.1	0.0	2859.0	KOG1839@1|root,KOG1839@2759|Eukaryota,37HWS@33090|Viridiplantae,3G83W@35493|Streptophyta,3KNFW@4447|Liliopsida,3I2YW@38820|Poales	S	Clustered mitochondria protein	-	-	-	CLU_N,TPR_10,TPR_12,eIF3_p135
TraesCS3B02G306000.1	8.71e-164	458.0	COG0102@1|root,KOG3203@2759|Eukaryota,37QQI@33090|Viridiplantae,3GBPM@35493|Streptophyta,3KT5A@4447|Liliopsida,3ID1P@38820|Poales	J	Belongs to the universal ribosomal protein uL13 family	-	GO:0003674,GO:0003676,GO:0003723,GO:0003729,GO:0003735,GO:0005198,GO:0005488,GO:0005575,GO:0005622,GO:0005623,GO:0005737,GO:0005840,GO:0006412,GO:0006518,GO:0006807,GO:0008150,GO:0008152,GO:0009058,GO:0009059,GO:0009507,GO:0009526,GO:0009532,GO:0009536,GO:0009570,GO:0009579,GO:0009719,GO:0009725,GO:0009735,GO:0009941,GO:0009987,GO:0010033,GO:0010467,GO:0019538,GO:0031967,GO:0031975,GO:0032991,GO:…	-	Ribosomal_L13
TraesCS3B02G011900.1	4.77e-130	369.0	COG0097@1|root,KOG3255@2759|Eukaryota,37IY1@33090|Viridiplantae,3GBVA@35493|Streptophyta,3KNGT@4447|Liliopsida,3IF99@38820|Poales	J	60S ribosomal protein L9	-	-	-	EamA,Ribosomal_L6
TraesCS3B02G073000.1	8.48e-80	243.0	COG1357@1|root,2QQA1@2759|Eukaryota,37KZE@33090|Viridiplantae,3G8GB@35493|Streptophyta,3KTHS@4447|Liliopsida,3IFC0@38820|Poales	S	Pentapeptide repeats (9 copies)	-	GO:0005575,GO:0005622,GO:0005623,GO:0005737,GO:0009507,GO:0009534,GO:0009535,GO:0009536,GO:0009543,GO:0009579,GO:0016020,GO:0031976,GO:0031977,GO:0031978,GO:0031984,GO:0034357,GO:0042651,GO:0043226,GO:0043227,GO:0043229,GO:0043231,GO:0044422,GO:0044424,GO:0044434,GO:0044435,GO:0044436,GO:0044444,GO:0044446,GO:0044464,GO:0055035	-	Pentapeptide
TraesCS3B02G299300.1	9.47e-275	752.0	COG4240@1|root,KOG2878@2759|Eukaryota,37NTW@33090|Viridiplantae,3GAT4@35493|Streptophyta,3KWC8@4447|Liliopsida,3I5U8@38820|Poales	S	D-glycerate 3-kinase	-	GO:0003674,GO:0003824,GO:0004849,GO:0005575,GO:0005622,GO:0005623,GO:0005737,GO:0005829,GO:0006139,GO:0006206,GO:0006213,GO:0006220,GO:0006221,GO:0006222,GO:0006725,GO:0006753,GO:0006793,GO:0006796,GO:0006807,GO:0008150,GO:0008152,GO:0008655,GO:0008887,GO:0009058,GO:0009112,GO:0009116,GO:0009117,GO:0009119,GO:0009123,GO:0009124,GO:0009129,GO:0009130,GO:0009156,GO:0009161,GO:0009163,GO:0009165,GO:…	2.7.1.31	PRK
TraesCS3B02G299300.2	3.08e-304	829.0	COG4240@1|root,KOG2878@2759|Eukaryota,37NTW@33090|Viridiplantae,3GAT4@35493|Streptophyta,3KWC8@4447|Liliopsida,3I5U8@38820|Poales	S	D-glycerate 3-kinase	-	GO:0003674,GO:0003824,GO:0004849,GO:0005575,GO:0005622,GO:0005623,GO:0005737,GO:0005829,GO:0006139,GO:0006206,GO:0006213,GO:0006220,GO:0006221,GO:0006222,GO:0006725,GO:0006753,GO:0006793,GO:0006796,GO:0006807,GO:0008150,GO:0008152,GO:0008655,GO:0008887,GO:0009058,GO:0009112,GO:0009116,GO:0009117,GO:0009119,GO:0009123,GO:0009124,GO:0009129,GO:0009130,GO:0009156,GO:0009161,GO:0009163,GO:0009165,GO:…	2.7.1.31	PRK
TraesCS3B02G351300.1	1.32e-162	458.0	2CMGE@1|root,2QQ9X@2759|Eukaryota,37JS1@33090|Viridiplantae,3GBUW@35493|Streptophyta,3KRUE@4447|Liliopsida,3IEHR@38820|Poales	S	Universal stress protein family	-	-	-	Usp
TraesCS3B02G006500.1	4.77e-130	369.0	COG0097@1|root,KOG3255@2759|Eukaryota,37IY1@33090|Viridiplantae,3GBVA@35493|Streptophyta,3KNGT@4447|Liliopsida,3IF99@38820|Poales	J	60S ribosomal protein L9	-	-	-	EamA,Ribosomal_L6
TraesCS3B02G297300.1	1.01e-209	583.0	KOG0279@1|root,KOG0279@2759|Eukaryota,37HP9@33090|Viridiplantae,3GAXB@35493|Streptophyta,3KQKB@4447|Liliopsida,3IDQN@38820|Poales	T	Guanine nucleotide-binding protein subunit beta-like protein	-	GO:0001101,GO:0001932,GO:0001934,GO:0003674,GO:0003735,GO:0005078,GO:0005198,GO:0005488,GO:0005515,GO:0005575,GO:0005622,GO:0005623,GO:0005634,GO:0005730,GO:0005737,GO:0005829,GO:0005840,GO:0005844,GO:0005886,GO:0006417,GO:0006950,GO:0006952,GO:0007275,GO:0008150,GO:0009605,GO:0009607,GO:0009620,GO:0009719,GO:0009725,GO:0009737,GO:0009791,GO:0009845,GO:0009889,GO:0009893,GO:0009966,GO:0009967,GO:…	-	WD40
TraesCS3B02G498800.1	0.0	950.0	KOG2027@1|root,KOG2027@2759|Eukaryota,37HY4@33090|Viridiplantae,3GBV9@35493|Streptophyta,3KYPX@4447|Liliopsida,3IGFH@38820|Poales	Z	Regulator of Vps4 activity in the MVB pathway	-	-	-	Ist1
TraesCS3B02G602700.2	0.0	1316.0	COG0515@1|root,2QS0B@2759|Eukaryota,37QF9@33090|Viridiplantae,3G7NR@35493|Streptophyta,3KMSH@4447|Liliopsida,3I3ZQ@38820|Poales	T	Belongs to the protein kinase superfamily. Ser Thr protein kinase family	-	GO:0005575,GO:0005623,GO:0005886,GO:0016020,GO:0044464,GO:0071944	2.7.11.1	LRRNT_2,LRR_8,Pkinase,Pkinase_Tyr
TraesCS3B02G602700.3	0.0	1219.0	COG0515@1|root,2QS0B@2759|Eukaryota,37QF9@33090|Viridiplantae,3G7NR@35493|Streptophyta,3KMSH@4447|Liliopsida,3I3ZQ@38820|Poales	T	Belongs to the protein kinase superfamily. Ser Thr protein kinase family	-	GO:0005575,GO:0005623,GO:0005886,GO:0016020,GO:0044464,GO:0071944	2.7.11.1	LRRNT_2,LRR_8,Pkinase,Pkinase_Tyr
TraesCS3B02G602700.1	0.0	1361.0	COG0515@1|root,2QS0B@2759|Eukaryota,37QF9@33090|Viridiplantae,3G7NR@35493|Streptophyta,3KMSH@4447|Liliopsida,3I3ZQ@38820|Poales	T	Belongs to the protein kinase superfamily. Ser Thr protein kinase family	-	GO:0005575,GO:0005623,GO:0005886,GO:0016020,GO:0044464,GO:0071944	2.7.11.1	LRRNT_2,LRR_8,Pkinase,Pkinase_Tyr
TraesCS3B02G476100.4	5.34e-226	640.0	28HNX@1|root,2QQ0G@2759|Eukaryota,37M36@33090|Viridiplantae,3GGZG@35493|Streptophyta,3KQU3@4447|Liliopsida,3I8PA@38820|Poales	-	-	-	GO:0000278,GO:0000281,GO:0000910,GO:0000911,GO:0005575,GO:0005622,GO:0005623,GO:0005737,GO:0005886,GO:0007049,GO:0008150,GO:0009825,GO:0009987,GO:0016020,GO:0016049,GO:0022402,GO:0030135,GO:0030136,GO:0031410,GO:0031982,GO:0032506,GO:0040007,GO:0043226,GO:0043227,GO:0043229,GO:0044424,GO:0044444,GO:0044464,GO:0051301,GO:0061640,GO:0071944,GO:0097708,GO:1902410,GO:1903047	-	-
TraesCS3B02G476100.3	3.5e-250	702.0	28HNX@1|root,2QQ0G@2759|Eukaryota,37M36@33090|Viridiplantae,3GGZG@35493|Streptophyta,3KQU3@4447|Liliopsida,3I8PA@38820|Poales	-	-	-	GO:0000278,GO:0000281,GO:0000910,GO:0000911,GO:0005575,GO:0005622,GO:0005623,GO:0005737,GO:0005886,GO:0007049,GO:0008150,GO:0009825,GO:0009987,GO:0016020,GO:0016049,GO:0022402,GO:0030135,GO:0030136,GO:0031410,GO:0031982,GO:0032506,GO:0040007,GO:0043226,GO:0043227,GO:0043229,GO:0044424,GO:0044444,GO:0044464,GO:0051301,GO:0061640,GO:0071944,GO:0097708,GO:1902410,GO:1903047	-	-
TraesCS3B02G476100.2	7.17e-252	706.0	28HNX@1|root,2QQ0G@2759|Eukaryota,37M36@33090|Viridiplantae,3GGZG@35493|Streptophyta,3KQU3@4447|Liliopsida,3I8PA@38820|Poales	-	-	-	GO:0000278,GO:0000281,GO:0000910,GO:0000911,GO:0005575,GO:0005622,GO:0005623,GO:0005737,GO:0005886,GO:0007049,GO:0008150,GO:0009825,GO:0009987,GO:0016020,GO:0016049,GO:0022402,GO:0030135,GO:0030136,GO:0031410,GO:0031982,GO:0032506,GO:0040007,GO:0043226,GO:0043227,GO:0043229,GO:0044424,GO:0044444,GO:0044464,GO:0051301,GO:0061640,GO:0071944,GO:0097708,GO:1902410,GO:1903047	-	-
TraesCS3B02G476100.1	8.18e-250	701.0	28HNX@1|root,2QQ0G@2759|Eukaryota,37M36@33090|Viridiplantae,3GGZG@35493|Streptophyta,3KQU3@4447|Liliopsida,3I8PA@38820|Poales	-	-	-	GO:0000278,GO:0000281,GO:0000910,GO:0000911,GO:0005575,GO:0005622,GO:0005623,GO:0005737,GO:0005886,GO:0007049,GO:0008150,GO:0009825,GO:0009987,GO:0016020,GO:0016049,GO:0022402,GO:0030135,GO:0030136,GO:0031410,GO:0031982,GO:0032506,GO:0040007,GO:0043226,GO:0043227,GO:0043229,GO:0044424,GO:0044444,GO:0044464,GO:0051301,GO:0061640,GO:0071944,GO:0097708,GO:1902410,GO:1903047	-	-
TraesCS3B02G603600.1	0.0	1328.0	COG0515@1|root,2QSBF@2759|Eukaryota,37Q7Z@33090|Viridiplantae,3GEV0@35493|Streptophyta,3KQET@4447|Liliopsida,3I5IU@38820|Poales	T	Carbohydrate-binding protein of the ER	-	-	3.6.4.12	LRR_4,LRR_8,Malectin_like,Pkinase,Pkinase_Tyr
TraesCS3D02G264000.1	1.01e-209	583.0	KOG0279@1|root,KOG0279@2759|Eukaryota,37HP9@33090|Viridiplantae,3GAXB@35493|Streptophyta,3KQKB@4447|Liliopsida,3IDQN@38820|Poales	T	Guanine nucleotide-binding protein subunit beta-like protein	-	GO:0001101,GO:0001932,GO:0001934,GO:0003674,GO:0003735,GO:0005078,GO:0005198,GO:0005488,GO:0005515,GO:0005575,GO:0005622,GO:0005623,GO:0005634,GO:0005730,GO:0005737,GO:0005829,GO:0005840,GO:0005844,GO:0005886,GO:0006417,GO:0006950,GO:0006952,GO:0007275,GO:0008150,GO:0009605,GO:0009607,GO:0009620,GO:0009719,GO:0009725,GO:0009737,GO:0009791,GO:0009845,GO:0009889,GO:0009893,GO:0009966,GO:0009967,GO:…	-	WD40
TraesCS3D02G041400.1	4.54e-77	237.0	COG5126@1|root,KOG0027@2759|Eukaryota,37VE2@33090|Viridiplantae,3GJIV@35493|Streptophyta,3M6CF@4447|Liliopsida,3IGYS@38820|Poales	T	EF-hand domain	-	GO:0003674,GO:0005488,GO:0005509,GO:0005575,GO:0005622,GO:0005623,GO:0005737,GO:0005773,GO:0005886,GO:0016020,GO:0043167,GO:0043169,GO:0043226,GO:0043227,GO:0043229,GO:0043231,GO:0044424,GO:0044444,GO:0044464,GO:0046872,GO:0071944	-	EF-hand_1,EF-hand_5,EF-hand_6,EF-hand_7
TraesCS3D02G268700.1	1.64e-116	335.0	29Y0B@1|root,2RXSZ@2759|Eukaryota,37TQK@33090|Viridiplantae,3GHYT@35493|Streptophyta,3KWYT@4447|Liliopsida,3IAA9@38820|Poales	J	Ribosomal protein S20	-	GO:0005575,GO:0005622,GO:0005623,GO:0005737,GO:0009507,GO:0009526,GO:0009532,GO:0009536,GO:0009570,GO:0009941,GO:0016020,GO:0031967,GO:0031975,GO:0043226,GO:0043227,GO:0043229,GO:0043231,GO:0044422,GO:0044424,GO:0044434,GO:0044435,GO:0044444,GO:0044446,GO:0044464	-	Ribosomal_S20p
TraesCS3D02G268700.2	1.74e-110	320.0	29Y0B@1|root,2RXSZ@2759|Eukaryota,37TQK@33090|Viridiplantae,3GHYT@35493|Streptophyta,3KWYT@4447|Liliopsida,3IAA9@38820|Poales	J	Ribosomal protein S20	-	GO:0005575,GO:0005622,GO:0005623,GO:0005737,GO:0009507,GO:0009526,GO:0009532,GO:0009536,GO:0009570,GO:0009941,GO:0016020,GO:0031967,GO:0031975,GO:0043226,GO:0043227,GO:0043229,GO:0043231,GO:0044422,GO:0044424,GO:0044434,GO:0044435,GO:0044444,GO:0044446,GO:0044464	-	Ribosomal_S20p
TraesCS3D02G271800.1	9.76e-161	450.0	COG0102@1|root,KOG3203@2759|Eukaryota,37QQI@33090|Viridiplantae,3GBPM@35493|Streptophyta,3KT5A@4447|Liliopsida,3ID1P@38820|Poales	J	Belongs to the universal ribosomal protein uL13 family	-	GO:0003674,GO:0003676,GO:0003723,GO:0003729,GO:0003735,GO:0005198,GO:0005488,GO:0005575,GO:0005622,GO:0005623,GO:0005737,GO:0005840,GO:0006412,GO:0006518,GO:0006807,GO:0008150,GO:0008152,GO:0009058,GO:0009059,GO:0009507,GO:0009526,GO:0009532,GO:0009536,GO:0009570,GO:0009579,GO:0009719,GO:0009725,GO:0009735,GO:0009941,GO:0009987,GO:0010033,GO:0010467,GO:0019538,GO:0031967,GO:0031975,GO:0032991,GO:…	-	Ribosomal_L13
TraesCS3D02G414600.2	2.25e-286	782.0	COG0012@1|root,KOG1491@2759|Eukaryota,37K7I@33090|Viridiplantae,3G7V6@35493|Streptophyta,3KVBC@4447|Liliopsida,3I5RF@38820|Poales	J	Hydrolyzes ATP, and can also hydrolyze GTP with lower efficiency. Has lower affinity for GTP	-	GO:0003674,GO:0003824,GO:0003924,GO:0005575,GO:0005622,GO:0005623,GO:0005737,GO:0005829,GO:0005911,GO:0006950,GO:0006970,GO:0008150,GO:0009506,GO:0009628,GO:0009651,GO:0010035,GO:0010038,GO:0016462,GO:0016787,GO:0016817,GO:0016818,GO:0016887,GO:0017111,GO:0030054,GO:0042221,GO:0044424,GO:0044444,GO:0044464,GO:0046686,GO:0047484,GO:0048519,GO:0048583,GO:0048585,GO:0050789,GO:0050896,GO:0055044,GO:…	-	MMR_HSR1,YchF-GTPase_C
TraesCS3D02G414600.1	2.25e-286	782.0	COG0012@1|root,KOG1491@2759|Eukaryota,37K7I@33090|Viridiplantae,3G7V6@35493|Streptophyta,3KVBC@4447|Liliopsida,3I5RF@38820|Poales	J	Hydrolyzes ATP, and can also hydrolyze GTP with lower efficiency. Has lower affinity for GTP	-	GO:0003674,GO:0003824,GO:0003924,GO:0005575,GO:0005622,GO:0005623,GO:0005737,GO:0005829,GO:0005911,GO:0006950,GO:0006970,GO:0008150,GO:0009506,GO:0009628,GO:0009651,GO:0010035,GO:0010038,GO:0016462,GO:0016787,GO:0016817,GO:0016818,GO:0016887,GO:0017111,GO:0030054,GO:0042221,GO:0044424,GO:0044444,GO:0044464,GO:0046686,GO:0047484,GO:0048519,GO:0048583,GO:0048585,GO:0050789,GO:0050896,GO:0055044,GO:…	-	MMR_HSR1,YchF-GTPase_C
TraesCS3D02G462100.1	2.63e-184	520.0	COG5066@1|root,KOG0439@2759|Eukaryota,37NI5@33090|Viridiplantae,3G9IC@35493|Streptophyta,3KR0G@4447|Liliopsida,3ICGV@38820|Poales	U	MSP (Major sperm protein) domain	-	GO:0005575,GO:0005622,GO:0005623,GO:0005737,GO:0005783,GO:0005789,GO:0005886,GO:0006810,GO:0008150,GO:0012505,GO:0016020,GO:0031984,GO:0042175,GO:0043226,GO:0043227,GO:0043229,GO:0043231,GO:0044422,GO:0044424,GO:0044425,GO:0044432,GO:0044444,GO:0044446,GO:0044464,GO:0046907,GO:0051179,GO:0051234,GO:0051641,GO:0051649,GO:0071944,GO:0098827	-	Motile_Sperm
TraesCS3D02G462100.3	2.68e-202	566.0	COG5066@1|root,KOG0439@2759|Eukaryota,37NI5@33090|Viridiplantae,3G9IC@35493|Streptophyta,3KR0G@4447|Liliopsida,3ICGV@38820|Poales	U	MSP (Major sperm protein) domain	-	GO:0005575,GO:0005622,GO:0005623,GO:0005737,GO:0005783,GO:0005789,GO:0005886,GO:0006810,GO:0008150,GO:0012505,GO:0016020,GO:0031984,GO:0042175,GO:0043226,GO:0043227,GO:0043229,GO:0043231,GO:0044422,GO:0044424,GO:0044425,GO:0044432,GO:0044444,GO:0044446,GO:0044464,GO:0046907,GO:0051179,GO:0051234,GO:0051641,GO:0051649,GO:0071944,GO:0098827	-	Motile_Sperm
TraesCS3D02G462100.2	1.59e-178	505.0	COG5066@1|root,KOG0439@2759|Eukaryota,37NI5@33090|Viridiplantae,3G9IC@35493|Streptophyta,3KR0G@4447|Liliopsida,3ICGV@38820|Poales	U	MSP (Major sperm protein) domain	-	GO:0005575,GO:0005622,GO:0005623,GO:0005737,GO:0005783,GO:0005789,GO:0005886,GO:0006810,GO:0008150,GO:0012505,GO:0016020,GO:0031984,GO:0042175,GO:0043226,GO:0043227,GO:0043229,GO:0043231,GO:0044422,GO:0044424,GO:0044425,GO:0044432,GO:0044444,GO:0044446,GO:0044464,GO:0046907,GO:0051179,GO:0051234,GO:0051641,GO:0051649,GO:0071944,GO:0098827	-	Motile_Sperm
TraesCS3D02G266100.2	1.63e-299	817.0	COG4240@1|root,KOG2878@2759|Eukaryota,37NTW@33090|Viridiplantae,3GAT4@35493|Streptophyta,3KWC8@4447|Liliopsida,3I5U8@38820|Poales	S	D-glycerate 3-kinase	-	GO:0003674,GO:0003824,GO:0004849,GO:0005575,GO:0005622,GO:0005623,GO:0005737,GO:0005829,GO:0006139,GO:0006206,GO:0006213,GO:0006220,GO:0006221,GO:0006222,GO:0006725,GO:0006753,GO:0006793,GO:0006796,GO:0006807,GO:0008150,GO:0008152,GO:0008655,GO:0008887,GO:0009058,GO:0009112,GO:0009116,GO:0009117,GO:0009119,GO:0009123,GO:0009124,GO:0009129,GO:0009130,GO:0009156,GO:0009161,GO:0009163,GO:0009165,GO:…	2.7.1.31	PRK
TraesCS3D02G266100.1	1.87e-275	752.0	COG4240@1|root,KOG2878@2759|Eukaryota,37NTW@33090|Viridiplantae,3GAT4@35493|Streptophyta,3KWC8@4447|Liliopsida,3I5U8@38820|Poales	S	D-glycerate 3-kinase	-	GO:0003674,GO:0003824,GO:0004849,GO:0005575,GO:0005622,GO:0005623,GO:0005737,GO:0005829,GO:0006139,GO:0006206,GO:0006213,GO:0006220,GO:0006221,GO:0006222,GO:0006725,GO:0006753,GO:0006793,GO:0006796,GO:0006807,GO:0008150,GO:0008152,GO:0008655,GO:0008887,GO:0009058,GO:0009112,GO:0009116,GO:0009117,GO:0009119,GO:0009123,GO:0009124,GO:0009129,GO:0009130,GO:0009156,GO:0009161,GO:0009163,GO:0009165,GO:…	2.7.1.31	PRK
TraesCS3D02G239100.1	2.37e-151	426.0	COG1390@1|root,KOG1664@2759|Eukaryota,37KIE@33090|Viridiplantae,3GBHK@35493|Streptophyta,3KSYF@4447|Liliopsida,3I57J@38820|Poales	C	ATP synthase (E/31 kDa) subunit	-	-	-	vATP-synt_E
TraesCS3D02G256700.2	0.0	900.0	COG0702@1|root,KOG1203@2759|Eukaryota,37IJN@33090|Viridiplantae,3GBDY@35493|Streptophyta,3KV8G@4447|Liliopsida,3I304@38820|Poales	G	NAD(P)H-binding	-	GO:0000229,GO:0005575,GO:0005622,GO:0005623,GO:0005694,GO:0005737,GO:0007623,GO:0008150,GO:0009295,GO:0009507,GO:0009508,GO:0009526,GO:0009532,GO:0009534,GO:0009535,GO:0009536,GO:0009570,GO:0009579,GO:0009941,GO:0016020,GO:0031967,GO:0031975,GO:0031976,GO:0031984,GO:0034357,GO:0042644,GO:0042646,GO:0042651,GO:0043226,GO:0043227,GO:0043228,GO:0043229,GO:0043231,GO:0043232,GO:0044422,GO:0044424,GO:…	-	NAD_binding_10
TraesCS3D02G250900.1	0.0	969.0	COG1156@1|root,KOG1351@2759|Eukaryota,37JA1@33090|Viridiplantae,3GCT4@35493|Streptophyta,3KWCY@4447|Liliopsida,3IB6D@38820|Poales	C	ATP synthase alpha/beta family, nucleotide-binding domain	-	GO:0001678,GO:0003674,GO:0003779,GO:0005488,GO:0005515,GO:0005575,GO:0005622,GO:0005623,GO:0005634,GO:0005737,GO:0005773,GO:0005774,GO:0005794,GO:0005886,GO:0005911,GO:0006355,GO:0006357,GO:0006996,GO:0007010,GO:0007015,GO:0007154,GO:0007165,GO:0008064,GO:0008092,GO:0008150,GO:0009506,GO:0009507,GO:0009536,GO:0009743,GO:0009746,GO:0009749,GO:0009756,GO:0009757,GO:0009889,GO:0009987,GO:0010033,GO:…	-	ATP-synt_ab,ATP-synt_ab_N
TraesCS3D02G378300.1	8.74e-284	791.0	KOG1471@1|root,KOG1471@2759|Eukaryota,37JBT@33090|Viridiplantae,3G874@35493|Streptophyta,3KXK1@4447|Liliopsida,3ICXA@38820|Poales	I	CRAL/TRIO domain	-	GO:0000003,GO:0000902,GO:0000904,GO:0002020,GO:0003006,GO:0003674,GO:0005488,GO:0005515,GO:0005575,GO:0005576,GO:0005622,GO:0005623,GO:0005737,GO:0005773,GO:0005794,GO:0005886,GO:0005911,GO:0008150,GO:0009506,GO:0009507,GO:0009536,GO:0009653,GO:0009826,GO:0009856,GO:0009860,GO:0009932,GO:0009987,GO:0012505,GO:0016020,GO:0016043,GO:0016049,GO:0019899,GO:0022414,GO:0030054,GO:0030154,GO:0032501,GO:…	-	CRAL_TRIO,CRAL_TRIO_N
TraesCS3D02G328300.1	6.04e-95	280.0	COG5126@1|root,KOG0027@2759|Eukaryota,37K5B@33090|Viridiplantae,3GCAR@35493|Streptophyta,3KVPH@4447|Liliopsida,3I4QR@38820|Poales	T	EF-hand domain	-	-	-	EF-hand_1
TraesCS3D02G435000.3	2.51e-252	707.0	28HNX@1|root,2QQ0G@2759|Eukaryota,37M36@33090|Viridiplantae,3GGZG@35493|Streptophyta,3KQU3@4447|Liliopsida,3I8PA@38820|Poales	-	-	-	GO:0000278,GO:0000281,GO:0000910,GO:0000911,GO:0005575,GO:0005622,GO:0005623,GO:0005737,GO:0005886,GO:0007049,GO:0008150,GO:0009825,GO:0009987,GO:0016020,GO:0016049,GO:0022402,GO:0030135,GO:0030136,GO:0031410,GO:0031982,GO:0032506,GO:0040007,GO:0043226,GO:0043227,GO:0043229,GO:0044424,GO:0044444,GO:0044464,GO:0051301,GO:0061640,GO:0071944,GO:0097708,GO:1902410,GO:1903047	-	-
TraesCS3D02G435000.1	5.77e-250	701.0	28HNX@1|root,2QQ0G@2759|Eukaryota,37M36@33090|Viridiplantae,3GGZG@35493|Streptophyta,3KQU3@4447|Liliopsida,3I8PA@38820|Poales	-	-	-	GO:0000278,GO:0000281,GO:0000910,GO:0000911,GO:0005575,GO:0005622,GO:0005623,GO:0005737,GO:0005886,GO:0007049,GO:0008150,GO:0009825,GO:0009987,GO:0016020,GO:0016049,GO:0022402,GO:0030135,GO:0030136,GO:0031410,GO:0031982,GO:0032506,GO:0040007,GO:0043226,GO:0043227,GO:0043229,GO:0044424,GO:0044444,GO:0044464,GO:0051301,GO:0061640,GO:0071944,GO:0097708,GO:1902410,GO:1903047	-	-
TraesCS3D02G435000.2	3.5e-250	702.0	28HNX@1|root,2QQ0G@2759|Eukaryota,37M36@33090|Viridiplantae,3GGZG@35493|Streptophyta,3KQU3@4447|Liliopsida,3I8PA@38820|Poales	-	-	-	GO:0000278,GO:0000281,GO:0000910,GO:0000911,GO:0005575,GO:0005622,GO:0005623,GO:0005737,GO:0005886,GO:0007049,GO:0008150,GO:0009825,GO:0009987,GO:0016020,GO:0016049,GO:0022402,GO:0030135,GO:0030136,GO:0031410,GO:0031982,GO:0032506,GO:0040007,GO:0043226,GO:0043227,GO:0043229,GO:0044424,GO:0044444,GO:0044464,GO:0051301,GO:0061640,GO:0071944,GO:0097708,GO:1902410,GO:1903047	-	-
TraesCS3D02G188600.1	1.33e-80	252.0	COG5126@1|root,KOG2551@1|root,KOG0027@2759|Eukaryota,KOG2551@2759|Eukaryota,37RQP@33090|Viridiplantae,3GBQ9@35493|Streptophyta,3KVPJ@4447|Liliopsida,3IC0X@38820|Poales	E	Serine hydrolase (FSH1)	-	-	-	EF-hand_1,FSH1
TraesCS3D02G516800.1	2.92e-89	264.0	COG0526@1|root,KOG0910@2759|Eukaryota,37UFW@33090|Viridiplantae,3GIWR@35493|Streptophyta,3M03B@4447|Liliopsida,3IGWV@38820|Poales	O	Thioredoxin-like domain	-	GO:0003674,GO:0003824,GO:0004791,GO:0005575,GO:0005622,GO:0005623,GO:0005737,GO:0006950,GO:0006979,GO:0008047,GO:0008150,GO:0008152,GO:0009507,GO:0009532,GO:0009536,GO:0009570,GO:0009636,GO:0009987,GO:0015035,GO:0015036,GO:0016209,GO:0016491,GO:0016651,GO:0016667,GO:0016668,GO:0016671,GO:0019725,GO:0030234,GO:0033554,GO:0034599,GO:0042221,GO:0042592,GO:0043085,GO:0043226,GO:0043227,GO:0043229,GO:…	-	Thioredoxin
TraesCS3D02G391700.1	0.0	2070.0	KOG1213@1|root,KOG1213@2759|Eukaryota,37HZJ@33090|Viridiplantae,3G7MU@35493|Streptophyta,3KX2B@4447|Liliopsida,3IFFR@38820|Poales	D	Conserved region of Rad21 / Rec8 like protein	-	GO:0000228,GO:0000278,GO:0000793,GO:0000794,GO:0000798,GO:0000819,GO:0003674,GO:0003682,GO:0005488,GO:0005575,GO:0005622,GO:0005623,GO:0005634,GO:0005694,GO:0005730,GO:0006139,GO:0006259,GO:0006281,GO:0006302,GO:0006725,GO:0006807,GO:0006950,GO:0006974,GO:0006996,GO:0007049,GO:0007059,GO:0007062,GO:0007275,GO:0008150,GO:0008152,GO:0008278,GO:0009553,GO:0009555,GO:0009561,GO:0009987,GO:0016043,GO:…	-	Rad21_Rec8,Rad21_Rec8_N
TraesCS3D02G391700.2	0.0	2019.0	KOG1213@1|root,KOG1213@2759|Eukaryota,37HZJ@33090|Viridiplantae,3G7MU@35493|Streptophyta,3KX2B@4447|Liliopsida,3IFFR@38820|Poales	D	Conserved region of Rad21 / Rec8 like protein	-	GO:0000228,GO:0000278,GO:0000793,GO:0000794,GO:0000798,GO:0000819,GO:0003674,GO:0003682,GO:0005488,GO:0005575,GO:0005622,GO:0005623,GO:0005634,GO:0005694,GO:0005730,GO:0006139,GO:0006259,GO:0006281,GO:0006302,GO:0006725,GO:0006807,GO:0006950,GO:0006974,GO:0006996,GO:0007049,GO:0007059,GO:0007062,GO:0007275,GO:0008150,GO:0008152,GO:0008278,GO:0009553,GO:0009555,GO:0009561,GO:0009987,GO:0016043,GO:…	-	Rad21_Rec8,Rad21_Rec8_N
TraesCS3D02G391700.3	0.0	2064.0	KOG1213@1|root,KOG1213@2759|Eukaryota,37HZJ@33090|Viridiplantae,3G7MU@35493|Streptophyta,3KX2B@4447|Liliopsida,3IFFR@38820|Poales	D	Conserved region of Rad21 / Rec8 like protein	-	GO:0000228,GO:0000278,GO:0000793,GO:0000794,GO:0000798,GO:0000819,GO:0003674,GO:0003682,GO:0005488,GO:0005575,GO:0005622,GO:0005623,GO:0005634,GO:0005694,GO:0005730,GO:0006139,GO:0006259,GO:0006281,GO:0006302,GO:0006725,GO:0006807,GO:0006950,GO:0006974,GO:0006996,GO:0007049,GO:0007059,GO:0007062,GO:0007275,GO:0008150,GO:0008152,GO:0008278,GO:0009553,GO:0009555,GO:0009561,GO:0009987,GO:0016043,GO:…	-	Rad21_Rec8,Rad21_Rec8_N
TraesCS3D02G543800.1	0.0	1593.0	COG0515@1|root,2QSBF@2759|Eukaryota,37Q7Z@33090|Viridiplantae,3GEV0@35493|Streptophyta,3KQET@4447|Liliopsida,3I5IU@38820|Poales	T	Carbohydrate-binding protein of the ER	-	-	3.6.4.12	LRR_4,LRR_8,Malectin_like,Pkinase,Pkinase_Tyr
TraesCS3D02G250600.1	0.0	1987.0	COG1003@1|root,KOG2040@2759|Eukaryota,37JTX@33090|Viridiplantae,3GEI5@35493|Streptophyta,3KQH3@4447|Liliopsida,3IERR@38820|Poales	E	The glycine cleavage system catalyzes the degradation of glycine	-	GO:0000166,GO:0001505,GO:0003674,GO:0005488,GO:0005524,GO:0005575,GO:0005576,GO:0005622,GO:0005623,GO:0005737,GO:0005739,GO:0006082,GO:0006520,GO:0006544,GO:0006546,GO:0006807,GO:0008144,GO:0008150,GO:0008152,GO:0009056,GO:0009063,GO:0009069,GO:0009071,GO:0009507,GO:0009526,GO:0009532,GO:0009534,GO:0009536,GO:0009570,GO:0009579,GO:0009941,GO:0009987,GO:0010035,GO:0010038,GO:0016054,GO:0017076,GO:…	1.4.4.2	GDC-P
TraesCS3D02G237500.1	7.75e-307	839.0	COG0538@1|root,KOG1526@2759|Eukaryota,37IAT@33090|Viridiplantae,3GCE8@35493|Streptophyta,3KTCE@4447|Liliopsida,3IAFM@38820|Poales	C	Belongs to the isocitrate and isopropylmalate dehydrogenases family	-	-	1.1.1.42	Iso_dh
TraesCS3D02G359900.1	4.11e-255	701.0	COG0158@1|root,KOG1458@2759|Eukaryota,37NTD@33090|Viridiplantae,3GCDM@35493|Streptophyta,3KS0H@4447|Liliopsida,3ICBT@38820|Poales	G	Fructose-1-6-bisphosphatase, N-terminal domain	SBPase	GO:0000271,GO:0003674,GO:0003824,GO:0005575,GO:0005576,GO:0005622,GO:0005623,GO:0005737,GO:0005975,GO:0005976,GO:0005982,GO:0005984,GO:0005985,GO:0005986,GO:0005996,GO:0006000,GO:0006002,GO:0006006,GO:0006073,GO:0006094,GO:0006793,GO:0006796,GO:0006950,GO:0006952,GO:0008150,GO:0008152,GO:0009058,GO:0009059,GO:0009250,GO:0009311,GO:0009312,GO:0009507,GO:0009526,GO:0009532,GO:0009536,GO:0009570,GO:…	3.1.3.37	FBPase
TraesCS3D02G359900.2	8.1e-281	768.0	COG0158@1|root,KOG1458@2759|Eukaryota,37NTD@33090|Viridiplantae,3GCDM@35493|Streptophyta,3KS0H@4447|Liliopsida,3ICBT@38820|Poales	G	Fructose-1-6-bisphosphatase, N-terminal domain	SBPase	GO:0000271,GO:0003674,GO:0003824,GO:0005575,GO:0005576,GO:0005622,GO:0005623,GO:0005737,GO:0005975,GO:0005976,GO:0005982,GO:0005984,GO:0005985,GO:0005986,GO:0005996,GO:0006000,GO:0006002,GO:0006006,GO:0006073,GO:0006094,GO:0006793,GO:0006796,GO:0006950,GO:0006952,GO:0008150,GO:0008152,GO:0009058,GO:0009059,GO:0009250,GO:0009311,GO:0009312,GO:0009507,GO:0009526,GO:0009532,GO:0009536,GO:0009570,GO:…	3.1.3.37	FBPase
TraesCS3D02G264800.2	0.0	1034.0	COG0055@1|root,KOG1350@2759|Eukaryota,37N26@33090|Viridiplantae,3G7JF@35493|Streptophyta,3KTRR@4447|Liliopsida,3ITZ1@38820|Poales	C	ATP synthase subunit beta	ATPB	GO:0000166,GO:0003674,GO:0005488,GO:0005524,GO:0005575,GO:0005622,GO:0005623,GO:0005737,GO:0005739,GO:0005740,GO:0005743,GO:0006139,GO:0006163,GO:0006164,GO:0006725,GO:0006753,GO:0006754,GO:0006793,GO:0006796,GO:0006807,GO:0006810,GO:0006811,GO:0006812,GO:0008144,GO:0008150,GO:0008152,GO:0009058,GO:0009117,GO:0009123,GO:0009124,GO:0009126,GO:0009127,GO:0009141,GO:0009142,GO:0009144,GO:0009145,GO:…	3.6.3.14	ATP-synt_ab,ATP-synt_ab_N,MAP65_ASE1,Synthase_beta
TraesCS3D02G510100.1	0.0	1255.0	KOG0007@1|root,KOG0007@2759|Eukaryota,37I00@33090|Viridiplantae,3GAG3@35493|Streptophyta,3KM3Q@4447|Liliopsida,3I5WR@38820|Poales	A	Pre-mRNA splicing factor PRP21 like protein	-	GO:0000245,GO:0000375,GO:0000377,GO:0000381,GO:0000389,GO:0000398,GO:0003674,GO:0003676,GO:0003723,GO:0005488,GO:0005575,GO:0005622,GO:0005623,GO:0005634,GO:0005681,GO:0005684,GO:0005686,GO:0006139,GO:0006376,GO:0006396,GO:0006397,GO:0006725,GO:0006807,GO:0008150,GO:0008152,GO:0008380,GO:0009987,GO:0010467,GO:0010468,GO:0016043,GO:0016070,GO:0016071,GO:0019219,GO:0019222,GO:0022607,GO:0022613,GO:…	-	PRP21_like_P,Surp,ubiquitin
TraesCS3D02G060600.1	2.05e-73	227.0	COG1357@1|root,2QQA1@2759|Eukaryota,37KZE@33090|Viridiplantae,3G8GB@35493|Streptophyta,3KTHS@4447|Liliopsida,3IFC0@38820|Poales	S	Pentapeptide repeats (9 copies)	-	GO:0005575,GO:0005622,GO:0005623,GO:0005737,GO:0009507,GO:0009534,GO:0009535,GO:0009536,GO:0009543,GO:0009579,GO:0016020,GO:0031976,GO:0031977,GO:0031978,GO:0031984,GO:0034357,GO:0042651,GO:0043226,GO:0043227,GO:0043229,GO:0043231,GO:0044422,GO:0044424,GO:0044434,GO:0044435,GO:0044436,GO:0044444,GO:0044446,GO:0044464,GO:0055035	-	Pentapeptide
TraesCS3D02G334500.1	0.0	1113.0	COG0696@1|root,KOG4513@2759|Eukaryota,37INC@33090|Viridiplantae,3GEII@35493|Streptophyta,3KR2V@4447|Liliopsida,3IDGC@38820|Poales	G	23-bisphosphoglycerate-independent phosphoglycerate mutase	-	GO:0005575,GO:0005622,GO:0005623,GO:0005737,GO:0044424,GO:0044464	5.4.2.12	Metalloenzyme,iPGM_N
TraesCS3D02G451700.1	0.0	932.0	KOG2027@1|root,KOG2027@2759|Eukaryota,37HY4@33090|Viridiplantae,3GBV9@35493|Streptophyta,3KYPX@4447|Liliopsida,3IGFH@38820|Poales	Z	Regulator of Vps4 activity in the MVB pathway	-	-	-	Ist1
TraesCS3D02G130900.1	0.0	1684.0	COG1502@1|root,KOG1329@2759|Eukaryota,37J5H@33090|Viridiplantae,3GGBM@35493|Streptophyta,3KVBW@4447|Liliopsida,3IDIU@38820|Poales	I	Hydrolyzes glycerol-phospholipids at the terminal phosphodiesteric bond	PLD1	-	3.1.4.4	C2,PLD_C,PLDc
TraesCS3D02G542300.1	0.0	1370.0	COG0515@1|root,2QS0B@2759|Eukaryota,37QF9@33090|Viridiplantae,3G7NR@35493|Streptophyta,3KMSH@4447|Liliopsida,3I3ZQ@38820|Poales	T	Belongs to the protein kinase superfamily. Ser Thr protein kinase family	-	GO:0005575,GO:0005623,GO:0005886,GO:0016020,GO:0044464,GO:0071944	2.7.11.1	LRRNT_2,LRR_8,Pkinase,Pkinase_Tyr
TraesCS3D02G419300.1	1.44e-66	202.0	COG5227@1|root,KOG1769@2759|Eukaryota,37V8A@33090|Viridiplantae,3GKGX@35493|Streptophyta,3M09Z@4447|Liliopsida,3IIMN@38820|Poales	O	Small ubiquitin-related modifier	-	GO:0003674,GO:0005575,GO:0005622,GO:0005623,GO:0005634,GO:0006464,GO:0006807,GO:0008150,GO:0008152,GO:0009987,GO:0016925,GO:0018193,GO:0018205,GO:0019538,GO:0031386,GO:0032446,GO:0036211,GO:0043170,GO:0043226,GO:0043227,GO:0043229,GO:0043231,GO:0043412,GO:0044237,GO:0044238,GO:0044260,GO:0044267,GO:0044424,GO:0044464,GO:0070647,GO:0071704,GO:1901564	-	Rad60-SLD
TraesCS3D02G419300.2	2.14e-61	189.0	COG5227@1|root,KOG1769@2759|Eukaryota,37V8A@33090|Viridiplantae,3GKGX@35493|Streptophyta,3M09Z@4447|Liliopsida,3IIMN@38820|Poales	O	Small ubiquitin-related modifier	-	GO:0003674,GO:0005575,GO:0005622,GO:0005623,GO:0005634,GO:0006464,GO:0006807,GO:0008150,GO:0008152,GO:0009987,GO:0016925,GO:0018193,GO:0018205,GO:0019538,GO:0031386,GO:0032446,GO:0036211,GO:0043170,GO:0043226,GO:0043227,GO:0043229,GO:0043231,GO:0043412,GO:0044237,GO:0044238,GO:0044260,GO:0044267,GO:0044424,GO:0044464,GO:0070647,GO:0071704,GO:1901564	-	Rad60-SLD
TraesCS3D02G253500.1	0.0	1943.0	KOG2027@1|root,KOG2027@2759|Eukaryota,37NMT@33090|Viridiplantae,3G8CM@35493|Streptophyta,3KMR4@4447|Liliopsida,3IBZS@38820|Poales	Z	Regulator of Vps4 activity in the MVB pathway	-	-	-	Ist1
TraesCS3D02G253500.2	0.0	1780.0	KOG2027@1|root,KOG2027@2759|Eukaryota,37NMT@33090|Viridiplantae,3G8CM@35493|Streptophyta,3KMR4@4447|Liliopsida,3IBZS@38820|Poales	Z	Regulator of Vps4 activity in the MVB pathway	-	-	-	Ist1
TraesCS3D02G073000.1	6.34e-178	496.0	COG0149@1|root,KOG1643@2759|Eukaryota,37IFK@33090|Viridiplantae,3G8AG@35493|Streptophyta,3KTDS@4447|Liliopsida,3I4ND@38820|Poales	G	Triosephosphate isomerase	-	GO:0003674,GO:0003824,GO:0004807,GO:0005575,GO:0005622,GO:0005623,GO:0005737,GO:0005829,GO:0005975,GO:0005996,GO:0006006,GO:0006066,GO:0006071,GO:0006081,GO:0006082,GO:0006090,GO:0006091,GO:0006094,GO:0006096,GO:0006139,GO:0006163,GO:0006164,GO:0006165,GO:0006725,GO:0006732,GO:0006733,GO:0006753,GO:0006754,GO:0006757,GO:0006793,GO:0006796,GO:0006807,GO:0008150,GO:0008152,GO:0009056,GO:0009058,GO:…	5.3.1.1	TIM
TraesCS3D02G003200.1	1.37e-129	368.0	COG0097@1|root,KOG3255@2759|Eukaryota,37IY1@33090|Viridiplantae,3GBVA@35493|Streptophyta,3KNGT@4447|Liliopsida,3IF99@38820|Poales	J	60S ribosomal protein L9	-	-	-	Ribosomal_L6
TraesCS3D02G286500.1	1.36e-206	579.0	KOG2945@1|root,KOG2945@2759|Eukaryota,37K0R@33090|Viridiplantae,3GCWE@35493|Streptophyta,3KUPA@4447|Liliopsida,3I935@38820|Poales	S	Hyaluronan / mRNA binding family	-	-	-	HABP4_PAI-RBP1,Stm1_N
TraesCS3D02G155300.1	1.01e-47	153.0	28YJD@1|root,2R5D8@2759|Eukaryota,3866R@33090|Viridiplantae,3GU43@35493|Streptophyta,3M8CE@4447|Liliopsida,3IJT8@38820|Poales	-	-	-	-	-	-
TraesCS3D02G414700.1	1.68e-203	568.0	COG0012@1|root,KOG1491@2759|Eukaryota,37K7I@33090|Viridiplantae,3G7V6@35493|Streptophyta,3KVBC@4447|Liliopsida,3I5RF@38820|Poales	J	Hydrolyzes ATP, and can also hydrolyze GTP with lower efficiency. Has lower affinity for GTP	-	GO:0003674,GO:0003824,GO:0003924,GO:0005575,GO:0005622,GO:0005623,GO:0005737,GO:0005829,GO:0005911,GO:0006950,GO:0006970,GO:0008150,GO:0009506,GO:0009628,GO:0009651,GO:0010035,GO:0010038,GO:0016462,GO:0016787,GO:0016817,GO:0016818,GO:0016887,GO:0017111,GO:0030054,GO:0042221,GO:0044424,GO:0044444,GO:0044464,GO:0046686,GO:0047484,GO:0048519,GO:0048583,GO:0048585,GO:0050789,GO:0050896,GO:0055044,GO:…	-	MMR_HSR1,YchF-GTPase_C
TraesCS3D02G315900.1	5.1e-156	441.0	2CMGE@1|root,2QQ9X@2759|Eukaryota,37JS1@33090|Viridiplantae,3GBUW@35493|Streptophyta,3KRUE@4447|Liliopsida,3IEHR@38820|Poales	S	Universal stress protein family	-	-	-	Usp
TraesCS3D02G085600.1	2.63e-137	389.0	COG0049@1|root,KOG3291@2759|Eukaryota,37Q1Y@33090|Viridiplantae,3GAH1@35493|Streptophyta,3KV51@4447|Liliopsida,3I333@38820|Poales	J	Belongs to the universal ribosomal protein uS7 family	-	-	-	Ribosomal_S7
TraesCS3D02G041500.1	1.75e-91	271.0	COG5126@1|root,KOG0027@2759|Eukaryota,37VE2@33090|Viridiplantae,3GJIV@35493|Streptophyta,3M6CF@4447|Liliopsida,3IGYS@38820|Poales	T	EF-hand domain	-	GO:0003674,GO:0005488,GO:0005509,GO:0005575,GO:0005622,GO:0005623,GO:0005737,GO:0005773,GO:0005886,GO:0016020,GO:0043167,GO:0043169,GO:0043226,GO:0043227,GO:0043229,GO:0043231,GO:0044424,GO:0044444,GO:0044464,GO:0046872,GO:0071944	-	EF-hand_1,EF-hand_5,EF-hand_6,EF-hand_7
TraesCS3D02G003800.1	3.92e-129	367.0	COG0097@1|root,KOG3255@2759|Eukaryota,37IY1@33090|Viridiplantae,3GBVA@35493|Streptophyta,3KNGT@4447|Liliopsida,3IF99@38820|Poales	J	60S ribosomal protein L9	-	-	-	EamA,Ribosomal_L6
TraesCS3D02G338200.1	3.18e-163	461.0	COG0098@1|root,KOG0877@2759|Eukaryota,37QF0@33090|Viridiplantae,3GC84@35493|Streptophyta,3KR8N@4447|Liliopsida,3I996@38820|Poales	J	Belongs to the universal ribosomal protein uS5 family	-	GO:0003674,GO:0003676,GO:0003723,GO:0003729,GO:0003735,GO:0005198,GO:0005488,GO:0005575,GO:0005618,GO:0005622,GO:0005623,GO:0005634,GO:0005730,GO:0005737,GO:0005829,GO:0005840,GO:0005844,GO:0005886,GO:0005911,GO:0006412,GO:0006518,GO:0006807,GO:0008150,GO:0008152,GO:0009058,GO:0009059,GO:0009506,GO:0009507,GO:0009536,GO:0009987,GO:0010467,GO:0015935,GO:0016020,GO:0019538,GO:0022626,GO:0022627,GO:…	-	Ribosomal_S5,Ribosomal_S5_C
TraesCS3D02G297800.1	0.0	2879.0	KOG1839@1|root,KOG1839@2759|Eukaryota,37HWS@33090|Viridiplantae,3G83W@35493|Streptophyta,3KNFW@4447|Liliopsida,3I2YW@38820|Poales	S	Clustered mitochondria protein	-	-	-	CLU_N,TPR_10,TPR_12,eIF3_p135
TraesCS3D02G278000.1	0.0	1280.0	COG0205@1|root,KOG2440@2759|Eukaryota,3873R@33090|Viridiplantae,3GV2Q@35493|Streptophyta,3KY1P@4447|Liliopsida,3IEBP@38820|Poales	G	Catalyzes the phosphorylation of D-fructose 6-phosphate to fructose 1,6-bisphosphate by ATP, the first committing step of glycolysis	-	-	2.7.1.11	PFK
TraesCS4A02G146900.1	9.56e-83	245.0	COG0236@1|root,KOG1748@2759|Eukaryota,37VI6@33090|Viridiplantae,3GJC4@35493|Streptophyta,3KZR3@4447|Liliopsida,3II4T@38820|Poales	I	Carrier of the growing fatty acid chain in fatty acid biosynthesis	-	GO:0000035,GO:0000036,GO:0003674,GO:0005488,GO:0005575,GO:0005622,GO:0005623,GO:0005737,GO:0005739,GO:0005759,GO:0005829,GO:0005975,GO:0006082,GO:0006629,GO:0006631,GO:0006633,GO:0006643,GO:0006644,GO:0006664,GO:0006793,GO:0006796,GO:0008150,GO:0008152,GO:0008610,GO:0008654,GO:0009058,GO:0009245,GO:0009247,GO:0009311,GO:0009312,GO:0009987,GO:0016051,GO:0016053,GO:0019637,GO:0019752,GO:0019842,GO:…	-	PP-binding
TraesCS4A02G335300.1	5.66e-171	477.0	2CMET@1|root,2QQ5R@2759|Eukaryota,37SJ2@33090|Viridiplantae,3GHQN@35493|Streptophyta,3KY0W@4447|Liliopsida,3I6JI@38820|Poales	S	Cleavage site for pathogenic type III effector avirulence factor Avr	-	GO:0002218,GO:0002237,GO:0002253,GO:0002376,GO:0002682,GO:0002683,GO:0002684,GO:0005575,GO:0005623,GO:0005886,GO:0006464,GO:0006468,GO:0006793,GO:0006796,GO:0006807,GO:0006950,GO:0006952,GO:0006955,GO:0007154,GO:0007165,GO:0008150,GO:0008152,GO:0008219,GO:0009605,GO:0009607,GO:0009617,GO:0009626,GO:0009814,GO:0009816,GO:0009987,GO:0010033,GO:0010204,GO:0010363,GO:0010941,GO:0012501,GO:0016020,GO:…	-	AvrRpt-cleavage
TraesCS4A02G335300.2	1.24e-172	481.0	2CMET@1|root,2QQ5R@2759|Eukaryota,37SJ2@33090|Viridiplantae,3GHQN@35493|Streptophyta,3KY0W@4447|Liliopsida,3I6JI@38820|Poales	S	Cleavage site for pathogenic type III effector avirulence factor Avr	-	GO:0002218,GO:0002237,GO:0002253,GO:0002376,GO:0002682,GO:0002683,GO:0002684,GO:0005575,GO:0005623,GO:0005886,GO:0006464,GO:0006468,GO:0006793,GO:0006796,GO:0006807,GO:0006950,GO:0006952,GO:0006955,GO:0007154,GO:0007165,GO:0008150,GO:0008152,GO:0008219,GO:0009605,GO:0009607,GO:0009617,GO:0009626,GO:0009814,GO:0009816,GO:0009987,GO:0010033,GO:0010204,GO:0010363,GO:0010941,GO:0012501,GO:0016020,GO:…	-	AvrRpt-cleavage
TraesCS4A02G044700.1	1.06e-175	491.0	COG1890@1|root,KOG1628@2759|Eukaryota,37MQG@33090|Viridiplantae,3G8TI@35493|Streptophyta,3KQ5F@4447|Liliopsida,3I548@38820|Poales	J	40S ribosomal protein S3a	-	GO:0002181,GO:0003674,GO:0003676,GO:0003723,GO:0003729,GO:0003735,GO:0005198,GO:0005488,GO:0005575,GO:0005618,GO:0005622,GO:0005623,GO:0005634,GO:0005730,GO:0005737,GO:0005829,GO:0005840,GO:0005844,GO:0005886,GO:0005911,GO:0006412,GO:0006518,GO:0006807,GO:0008150,GO:0008152,GO:0009058,GO:0009059,GO:0009506,GO:0009507,GO:0009536,GO:0009987,GO:0010467,GO:0015935,GO:0016020,GO:0019538,GO:0022626,GO:…	5.3.1.6	Ribosomal_S3Ae
TraesCS4A02G320000.1	0.0	1010.0	COG0517@1|root,KOG1616@1|root,KOG1616@2759|Eukaryota,KOG1764@2759|Eukaryota,37IKE@33090|Viridiplantae,3GC4H@35493|Streptophyta,3KW5U@4447|Liliopsida,3IA4P@38820|Poales	CG	Glycogen recognition site of AMP-activated protein kinase	-	GO:0000003,GO:0000266,GO:0001932,GO:0001934,GO:0003674,GO:0003824,GO:0004672,GO:0004674,GO:0006464,GO:0006468,GO:0006793,GO:0006796,GO:0006807,GO:0006810,GO:0006833,GO:0006950,GO:0006996,GO:0007005,GO:0007031,GO:0007154,GO:0008047,GO:0008150,GO:0008152,GO:0009267,GO:0009605,GO:0009856,GO:0009859,GO:0009875,GO:0009893,GO:0009987,GO:0009991,GO:0010562,GO:0010604,GO:0016043,GO:0016301,GO:0016310,GO:…	-	AMPK1_CBM,CBS
TraesCS4A02G320000.2	0.0	986.0	COG0517@1|root,KOG1616@1|root,KOG1616@2759|Eukaryota,KOG1764@2759|Eukaryota,37IKE@33090|Viridiplantae,3GC4H@35493|Streptophyta,3KW5U@4447|Liliopsida,3IA4P@38820|Poales	CG	Glycogen recognition site of AMP-activated protein kinase	-	GO:0000003,GO:0000266,GO:0001932,GO:0001934,GO:0003674,GO:0003824,GO:0004672,GO:0004674,GO:0006464,GO:0006468,GO:0006793,GO:0006796,GO:0006807,GO:0006810,GO:0006833,GO:0006950,GO:0006996,GO:0007005,GO:0007031,GO:0007154,GO:0008047,GO:0008150,GO:0008152,GO:0009267,GO:0009605,GO:0009856,GO:0009859,GO:0009875,GO:0009893,GO:0009987,GO:0009991,GO:0010562,GO:0010604,GO:0016043,GO:0016301,GO:0016310,GO:…	-	AMPK1_CBM,CBS
TraesCS4A02G266400.1	0.0	1421.0	COG1034@1|root,KOG2282@2759|Eukaryota,37RAU@33090|Viridiplantae,3GFDF@35493|Streptophyta,3KT3Q@4447|Liliopsida,3I51T@38820|Poales	C	Belongs to the complex I 75 kDa subunit family	-	GO:0003674,GO:0003824,GO:0003954,GO:0005488,GO:0005575,GO:0005622,GO:0005623,GO:0005737,GO:0005739,GO:0005740,GO:0005743,GO:0005746,GO:0005747,GO:0006091,GO:0006950,GO:0006979,GO:0008137,GO:0008150,GO:0008152,GO:0009507,GO:0009536,GO:0009853,GO:0009987,GO:0015980,GO:0016020,GO:0016491,GO:0016651,GO:0016655,GO:0019866,GO:0030964,GO:0031090,GO:0031966,GO:0031967,GO:0031975,GO:0032991,GO:0043094,GO:…	1.6.5.3,1.6.99.3	Fer2_4,Molybdopterin,NADH-G_4Fe-4S_3,NADH_dhqG_C
TraesCS4A02G192900.1	0.0	1011.0	28N0H@1|root,2QUJB@2759|Eukaryota,37IT6@33090|Viridiplantae,3G8ZM@35493|Streptophyta,3KPAZ@4447|Liliopsida,3IG7J@38820|Poales	S	Belongs to the NPH3 family	-	GO:0005575,GO:0005622,GO:0005623,GO:0005634,GO:0005737,GO:0008150,GO:0009314,GO:0009416,GO:0009605,GO:0009606,GO:0009628,GO:0009637,GO:0009638,GO:0043226,GO:0043227,GO:0043229,GO:0043231,GO:0044424,GO:0044464,GO:0050896	-	BTB,NPH3
TraesCS4A02G363700.1	0.0	1667.0	COG0480@1|root,KOG0469@2759|Eukaryota,37P17@33090|Viridiplantae,3GE6J@35493|Streptophyta,3KNSP@4447|Liliopsida,3I4JR@38820|Poales	J	Elongation factor 2	-	-	-	EFG_C,EFG_II,EFG_IV,GTP_EFTU,GTP_EFTU_D2
TraesCS4A02G120600.1	4.45e-86	253.0	2DAQB@1|root,2S5GB@2759|Eukaryota,37WHF@33090|Viridiplantae,3GKHB@35493|Streptophyta,3M0D4@4447|Liliopsida,3IIXA@38820|Poales	S	CP12	-	-	-	CP12
TraesCS4A02G189200.1	6.41e-191	529.0	COG0090@1|root,KOG2309@2759|Eukaryota,37IFW@33090|Viridiplantae,3GBRR@35493|Streptophyta,3KTXE@4447|Liliopsida,3ICN1@38820|Poales	J	60S ribosomal protein	-	-	-	Ribosomal_L2,Ribosomal_L2_C
TraesCS4A02G099800.1	2.7e-101	298.0	COG0711@1|root,2S8NX@2759|Eukaryota,37WDI@33090|Viridiplantae,3GX87@35493|Streptophyta,3MAU8@4447|Liliopsida,3IUC5@38820|Poales	P	ATP synthase B/B' CF(0)	-	-	-	ATP-synt_B
TraesCS4A02G310600.1	1.06e-140	402.0	COG0459@1|root,2QU2U@2759|Eukaryota,37NT8@33090|Viridiplantae,3G7JS@35493|Streptophyta,3KW6I@4447|Liliopsida,3I5RI@38820|Poales	O	PsbP	-	GO:0005575,GO:0005622,GO:0005623,GO:0005737,GO:0009507,GO:0009536,GO:0009579,GO:0031977,GO:0043226,GO:0043227,GO:0043229,GO:0043231,GO:0044424,GO:0044436,GO:0044444,GO:0044464	-	PsbP
TraesCS4A02G246100.1	0.0	1006.0	COG0112@1|root,KOG2467@2759|Eukaryota,37K7X@33090|Viridiplantae,3GCUC@35493|Streptophyta,3KV7H@4447|Liliopsida,3I6EB@38820|Poales	H	Interconversion of serine and glycine	-	-	2.1.2.1	SHMT
TraesCS4A02G226900.1	2.63e-207	573.0	28NJN@1|root,2QV5A@2759|Eukaryota,37S67@33090|Viridiplantae,3GBY6@35493|Streptophyta,3KTS8@4447|Liliopsida,3ICQM@38820|Poales	C	The light-harvesting complex (LHC) functions as a light receptor, it captures and delivers excitation energy to photosystems with which it is closely associated	-	GO:0003674,GO:0005488,GO:0005515,GO:0005575,GO:0005622,GO:0005623,GO:0005737,GO:0006091,GO:0008150,GO:0008152,GO:0009314,GO:0009416,GO:0009503,GO:0009507,GO:0009517,GO:0009521,GO:0009523,GO:0009526,GO:0009532,GO:0009534,GO:0009535,GO:0009536,GO:0009570,GO:0009579,GO:0009628,GO:0009637,GO:0009639,GO:0009765,GO:0009768,GO:0009783,GO:0009941,GO:0009987,GO:0010114,GO:0010196,GO:0010207,GO:0010218,GO:…	-	Chloroa_b-bind
TraesCS4A02G226900.2	3.89e-205	567.0	28NJN@1|root,2QV5A@2759|Eukaryota,37S67@33090|Viridiplantae,3GBY6@35493|Streptophyta,3KTS8@4447|Liliopsida,3ICQM@38820|Poales	C	The light-harvesting complex (LHC) functions as a light receptor, it captures and delivers excitation energy to photosystems with which it is closely associated	-	GO:0003674,GO:0005488,GO:0005515,GO:0005575,GO:0005622,GO:0005623,GO:0005737,GO:0006091,GO:0008150,GO:0008152,GO:0009314,GO:0009416,GO:0009503,GO:0009507,GO:0009517,GO:0009521,GO:0009523,GO:0009526,GO:0009532,GO:0009534,GO:0009535,GO:0009536,GO:0009570,GO:0009579,GO:0009628,GO:0009637,GO:0009639,GO:0009765,GO:0009768,GO:0009783,GO:0009941,GO:0009987,GO:0010114,GO:0010196,GO:0010207,GO:0010218,GO:…	-	Chloroa_b-bind
TraesCS4A02G226900.3	1.75e-156	442.0	28NJN@1|root,2QV5A@2759|Eukaryota,37S67@33090|Viridiplantae,3GBY6@35493|Streptophyta,3KTS8@4447|Liliopsida,3ICQM@38820|Poales	C	The light-harvesting complex (LHC) functions as a light receptor, it captures and delivers excitation energy to photosystems with which it is closely associated	-	GO:0003674,GO:0005488,GO:0005515,GO:0005575,GO:0005622,GO:0005623,GO:0005737,GO:0006091,GO:0008150,GO:0008152,GO:0009314,GO:0009416,GO:0009503,GO:0009507,GO:0009517,GO:0009521,GO:0009523,GO:0009526,GO:0009532,GO:0009534,GO:0009535,GO:0009536,GO:0009570,GO:0009579,GO:0009628,GO:0009637,GO:0009639,GO:0009765,GO:0009768,GO:0009783,GO:0009941,GO:0009987,GO:0010114,GO:0010196,GO:0010207,GO:0010218,GO:…	-	Chloroa_b-bind
TraesCS4A02G012200.1	7.59e-245	673.0	COG0388@1|root,KOG0806@2759|Eukaryota,37NPI@33090|Viridiplantae,3GCZJ@35493|Streptophyta,3KWGI@4447|Liliopsida,3I90E@38820|Poales	E	Carbon-nitrogen hydrolase	-	-	3.5.1.3	CN_hydrolase
TraesCS4A02G128600.1	5.43e-91	266.0	COG0537@1|root,KOG3275@2759|Eukaryota,37TQI@33090|Viridiplantae,3GHW7@35493|Streptophyta,3KZA9@4447|Liliopsida,3IH53@38820|Poales	T	Scavenger mRNA decapping enzyme C-term binding	-	GO:0003674,GO:0003824,GO:0005575,GO:0005622,GO:0005623,GO:0005737,GO:0005777,GO:0005886,GO:0006139,GO:0006163,GO:0006725,GO:0006753,GO:0006790,GO:0006793,GO:0006796,GO:0006807,GO:0008150,GO:0008152,GO:0009117,GO:0009150,GO:0009259,GO:0009987,GO:0016020,GO:0016787,GO:0016817,GO:0016819,GO:0019637,GO:0019693,GO:0034641,GO:0042579,GO:0043226,GO:0043227,GO:0043229,GO:0043231,GO:0044237,GO:0044238,GO:…	-	HIT
TraesCS4A02G080900.1	7.01e-92	270.0	2A3SY@1|root,2RY5W@2759|Eukaryota,37U2M@33090|Viridiplantae,3GI6Y@35493|Streptophyta,3KZB5@4447|Liliopsida,3IGWB@38820|Poales	S	Protein disulfide-isomerase LQY1	-	GO:0003674,GO:0003756,GO:0003824,GO:0005575,GO:0005622,GO:0005623,GO:0005737,GO:0006091,GO:0006807,GO:0008150,GO:0008152,GO:0009507,GO:0009532,GO:0009534,GO:0009535,GO:0009536,GO:0009570,GO:0009579,GO:0009765,GO:0009987,GO:0010206,GO:0015979,GO:0016020,GO:0016853,GO:0016860,GO:0016864,GO:0019538,GO:0019684,GO:0030091,GO:0031976,GO:0031984,GO:0034357,GO:0042651,GO:0043170,GO:0043226,GO:0043227,GO:…	-	-
TraesCS4A02G159700.1	0.0	932.0	COG0626@1|root,KOG0053@2759|Eukaryota,37K09@33090|Viridiplantae,3G79I@35493|Streptophyta,3KMYN@4447|Liliopsida,3IC0U@38820|Poales	E	Cys/Met metabolism PLP-dependent enzyme	-	GO:0000096,GO:0000097,GO:0001887,GO:0003674,GO:0003824,GO:0003962,GO:0005488,GO:0005575,GO:0005622,GO:0005623,GO:0005737,GO:0006082,GO:0006520,GO:0006555,GO:0006790,GO:0006807,GO:0008144,GO:0008150,GO:0008152,GO:0008652,GO:0009058,GO:0009066,GO:0009067,GO:0009086,GO:0009507,GO:0009532,GO:0009536,GO:0009570,GO:0009987,GO:0016053,GO:0016740,GO:0016765,GO:0019752,GO:0019842,GO:0030170,GO:0036094,GO:…	2.5.1.48	Cys_Met_Meta_PP
TraesCS4A02G159700.2	0.0	939.0	COG0626@1|root,KOG0053@2759|Eukaryota,37K09@33090|Viridiplantae,3G79I@35493|Streptophyta,3KMYN@4447|Liliopsida,3IC0U@38820|Poales	E	Cys/Met metabolism PLP-dependent enzyme	-	GO:0000096,GO:0000097,GO:0001887,GO:0003674,GO:0003824,GO:0003962,GO:0005488,GO:0005575,GO:0005622,GO:0005623,GO:0005737,GO:0006082,GO:0006520,GO:0006555,GO:0006790,GO:0006807,GO:0008144,GO:0008150,GO:0008152,GO:0008652,GO:0009058,GO:0009066,GO:0009067,GO:0009086,GO:0009507,GO:0009532,GO:0009536,GO:0009570,GO:0009987,GO:0016053,GO:0016740,GO:0016765,GO:0019752,GO:0019842,GO:0030170,GO:0036094,GO:…	2.5.1.48	Cys_Met_Meta_PP
TraesCS4A02G298600.1	7.69e-140	407.0	COG0071@1|root,KOG0710@2759|Eukaryota,37WE9@33090|Viridiplantae,3GKZY@35493|Streptophyta,3M5PK@4447|Liliopsida,3IHFB@38820|Poales	O	Belongs to the small heat shock protein (HSP20) family	-	-	-	HSP20
TraesCS4A02G126700.1	2.05e-82	246.0	COG5126@1|root,KOG0027@2759|Eukaryota	DTZ	Calcium-binding protein	-	GO:0003674,GO:0005488,GO:0005509,GO:0005515,GO:0005575,GO:0005622,GO:0005623,GO:0005737,GO:0019904,GO:0043167,GO:0043169,GO:0044424,GO:0044464,GO:0046872	-	EF-hand_1
TraesCS4A02G246900.1	3.07e-109	315.0	2A8F0@1|root,2RYGC@2759|Eukaryota,37U10@33090|Viridiplantae,3GJ8Y@35493|Streptophyta,3KZ7Q@4447|Liliopsida,3IH8A@38820|Poales	S	Protein phosphatase inhibitor 2 (IPP-2)	-	-	-	IPP-2
TraesCS4A02G281500.1	0.0	1924.0	COG1525@1|root,KOG2039@2759|Eukaryota,37HGD@33090|Viridiplantae,3GCDU@35493|Streptophyta,3KP9M@4447|Liliopsida,3IDQ8@38820|Poales	K	Tudor domain	-	GO:0000932,GO:0003674,GO:0003676,GO:0003723,GO:0003729,GO:0003824,GO:0004518,GO:0005488,GO:0005575,GO:0005618,GO:0005622,GO:0005623,GO:0005634,GO:0005635,GO:0005737,GO:0005783,GO:0005829,GO:0005886,GO:0005911,GO:0006082,GO:0006139,GO:0006396,GO:0006397,GO:0006401,GO:0006402,GO:0006629,GO:0006720,GO:0006721,GO:0006725,GO:0006807,GO:0006950,GO:0006970,GO:0007275,GO:0008150,GO:0008152,GO:0008299,GO:…	-	SNase,TUDOR
TraesCS4A02G088300.1	0.0	922.0	COG0666@1|root,KOG2319@2759|Eukaryota,37HIB@33090|Viridiplantae,3GG5M@35493|Streptophyta,3KNNS@4447|Liliopsida,3I7FP@38820|Poales	U	Domain present in VPS9	-	-	-	VPS9
TraesCS4A02G088300.2	0.0	899.0	COG0666@1|root,KOG2319@2759|Eukaryota,37HIB@33090|Viridiplantae,3GG5M@35493|Streptophyta,3KNNS@4447|Liliopsida,3I7FP@38820|Poales	U	Domain present in VPS9	-	-	-	VPS9
TraesCS4A02G041000.3	0.0	891.0	KOG0431@1|root,KOG0431@2759|Eukaryota,37S3S@33090|Viridiplantae,3G8K9@35493|Streptophyta,3KX9W@4447|Liliopsida,3I8IU@38820|Poales	J	protein required for chloroplast accumulation response	JAC1	GO:0005575,GO:0005622,GO:0005623,GO:0005737,GO:0006810,GO:0006897,GO:0006898,GO:0006996,GO:0007010,GO:0007015,GO:0008150,GO:0009314,GO:0009416,GO:0009628,GO:0009637,GO:0009657,GO:0009658,GO:0009902,GO:0009903,GO:0009904,GO:0009987,GO:0016043,GO:0016192,GO:0019750,GO:0030029,GO:0030036,GO:0031982,GO:0043226,GO:0043227,GO:0044424,GO:0044464,GO:0050896,GO:0051179,GO:0051234,GO:0051640,GO:0051641,GO:…	-	-
TraesCS4A02G041000.2	0.0	1119.0	KOG0431@1|root,KOG0431@2759|Eukaryota,37S3S@33090|Viridiplantae,3G8K9@35493|Streptophyta,3KX9W@4447|Liliopsida,3I8IU@38820|Poales	J	protein required for chloroplast accumulation response	JAC1	GO:0005575,GO:0005622,GO:0005623,GO:0005737,GO:0006810,GO:0006897,GO:0006898,GO:0006996,GO:0007010,GO:0007015,GO:0008150,GO:0009314,GO:0009416,GO:0009628,GO:0009637,GO:0009657,GO:0009658,GO:0009902,GO:0009903,GO:0009904,GO:0009987,GO:0016043,GO:0016192,GO:0019750,GO:0030029,GO:0030036,GO:0031982,GO:0043226,GO:0043227,GO:0044424,GO:0044464,GO:0050896,GO:0051179,GO:0051234,GO:0051640,GO:0051641,GO:…	-	-
TraesCS4A02G041000.1	0.0	1098.0	KOG0431@1|root,KOG0431@2759|Eukaryota,37S3S@33090|Viridiplantae,3G8K9@35493|Streptophyta,3KX9W@4447|Liliopsida,3I8IU@38820|Poales	J	protein required for chloroplast accumulation response	JAC1	GO:0005575,GO:0005622,GO:0005623,GO:0005737,GO:0006810,GO:0006897,GO:0006898,GO:0006996,GO:0007010,GO:0007015,GO:0008150,GO:0009314,GO:0009416,GO:0009628,GO:0009637,GO:0009657,GO:0009658,GO:0009902,GO:0009903,GO:0009904,GO:0009987,GO:0016043,GO:0016192,GO:0019750,GO:0030029,GO:0030036,GO:0031982,GO:0043226,GO:0043227,GO:0044424,GO:0044464,GO:0050896,GO:0051179,GO:0051234,GO:0051640,GO:0051641,GO:…	-	-
TraesCS4A02G373800.1	6.07e-204	570.0	COG0148@1|root,KOG2670@2759|Eukaryota,37JMA@33090|Viridiplantae,3G9BD@35493|Streptophyta,3KN90@4447|Liliopsida,3IFVZ@38820|Poales	G	Enolase, C-terminal TIM barrel domain	-	GO:0005575,GO:0005622,GO:0005623,GO:0005737,GO:0044424,GO:0044464	4.2.1.11	Enolase_C,Enolase_N
TraesCS4A02G214100.1	0.0	1038.0	KOG1087@1|root,KOG1087@2759|Eukaryota,37J7X@33090|Viridiplantae,3G7ER@35493|Streptophyta,3KU98@4447|Liliopsida,3I51E@38820|Poales	U	GAT domain	-	GO:0003674,GO:0005488,GO:0005515,GO:0005575,GO:0005622,GO:0005623,GO:0005737,GO:0007088,GO:0007154,GO:0007165,GO:0007346,GO:0008150,GO:0009987,GO:0010564,GO:0010639,GO:0010948,GO:0019899,GO:0019900,GO:0019901,GO:0023052,GO:0030276,GO:0033043,GO:0044424,GO:0044464,GO:0045786,GO:0045839,GO:0045930,GO:0048519,GO:0048523,GO:0050789,GO:0050794,GO:0050896,GO:0051128,GO:0051129,GO:0051716,GO:0051726,GO:…	-	GAT,VHS
TraesCS4A02G184100.1	0.0	989.0	COG0588@1|root,KOG0235@2759|Eukaryota,37P86@33090|Viridiplantae,3G8A4@35493|Streptophyta,3KRS5@4447|Liliopsida,3IEW2@38820|Poales	G	Phosphoglycerate mutase family	-	GO:0003674,GO:0003824,GO:0005575,GO:0005622,GO:0005623,GO:0005737,GO:0006793,GO:0006796,GO:0008150,GO:0008152,GO:0009507,GO:0009532,GO:0009536,GO:0009570,GO:0009987,GO:0016311,GO:0016787,GO:0016788,GO:0016791,GO:0042578,GO:0043226,GO:0043227,GO:0043229,GO:0043231,GO:0044237,GO:0044422,GO:0044424,GO:0044434,GO:0044435,GO:0044444,GO:0044446,GO:0044464,GO:0047538	3.1.3.63	His_Phos_1
TraesCS4A02G184100.2	0.0	1013.0	COG0588@1|root,KOG4200@1|root,KOG0235@2759|Eukaryota,KOG4200@2759|Eukaryota,37P86@33090|Viridiplantae,3G8A4@35493|Streptophyta,3KRS5@4447|Liliopsida,3IEW2@38820|Poales	G	Phosphoglycerate mutase family	-	GO:0005575,GO:0005622,GO:0005623,GO:0005737,GO:0009507,GO:0009536,GO:0043226,GO:0043227,GO:0043229,GO:0043231,GO:0044424,GO:0044444,GO:0044464	3.1.3.63	His_Phos_1
TraesCS4A02G184100.3	0.0	967.0	COG0588@1|root,KOG4200@1|root,KOG0235@2759|Eukaryota,KOG4200@2759|Eukaryota,37P86@33090|Viridiplantae,3G8A4@35493|Streptophyta,3KRS5@4447|Liliopsida,3IEW2@38820|Poales	G	Phosphoglycerate mutase family	-	GO:0005575,GO:0005622,GO:0005623,GO:0005737,GO:0009507,GO:0009536,GO:0043226,GO:0043227,GO:0043229,GO:0043231,GO:0044424,GO:0044444,GO:0044464	3.1.3.63	His_Phos_1
TraesCS4A02G019100.1	1.05e-186	520.0	COG0036@1|root,KOG3111@2759|Eukaryota,37I5W@33090|Viridiplantae,3G8J0@35493|Streptophyta,3KXV4@4447|Liliopsida,3ITIK@38820|Poales	G	Belongs to the ribulose-phosphate 3-epimerase family	-	GO:0003674,GO:0003824,GO:0004750,GO:0005488,GO:0005575,GO:0005622,GO:0005623,GO:0005737,GO:0005829,GO:0005975,GO:0005996,GO:0006081,GO:0006098,GO:0006139,GO:0006725,GO:0006732,GO:0006733,GO:0006739,GO:0006753,GO:0006793,GO:0006796,GO:0006807,GO:0008150,GO:0008152,GO:0009052,GO:0009056,GO:0009058,GO:0009117,GO:0009507,GO:0009534,GO:0009535,GO:0009536,GO:0009579,GO:0009987,GO:0015977,GO:0015979,GO:…	5.1.3.1	Ribul_P_3_epim
TraesCS4A02G036600.2	0.0	1390.0	28NT1@1|root,2QVCZ@2759|Eukaryota,37N9B@33090|Viridiplantae,3G83M@35493|Streptophyta,3KVGA@4447|Liliopsida,3I7UP@38820|Poales	-	-	-	-	-	-
TraesCS4A02G036600.3	0.0	1009.0	28NT1@1|root,2QVCZ@2759|Eukaryota,37N9B@33090|Viridiplantae,3G83M@35493|Streptophyta,3KVGA@4447|Liliopsida,3I7UP@38820|Poales	-	-	-	-	-	-
TraesCS4A02G036600.1	0.0	1589.0	28NT1@1|root,2QVCZ@2759|Eukaryota,37N9B@33090|Viridiplantae,3G83M@35493|Streptophyta,3KVGA@4447|Liliopsida,3I7UP@38820|Poales	-	-	-	-	-	-
TraesCS4A02G260800.1	0.0	898.0	KOG2675@1|root,KOG2675@2759|Eukaryota,37KKB@33090|Viridiplantae,3GE6F@35493|Streptophyta,3KN45@4447|Liliopsida,3ICYY@38820|Poales	TZ	Belongs to the CAP family	-	-	-	CAP_C,CAP_N
TraesCS4A02G025200.1	0.0	1083.0	COG1249@1|root,KOG0405@2759|Eukaryota,37KY5@33090|Viridiplantae,3GFPX@35493|Streptophyta,3KUHA@4447|Liliopsida,3IB2U@38820|Poales	Q	Belongs to the class-I pyridine nucleotide-disulfide oxidoreductase family	GR	GO:0000166,GO:0000302,GO:0000305,GO:0003674,GO:0003824,GO:0004362,GO:0005488,GO:0005507,GO:0005524,GO:0005575,GO:0005622,GO:0005623,GO:0005737,GO:0005739,GO:0006950,GO:0006979,GO:0008144,GO:0008150,GO:0008152,GO:0009507,GO:0009532,GO:0009536,GO:0009570,GO:0009636,GO:0009987,GO:0010035,GO:0015036,GO:0015037,GO:0015038,GO:0016209,GO:0016491,GO:0016651,GO:0016667,GO:0016668,GO:0017076,GO:0019725,GO:…	1.8.1.7	Pyr_redox_2,Pyr_redox_dim
TraesCS4A02G049300.1	0.0	981.0	28MXB@1|root,2QUFV@2759|Eukaryota,37NZQ@33090|Viridiplantae,3GF0U@35493|Streptophyta,3KXE1@4447|Liliopsida,3I2Q8@38820|Poales	S	Belongs to the NPH3 family	-	GO:0006950,GO:0006952,GO:0008150,GO:0009605,GO:0009607,GO:0009617,GO:0042742,GO:0043207,GO:0050896,GO:0051704,GO:0051707,GO:0098542	-	BTB,NPH3
TraesCS4A02G363900.1	0.0	1235.0	COG0480@1|root,KOG0469@2759|Eukaryota,37P17@33090|Viridiplantae,3GE6J@35493|Streptophyta,3KNSP@4447|Liliopsida,3I4JR@38820|Poales	J	Elongation factor 2	-	-	-	EFG_C,EFG_II,EFG_IV,GTP_EFTU,GTP_EFTU_D2
TraesCS4A02G267000.1	0.0	1218.0	COG0033@1|root,KOG0625@2759|Eukaryota,37RJS@33090|Viridiplantae,3GDYC@35493|Streptophyta,3KUAM@4447|Liliopsida,3I4Q4@38820|Poales	G	Belongs to the phosphohexose mutase family	-	GO:0000271,GO:0003674,GO:0003824,GO:0004614,GO:0005575,GO:0005622,GO:0005623,GO:0005634,GO:0005737,GO:0005829,GO:0005886,GO:0005975,GO:0005976,GO:0005977,GO:0005978,GO:0005982,GO:0005996,GO:0006006,GO:0006012,GO:0006073,GO:0006091,GO:0006112,GO:0008150,GO:0008152,GO:0009056,GO:0009058,GO:0009059,GO:0009250,GO:0009507,GO:0009526,GO:0009532,GO:0009536,GO:0009570,GO:0009581,GO:0009582,GO:0009590,GO:…	5.4.2.2	PGM_PMM_I,PGM_PMM_II,PGM_PMM_III,PGM_PMM_IV
TraesCS4A02G146400.1	0.0	1217.0	KOG2416@1|root,KOG2416@2759|Eukaryota,37KXW@33090|Viridiplantae,3GF8I@35493|Streptophyta,3KQXZ@4447|Liliopsida,3ICND@38820|Poales	B	RNSP1-SAP18 binding (RSB) motif	-	GO:0002262,GO:0002376,GO:0002520,GO:0002682,GO:0002684,GO:0002761,GO:0002763,GO:0005575,GO:0005622,GO:0005623,GO:0005634,GO:0005654,GO:0005730,GO:0005737,GO:0005829,GO:0005886,GO:0006323,GO:0006915,GO:0006921,GO:0006996,GO:0007275,GO:0008150,GO:0008219,GO:0009892,GO:0009987,GO:0010468,GO:0010605,GO:0010629,GO:0010941,GO:0010942,GO:0012501,GO:0016020,GO:0016043,GO:0016604,GO:0016607,GO:0019219,GO:…	-	RSB_motif,SAP
TraesCS4A02G146400.2	0.0	1312.0	KOG2416@1|root,KOG2416@2759|Eukaryota,37KXW@33090|Viridiplantae,3GF8I@35493|Streptophyta,3KQXZ@4447|Liliopsida,3ICND@38820|Poales	B	RNSP1-SAP18 binding (RSB) motif	-	GO:0002262,GO:0002376,GO:0002520,GO:0002682,GO:0002684,GO:0002761,GO:0002763,GO:0005575,GO:0005622,GO:0005623,GO:0005634,GO:0005654,GO:0005730,GO:0005737,GO:0005829,GO:0005886,GO:0006323,GO:0006915,GO:0006921,GO:0006996,GO:0007275,GO:0008150,GO:0008219,GO:0009892,GO:0009987,GO:0010468,GO:0010605,GO:0010629,GO:0010941,GO:0010942,GO:0012501,GO:0016020,GO:0016043,GO:0016604,GO:0016607,GO:0019219,GO:…	-	RSB_motif,SAP
TraesCS4A02G137900.1	2.78e-314	900.0	KOG2266@1|root,KOG2266@2759|Eukaryota,37M46@33090|Viridiplantae,3G7BT@35493|Streptophyta,3KPUM@4447|Liliopsida,3I5G2@38820|Poales	B	DEK C terminal domain	-	-	-	DEK_C
TraesCS4A02G137900.2	2.69e-313	895.0	KOG2266@1|root,KOG2266@2759|Eukaryota,37M46@33090|Viridiplantae,3G7BT@35493|Streptophyta,3KPUM@4447|Liliopsida,3I5G2@38820|Poales	B	DEK C terminal domain	-	-	-	DEK_C
TraesCS4A02G137900.7	3.28e-140	429.0	KOG2266@1|root,KOG2266@2759|Eukaryota,37M46@33090|Viridiplantae,3G7BT@35493|Streptophyta,3KPUM@4447|Liliopsida,3I5G2@38820|Poales	B	DEK C terminal domain	-	-	-	DEK_C
TraesCS4A02G137900.8	3.28e-140	429.0	KOG2266@1|root,KOG2266@2759|Eukaryota,37M46@33090|Viridiplantae,3G7BT@35493|Streptophyta,3KPUM@4447|Liliopsida,3I5G2@38820|Poales	B	DEK C terminal domain	-	-	-	DEK_C
TraesCS4A02G137900.5	6.2e-309	886.0	KOG2266@1|root,KOG2266@2759|Eukaryota,37M46@33090|Viridiplantae,3G7BT@35493|Streptophyta,3KPUM@4447|Liliopsida,3I5G2@38820|Poales	B	DEK C terminal domain	-	-	-	DEK_C
TraesCS4A02G137900.6	4.43e-146	454.0	KOG2266@1|root,KOG2266@2759|Eukaryota,37M46@33090|Viridiplantae,3G7BT@35493|Streptophyta,3KPUM@4447|Liliopsida,3I5G2@38820|Poales	B	DEK C terminal domain	-	-	-	DEK_C
TraesCS4A02G137900.3	1.96e-314	900.0	KOG2266@1|root,KOG2266@2759|Eukaryota,37M46@33090|Viridiplantae,3G7BT@35493|Streptophyta,3KPUM@4447|Liliopsida,3I5G2@38820|Poales	B	DEK C terminal domain	-	-	-	DEK_C
TraesCS4A02G137900.4	4.28e-317	906.0	KOG2266@1|root,KOG2266@2759|Eukaryota,37M46@33090|Viridiplantae,3G7BT@35493|Streptophyta,3KPUM@4447|Liliopsida,3I5G2@38820|Poales	B	DEK C terminal domain	-	-	-	DEK_C
TraesCS4A02G306500.1	5.02e-87	256.0	COG1552@1|root,KOG0003@2759|Eukaryota,37TWI@33090|Viridiplantae,3GHWG@35493|Streptophyta,3M2F2@4447|Liliopsida,3IM0X@38820|Poales	J	Ribosomal L40e family	-	-	-	Ribosomal_L40e,ubiquitin
TraesCS4A02G086300.1	3.21e-72	218.0	COG1552@1|root,KOG0003@2759|Eukaryota,37TWI@33090|Viridiplantae,3GHWG@35493|Streptophyta,3M2HK@4447|Liliopsida,3IGVY@38820|Poales	J	Ribosomal_L40e	-	-	-	Ribosomal_L40e,ubiquitin
TraesCS4A02G431300.1	3.34e-243	667.0	2C7MT@1|root,2QU6T@2759|Eukaryota,37M1H@33090|Viridiplantae,3GFIW@35493|Streptophyta,3KZ68@4447|Liliopsida,3ID2S@38820|Poales	S	Acid phosphatase	-	GO:0001101,GO:0002213,GO:0003674,GO:0003824,GO:0003993,GO:0005488,GO:0005515,GO:0005575,GO:0005622,GO:0005623,GO:0005737,GO:0005773,GO:0005829,GO:0005840,GO:0006793,GO:0006796,GO:0006950,GO:0006952,GO:0006979,GO:0008134,GO:0008150,GO:0008152,GO:0009605,GO:0009607,GO:0009611,GO:0009625,GO:0009719,GO:0009725,GO:0009753,GO:0009987,GO:0010033,GO:0010035,GO:0010038,GO:0016311,GO:0016787,GO:0016788,GO:…	-	Acid_phosphat_B
TraesCS4A02G499500.1	1.91e-98	286.0	COG3794@1|root,2RXIY@2759|Eukaryota,37TZA@33090|Viridiplantae,3GI3J@35493|Streptophyta,3KZ9U@4447|Liliopsida,3IH81@38820|Poales	C	Participates in electron transfer between P700 and the cytochrome b6-f complex in photosystem I	PETE	-	-	Copper-bind
TraesCS4A02G225100.2	0.0	1838.0	COG0438@1|root,KOG0853@2759|Eukaryota,37R2V@33090|Viridiplantae,3G9PP@35493|Streptophyta,3KWA0@4447|Liliopsida,3I7TV@38820|Poales	M	Belongs to the glycosyltransferase 1 family	-	GO:0003674,GO:0003824,GO:0005575,GO:0005623,GO:0005886,GO:0008194,GO:0016020,GO:0016740,GO:0016757,GO:0016758,GO:0035251,GO:0044464,GO:0046524,GO:0046527,GO:0071944	2.4.1.14	Glyco_trans_4_4,Glycos_transf_1,S6PP,Sucrose_synth
TraesCS4A02G225100.1	0.0	2038.0	COG0438@1|root,KOG0853@2759|Eukaryota,37R2V@33090|Viridiplantae,3G9PP@35493|Streptophyta,3KWA0@4447|Liliopsida,3I7TV@38820|Poales	M	Belongs to the glycosyltransferase 1 family	-	GO:0003674,GO:0003824,GO:0005575,GO:0005623,GO:0005886,GO:0008194,GO:0016020,GO:0016740,GO:0016757,GO:0016758,GO:0035251,GO:0044464,GO:0046524,GO:0046527,GO:0071944	2.4.1.14	Glyco_trans_4_4,Glycos_transf_1,S6PP,Sucrose_synth
TraesCS4A02G472500.1	4.09e-249	685.0	COG0369@1|root,KOG1158@2759|Eukaryota,37JZ3@33090|Viridiplantae,3GE7W@35493|Streptophyta,3KNTS@4447|Liliopsida,3IFK5@38820|Poales	C	Ferredoxin--NADP reductase	-	GO:0005575,GO:0005622,GO:0005623,GO:0005737,GO:0009507,GO:0009534,GO:0009535,GO:0009536,GO:0009579,GO:0016020,GO:0031976,GO:0031984,GO:0032991,GO:0034357,GO:0042651,GO:0043226,GO:0043227,GO:0043229,GO:0043231,GO:0044422,GO:0044424,GO:0044425,GO:0044434,GO:0044435,GO:0044436,GO:0044444,GO:0044446,GO:0044464,GO:0055035,GO:0098796,GO:0098807	1.18.1.2	FAD_binding_6,NAD_binding_1
TraesCS4A02G484600.1	0.0	1459.0	2EBYM@1|root,2SHXZ@2759|Eukaryota,37Y18@33090|Viridiplantae,3GEQ3@35493|Streptophyta,3M3JU@4447|Liliopsida,3IM4P@38820|Poales	S	WD40-like Beta Propeller Repeat	-	-	-	PD40
TraesCS4A02G484600.2	0.0	1474.0	2EBYM@1|root,2SHXZ@2759|Eukaryota,37Y18@33090|Viridiplantae,3GEQ3@35493|Streptophyta,3M3JU@4447|Liliopsida,3IM4P@38820|Poales	S	WD40-like Beta Propeller Repeat	-	-	-	PD40
TraesCS4A02G472200.1	1.37e-129	368.0	COG0097@1|root,KOG3255@2759|Eukaryota,37IY1@33090|Viridiplantae,3GBVA@35493|Streptophyta,3KNGT@4447|Liliopsida,3IF99@38820|Poales	J	60S ribosomal protein L9	-	-	-	Ribosomal_L6
TraesCS4A02G123300.1	0.0	1902.0	COG0637@1|root,KOG2177@1|root,KOG2177@2759|Eukaryota,KOG2914@2759|Eukaryota,37MAK@33090|Viridiplantae,3GD1A@35493|Streptophyta,3KUNC@4447|Liliopsida,3I5PF@38820|Poales	O	Thioredoxin-like	-	GO:0005575,GO:0005622,GO:0005623,GO:0005737,GO:0008150,GO:0009314,GO:0009416,GO:0009507,GO:0009532,GO:0009534,GO:0009536,GO:0009570,GO:0009579,GO:0009628,GO:0010196,GO:0016020,GO:0031976,GO:0031984,GO:0034357,GO:0042651,GO:0043226,GO:0043227,GO:0043229,GO:0043231,GO:0044422,GO:0044424,GO:0044434,GO:0044435,GO:0044436,GO:0044444,GO:0044446,GO:0044464,GO:0050896,GO:1990066	-	HAD_2,NHL,Thioredoxin_8
TraesCS4A02G123300.2	0.0	1908.0	COG0637@1|root,KOG2177@1|root,KOG2177@2759|Eukaryota,KOG2914@2759|Eukaryota,37MAK@33090|Viridiplantae,3GD1A@35493|Streptophyta,3KUNC@4447|Liliopsida,3I5PF@38820|Poales	O	Thioredoxin-like	-	GO:0005575,GO:0005622,GO:0005623,GO:0005737,GO:0008150,GO:0009314,GO:0009416,GO:0009507,GO:0009532,GO:0009534,GO:0009536,GO:0009570,GO:0009579,GO:0009628,GO:0010196,GO:0016020,GO:0031976,GO:0031984,GO:0034357,GO:0042651,GO:0043226,GO:0043227,GO:0043229,GO:0043231,GO:0044422,GO:0044424,GO:0044434,GO:0044435,GO:0044436,GO:0044444,GO:0044446,GO:0044464,GO:0050896,GO:1990066	-	HAD_2,NHL,Thioredoxin_8
TraesCS4A02G123300.3	0.0	1829.0	COG0637@1|root,KOG2177@1|root,KOG2177@2759|Eukaryota,KOG2914@2759|Eukaryota,37MAK@33090|Viridiplantae,3GD1A@35493|Streptophyta,3KUNC@4447|Liliopsida,3I5PF@38820|Poales	O	Thioredoxin-like	-	GO:0005575,GO:0005622,GO:0005623,GO:0005737,GO:0008150,GO:0009314,GO:0009416,GO:0009507,GO:0009532,GO:0009534,GO:0009536,GO:0009570,GO:0009579,GO:0009628,GO:0010196,GO:0016020,GO:0031976,GO:0031984,GO:0034357,GO:0042651,GO:0043226,GO:0043227,GO:0043229,GO:0043231,GO:0044422,GO:0044424,GO:0044434,GO:0044435,GO:0044436,GO:0044444,GO:0044446,GO:0044464,GO:0050896,GO:1990066	-	HAD_2,NHL,Thioredoxin_8
TraesCS4A02G077000.2	5.02e-87	256.0	COG1552@1|root,KOG0003@2759|Eukaryota,37TWI@33090|Viridiplantae,3GHWG@35493|Streptophyta,3M2F2@4447|Liliopsida,3IM0X@38820|Poales	J	Ribosomal L40e family	-	-	-	Ribosomal_L40e,ubiquitin
TraesCS4A02G077000.1	1.01e-80	241.0	COG1552@1|root,KOG0003@2759|Eukaryota,37TWI@33090|Viridiplantae,3GHWG@35493|Streptophyta,3M2F2@4447|Liliopsida,3IM0X@38820|Poales	J	Ribosomal L40e family	-	-	-	Ribosomal_L40e,ubiquitin
TraesCS4A02G481800.2	0.0	1011.0	COG0508@1|root,KOG0557@2759|Eukaryota,37HR1@33090|Viridiplantae,3G96V@35493|Streptophyta,3M2NZ@4447|Liliopsida,3ID9Z@38820|Poales	I	The pyruvate dehydrogenase complex catalyzes the overall conversion of pyruvate to acetyl-CoA and CO(2)	-	GO:0003674,GO:0005488,GO:0005507,GO:0005575,GO:0005622,GO:0005623,GO:0005737,GO:0005739,GO:0009507,GO:0009526,GO:0009536,GO:0009941,GO:0031967,GO:0031975,GO:0043167,GO:0043169,GO:0043226,GO:0043227,GO:0043229,GO:0043231,GO:0044422,GO:0044424,GO:0044434,GO:0044435,GO:0044444,GO:0044446,GO:0044464,GO:0046872,GO:0046914	2.3.1.12	2-oxoacid_dh,Biotin_lipoyl,E3_binding
TraesCS4A02G481800.3	0.0	1021.0	COG0508@1|root,KOG0557@2759|Eukaryota,37HR1@33090|Viridiplantae,3G96V@35493|Streptophyta,3M2NZ@4447|Liliopsida,3ID9Z@38820|Poales	I	The pyruvate dehydrogenase complex catalyzes the overall conversion of pyruvate to acetyl-CoA and CO(2)	-	GO:0003674,GO:0005488,GO:0005507,GO:0005575,GO:0005622,GO:0005623,GO:0005737,GO:0005739,GO:0009507,GO:0009526,GO:0009536,GO:0009941,GO:0031967,GO:0031975,GO:0043167,GO:0043169,GO:0043226,GO:0043227,GO:0043229,GO:0043231,GO:0044422,GO:0044424,GO:0044434,GO:0044435,GO:0044444,GO:0044446,GO:0044464,GO:0046872,GO:0046914	2.3.1.12	2-oxoacid_dh,Biotin_lipoyl,E3_binding
TraesCS4A02G481800.1	0.0	969.0	COG0508@1|root,KOG0557@2759|Eukaryota,37HR1@33090|Viridiplantae,3G96V@35493|Streptophyta,3M2NZ@4447|Liliopsida,3ID9Z@38820|Poales	I	The pyruvate dehydrogenase complex catalyzes the overall conversion of pyruvate to acetyl-CoA and CO(2)	-	GO:0003674,GO:0005488,GO:0005507,GO:0005575,GO:0005622,GO:0005623,GO:0005737,GO:0005739,GO:0009507,GO:0009526,GO:0009536,GO:0009941,GO:0031967,GO:0031975,GO:0043167,GO:0043169,GO:0043226,GO:0043227,GO:0043229,GO:0043231,GO:0044422,GO:0044424,GO:0044434,GO:0044435,GO:0044444,GO:0044446,GO:0044464,GO:0046872,GO:0046914	2.3.1.12	2-oxoacid_dh,Biotin_lipoyl,E3_binding
TraesCS4A02G283200.1	0.0	2081.0	KOG1057@1|root,KOG1057@2759|Eukaryota,37NJP@33090|Viridiplantae,3GD72@35493|Streptophyta,3KN5F@4447|Liliopsida,3I840@38820|Poales	Z	Belongs to the histidine acid phosphatase family	-	GO:0000166,GO:0000827,GO:0000828,GO:0000829,GO:0000832,GO:0002376,GO:0002682,GO:0002684,GO:0002831,GO:0002833,GO:0003674,GO:0003824,GO:0005488,GO:0005524,GO:0005575,GO:0005622,GO:0005623,GO:0005737,GO:0005829,GO:0005886,GO:0005975,GO:0006020,GO:0006066,GO:0006793,GO:0006796,GO:0006950,GO:0006952,GO:0006955,GO:0008144,GO:0008150,GO:0008152,GO:0009058,GO:0009605,GO:0009607,GO:0009611,GO:0009620,GO:…	2.7.4.24	His_Phos_2
TraesCS4A02G051400.1	4.54e-244	675.0	COG1208@1|root,KOG1460@2759|Eukaryota,37IHM@33090|Viridiplantae,3GCFS@35493|Streptophyta,3KT3A@4447|Liliopsida,3I5N5@38820|Poales	GMO	Nucleotidyl transferase	-	GO:0003674,GO:0003824,GO:0004475,GO:0006139,GO:0006725,GO:0006807,GO:0008150,GO:0008152,GO:0008905,GO:0009058,GO:0009225,GO:0009226,GO:0009298,GO:0009987,GO:0016740,GO:0016772,GO:0016779,GO:0018130,GO:0019438,GO:0019673,GO:0034641,GO:0034654,GO:0044237,GO:0044238,GO:0044249,GO:0044271,GO:0044281,GO:0046483,GO:0055086,GO:0070568,GO:0071704,GO:1901135,GO:1901137,GO:1901360,GO:1901362,GO:1901576	2.7.7.13	Hexapep,NTP_transferase
TraesCS4A02G363800.1	0.0	1654.0	COG0480@1|root,KOG0469@2759|Eukaryota,37P17@33090|Viridiplantae,3GE6J@35493|Streptophyta,3KNSP@4447|Liliopsida,3I4JR@38820|Poales	J	Elongation factor 2	-	-	-	EFG_C,EFG_II,EFG_IV,GTP_EFTU,GTP_EFTU_D2
TraesCS4B02G031500.1	0.0	1924.0	COG1525@1|root,KOG2039@2759|Eukaryota,37HGD@33090|Viridiplantae,3GCDU@35493|Streptophyta,3KP9M@4447|Liliopsida,3IDQ8@38820|Poales	K	Tudor domain	-	GO:0000932,GO:0003674,GO:0003676,GO:0003723,GO:0003729,GO:0003824,GO:0004518,GO:0005488,GO:0005575,GO:0005618,GO:0005622,GO:0005623,GO:0005634,GO:0005635,GO:0005737,GO:0005783,GO:0005829,GO:0005886,GO:0005911,GO:0006082,GO:0006139,GO:0006396,GO:0006397,GO:0006401,GO:0006402,GO:0006629,GO:0006720,GO:0006721,GO:0006725,GO:0006807,GO:0006950,GO:0006970,GO:0007275,GO:0008150,GO:0008152,GO:0008299,GO:…	-	SNase,TUDOR
TraesCS4B02G047300.1	0.0	1276.0	COG0033@1|root,KOG0625@2759|Eukaryota,37RJS@33090|Viridiplantae,3GDYC@35493|Streptophyta,3KUAM@4447|Liliopsida,3I4Q4@38820|Poales	G	Belongs to the phosphohexose mutase family	-	GO:0000271,GO:0003674,GO:0003824,GO:0004614,GO:0005575,GO:0005622,GO:0005623,GO:0005634,GO:0005737,GO:0005829,GO:0005886,GO:0005975,GO:0005976,GO:0005977,GO:0005978,GO:0005982,GO:0005996,GO:0006006,GO:0006012,GO:0006073,GO:0006091,GO:0006112,GO:0008150,GO:0008152,GO:0009056,GO:0009058,GO:0009059,GO:0009250,GO:0009507,GO:0009526,GO:0009532,GO:0009536,GO:0009570,GO:0009581,GO:0009582,GO:0009590,GO:…	5.4.2.2	PGM_PMM_I,PGM_PMM_II,PGM_PMM_III,PGM_PMM_IV
TraesCS4B02G068000.2	5.74e-109	314.0	2A8F0@1|root,2RYGC@2759|Eukaryota,37U10@33090|Viridiplantae,3GJ8Y@35493|Streptophyta,3KZ7Q@4447|Liliopsida,3IH8A@38820|Poales	S	Protein phosphatase inhibitor 2 (IPP-2)	-	-	-	IPP-2
TraesCS4B02G068000.1	2e-109	315.0	2A8F0@1|root,2RYGC@2759|Eukaryota,37U10@33090|Viridiplantae,3GJ8Y@35493|Streptophyta,3KZ7Q@4447|Liliopsida,3IH8A@38820|Poales	S	Protein phosphatase inhibitor 2 (IPP-2)	-	-	-	IPP-2
TraesCS4B02G260600.1	2.59e-176	492.0	COG1890@1|root,KOG1628@2759|Eukaryota,37MQG@33090|Viridiplantae,3G8TI@35493|Streptophyta,3KQ5F@4447|Liliopsida,3I548@38820|Poales	J	40S ribosomal protein S3a	-	GO:0002181,GO:0003674,GO:0003676,GO:0003723,GO:0003729,GO:0003735,GO:0005198,GO:0005488,GO:0005575,GO:0005618,GO:0005622,GO:0005623,GO:0005634,GO:0005730,GO:0005737,GO:0005829,GO:0005840,GO:0005844,GO:0005886,GO:0005911,GO:0006412,GO:0006518,GO:0006807,GO:0008150,GO:0008152,GO:0009058,GO:0009059,GO:0009506,GO:0009507,GO:0009536,GO:0009987,GO:0010467,GO:0015935,GO:0016020,GO:0019538,GO:0022626,GO:…	5.3.1.6	Ribosomal_S3Ae
TraesCS4B02G278900.2	4.89e-254	701.0	COG1249@1|root,KOG0405@2759|Eukaryota,37KY5@33090|Viridiplantae,3GFPX@35493|Streptophyta,3KUHA@4447|Liliopsida,3IB2U@38820|Poales	Q	Belongs to the class-I pyridine nucleotide-disulfide oxidoreductase family	GR	GO:0000166,GO:0000302,GO:0000305,GO:0003674,GO:0003824,GO:0004362,GO:0005488,GO:0005507,GO:0005524,GO:0005575,GO:0005622,GO:0005623,GO:0005737,GO:0005739,GO:0006950,GO:0006979,GO:0008144,GO:0008150,GO:0008152,GO:0009507,GO:0009532,GO:0009536,GO:0009570,GO:0009636,GO:0009987,GO:0010035,GO:0015036,GO:0015037,GO:0015038,GO:0016209,GO:0016491,GO:0016651,GO:0016667,GO:0016668,GO:0017076,GO:0019725,GO:…	1.8.1.7	Pyr_redox_2,Pyr_redox_dim
TraesCS4B02G278900.1	0.0	1066.0	COG1249@1|root,KOG0405@2759|Eukaryota,37KY5@33090|Viridiplantae,3GFPX@35493|Streptophyta,3KUHA@4447|Liliopsida,3IB2U@38820|Poales	Q	Belongs to the class-I pyridine nucleotide-disulfide oxidoreductase family	GR	GO:0000166,GO:0000302,GO:0000305,GO:0003674,GO:0003824,GO:0004362,GO:0005488,GO:0005507,GO:0005524,GO:0005575,GO:0005622,GO:0005623,GO:0005737,GO:0005739,GO:0006950,GO:0006979,GO:0008144,GO:0008150,GO:0008152,GO:0009507,GO:0009532,GO:0009536,GO:0009570,GO:0009636,GO:0009987,GO:0010035,GO:0015036,GO:0015037,GO:0015038,GO:0016209,GO:0016491,GO:0016651,GO:0016667,GO:0016668,GO:0017076,GO:0019725,GO:…	1.8.1.7	Pyr_redox_2,Pyr_redox_dim
TraesCS4B02G398400.5	0.0	874.0	KOG0582@1|root,KOG0582@2759|Eukaryota,37K74@33090|Viridiplantae,3G9QR@35493|Streptophyta,3M3E6@4447|Liliopsida,3IKMV@38820|Poales	T	serine threonine-protein kinase	-	GO:0001932,GO:0001934,GO:0003674,GO:0003824,GO:0004672,GO:0004674,GO:0005575,GO:0005622,GO:0005623,GO:0005737,GO:0006464,GO:0006468,GO:0006793,GO:0006796,GO:0006807,GO:0006950,GO:0007154,GO:0007165,GO:0007346,GO:0008150,GO:0008152,GO:0009893,GO:0009987,GO:0010562,GO:0010604,GO:0016301,GO:0016310,GO:0016740,GO:0016772,GO:0016773,GO:0019220,GO:0019222,GO:0019538,GO:0023014,GO:0023052,GO:0031098,GO:…	2.7.11.1	Pkinase
TraesCS4B02G398400.6	3.49e-294	810.0	KOG0582@1|root,KOG0582@2759|Eukaryota,37K74@33090|Viridiplantae,3G9QR@35493|Streptophyta,3M3E6@4447|Liliopsida,3IKMV@38820|Poales	T	serine threonine-protein kinase	-	GO:0001932,GO:0001934,GO:0003674,GO:0003824,GO:0004672,GO:0004674,GO:0005575,GO:0005622,GO:0005623,GO:0005737,GO:0006464,GO:0006468,GO:0006793,GO:0006796,GO:0006807,GO:0006950,GO:0007154,GO:0007165,GO:0007346,GO:0008150,GO:0008152,GO:0009893,GO:0009987,GO:0010562,GO:0010604,GO:0016301,GO:0016310,GO:0016740,GO:0016772,GO:0016773,GO:0019220,GO:0019222,GO:0019538,GO:0023014,GO:0023052,GO:0031098,GO:…	2.7.11.1	Pkinase
TraesCS4B02G398400.3	0.0	1295.0	KOG0582@1|root,KOG0582@2759|Eukaryota,37K74@33090|Viridiplantae,3G9QR@35493|Streptophyta,3KYSI@4447|Liliopsida,3IAIG@38820|Poales	T	Protein kinase domain	-	GO:0001932,GO:0001934,GO:0003674,GO:0003824,GO:0004672,GO:0004674,GO:0005575,GO:0005622,GO:0005623,GO:0005737,GO:0006464,GO:0006468,GO:0006793,GO:0006796,GO:0006807,GO:0006950,GO:0007154,GO:0007165,GO:0007346,GO:0008150,GO:0008152,GO:0009893,GO:0009987,GO:0010562,GO:0010604,GO:0016301,GO:0016310,GO:0016740,GO:0016772,GO:0016773,GO:0019220,GO:0019222,GO:0019538,GO:0023014,GO:0023052,GO:0031098,GO:…	2.7.11.1	Pkinase
TraesCS4B02G398400.4	0.0	1066.0	KOG0582@1|root,KOG0582@2759|Eukaryota,37K74@33090|Viridiplantae,3G9QR@35493|Streptophyta,3KYSI@4447|Liliopsida,3IAIG@38820|Poales	T	Protein kinase domain	-	GO:0001932,GO:0001934,GO:0003674,GO:0003824,GO:0004672,GO:0004674,GO:0005575,GO:0005622,GO:0005623,GO:0005737,GO:0006464,GO:0006468,GO:0006793,GO:0006796,GO:0006807,GO:0006950,GO:0007154,GO:0007165,GO:0007346,GO:0008150,GO:0008152,GO:0009893,GO:0009987,GO:0010562,GO:0010604,GO:0016301,GO:0016310,GO:0016740,GO:0016772,GO:0016773,GO:0019220,GO:0019222,GO:0019538,GO:0023014,GO:0023052,GO:0031098,GO:…	2.7.11.1	Pkinase
TraesCS4B02G126300.9	0.0	2241.0	COG0464@1|root,KOG0737@2759|Eukaryota,37IUV@33090|Viridiplantae,3G8DY@35493|Streptophyta,3KXF5@4447|Liliopsida,3IFKW@38820|Poales	O	AAA-type ATPase family protein	-	GO:0002090,GO:0002092,GO:0003008,GO:0003674,GO:0003824,GO:0005575,GO:0005622,GO:0005623,GO:0005634,GO:0005886,GO:0007610,GO:0007611,GO:0007612,GO:0007613,GO:0008150,GO:0009893,GO:0010604,GO:0010646,GO:0010648,GO:0016020,GO:0016462,GO:0016787,GO:0016817,GO:0016818,GO:0016887,GO:0017111,GO:0019222,GO:0023051,GO:0023057,GO:0030100,GO:0031323,GO:0031325,GO:0032501,GO:0032879,GO:0043226,GO:0043227,GO:…	-	AAA,FHA
TraesCS4B02G126300.1	0.0	2247.0	COG0464@1|root,KOG0737@2759|Eukaryota,37IUV@33090|Viridiplantae,3G8DY@35493|Streptophyta,3KXF5@4447|Liliopsida,3IFKW@38820|Poales	O	AAA-type ATPase family protein	-	GO:0002090,GO:0002092,GO:0003008,GO:0003674,GO:0003824,GO:0005575,GO:0005622,GO:0005623,GO:0005634,GO:0005886,GO:0007610,GO:0007611,GO:0007612,GO:0007613,GO:0008150,GO:0009893,GO:0010604,GO:0010646,GO:0010648,GO:0016020,GO:0016462,GO:0016787,GO:0016817,GO:0016818,GO:0016887,GO:0017111,GO:0019222,GO:0023051,GO:0023057,GO:0030100,GO:0031323,GO:0031325,GO:0032501,GO:0032879,GO:0043226,GO:0043227,GO:…	-	AAA,FHA
TraesCS4B02G126300.2	0.0	2184.0	COG0464@1|root,KOG0737@2759|Eukaryota,37IUV@33090|Viridiplantae,3G8DY@35493|Streptophyta,3KXF5@4447|Liliopsida,3IFKW@38820|Poales	O	AAA-type ATPase family protein	-	GO:0002090,GO:0002092,GO:0003008,GO:0003674,GO:0003824,GO:0005575,GO:0005622,GO:0005623,GO:0005634,GO:0005886,GO:0007610,GO:0007611,GO:0007612,GO:0007613,GO:0008150,GO:0009893,GO:0010604,GO:0010646,GO:0010648,GO:0016020,GO:0016462,GO:0016787,GO:0016817,GO:0016818,GO:0016887,GO:0017111,GO:0019222,GO:0023051,GO:0023057,GO:0030100,GO:0031323,GO:0031325,GO:0032501,GO:0032879,GO:0043226,GO:0043227,GO:…	-	AAA,FHA
TraesCS4B02G126300.3	0.0	2196.0	COG0464@1|root,KOG0737@2759|Eukaryota,37IUV@33090|Viridiplantae,3G8DY@35493|Streptophyta,3KXF5@4447|Liliopsida,3IFKW@38820|Poales	O	AAA-type ATPase family protein	-	GO:0002090,GO:0002092,GO:0003008,GO:0003674,GO:0003824,GO:0005575,GO:0005622,GO:0005623,GO:0005634,GO:0005886,GO:0007610,GO:0007611,GO:0007612,GO:0007613,GO:0008150,GO:0009893,GO:0010604,GO:0010646,GO:0010648,GO:0016020,GO:0016462,GO:0016787,GO:0016817,GO:0016818,GO:0016887,GO:0017111,GO:0019222,GO:0023051,GO:0023057,GO:0030100,GO:0031323,GO:0031325,GO:0032501,GO:0032879,GO:0043226,GO:0043227,GO:…	-	AAA,FHA
TraesCS4B02G126300.4	0.0	2311.0	COG0464@1|root,KOG0737@2759|Eukaryota,37IUV@33090|Viridiplantae,3G8DY@35493|Streptophyta,3KXF5@4447|Liliopsida,3IFKW@38820|Poales	O	AAA-type ATPase family protein	-	GO:0002090,GO:0002092,GO:0003008,GO:0003674,GO:0003824,GO:0005575,GO:0005622,GO:0005623,GO:0005634,GO:0005886,GO:0007610,GO:0007611,GO:0007612,GO:0007613,GO:0008150,GO:0009893,GO:0010604,GO:0010646,GO:0010648,GO:0016020,GO:0016462,GO:0016787,GO:0016817,GO:0016818,GO:0016887,GO:0017111,GO:0019222,GO:0023051,GO:0023057,GO:0030100,GO:0031323,GO:0031325,GO:0032501,GO:0032879,GO:0043226,GO:0043227,GO:…	-	AAA,FHA
TraesCS4B02G126300.5	0.0	2239.0	COG0464@1|root,KOG0737@2759|Eukaryota,37IUV@33090|Viridiplantae,3G8DY@35493|Streptophyta,3KXF5@4447|Liliopsida,3IFKW@38820|Poales	O	AAA-type ATPase family protein	-	GO:0002090,GO:0002092,GO:0003008,GO:0003674,GO:0003824,GO:0005575,GO:0005622,GO:0005623,GO:0005634,GO:0005886,GO:0007610,GO:0007611,GO:0007612,GO:0007613,GO:0008150,GO:0009893,GO:0010604,GO:0010646,GO:0010648,GO:0016020,GO:0016462,GO:0016787,GO:0016817,GO:0016818,GO:0016887,GO:0017111,GO:0019222,GO:0023051,GO:0023057,GO:0030100,GO:0031323,GO:0031325,GO:0032501,GO:0032879,GO:0043226,GO:0043227,GO:…	-	AAA,FHA
TraesCS4B02G126300.6	0.0	2323.0	COG0464@1|root,KOG0737@2759|Eukaryota,37IUV@33090|Viridiplantae,3G8DY@35493|Streptophyta,3KXF5@4447|Liliopsida,3IFKW@38820|Poales	O	AAA-type ATPase family protein	-	GO:0002090,GO:0002092,GO:0003008,GO:0003674,GO:0003824,GO:0005575,GO:0005622,GO:0005623,GO:0005634,GO:0005886,GO:0007610,GO:0007611,GO:0007612,GO:0007613,GO:0008150,GO:0009893,GO:0010604,GO:0010646,GO:0010648,GO:0016020,GO:0016462,GO:0016787,GO:0016817,GO:0016818,GO:0016887,GO:0017111,GO:0019222,GO:0023051,GO:0023057,GO:0030100,GO:0031323,GO:0031325,GO:0032501,GO:0032879,GO:0043226,GO:0043227,GO:…	-	AAA,FHA
TraesCS4B02G126300.7	0.0	2399.0	COG0464@1|root,KOG0737@2759|Eukaryota,37IUV@33090|Viridiplantae,3G8DY@35493|Streptophyta,3KXF5@4447|Liliopsida,3IFKW@38820|Poales	O	AAA-type ATPase family protein	-	GO:0002090,GO:0002092,GO:0003008,GO:0003674,GO:0003824,GO:0005575,GO:0005622,GO:0005623,GO:0005634,GO:0005886,GO:0007610,GO:0007611,GO:0007612,GO:0007613,GO:0008150,GO:0009893,GO:0010604,GO:0010646,GO:0010648,GO:0016020,GO:0016462,GO:0016787,GO:0016817,GO:0016818,GO:0016887,GO:0017111,GO:0019222,GO:0023051,GO:0023057,GO:0030100,GO:0031323,GO:0031325,GO:0032501,GO:0032879,GO:0043226,GO:0043227,GO:…	-	AAA,FHA
TraesCS4B02G126300.8	0.0	2237.0	COG0464@1|root,KOG0737@2759|Eukaryota,37IUV@33090|Viridiplantae,3G8DY@35493|Streptophyta,3KXF5@4447|Liliopsida,3IFKW@38820|Poales	O	AAA-type ATPase family protein	-	GO:0002090,GO:0002092,GO:0003008,GO:0003674,GO:0003824,GO:0005575,GO:0005622,GO:0005623,GO:0005634,GO:0005886,GO:0007610,GO:0007611,GO:0007612,GO:0007613,GO:0008150,GO:0009893,GO:0010604,GO:0010646,GO:0010648,GO:0016020,GO:0016462,GO:0016787,GO:0016817,GO:0016818,GO:0016887,GO:0017111,GO:0019222,GO:0023051,GO:0023057,GO:0030100,GO:0031323,GO:0031325,GO:0032501,GO:0032879,GO:0043226,GO:0043227,GO:…	-	AAA,FHA
TraesCS4B02G199500.1	4.83e-41	143.0	2BVJU@1|root,2S2BB@2759|Eukaryota,37UN8@33090|Viridiplantae,3GJAJ@35493|Streptophyta,3M034@4447|Liliopsida,3IHK6@38820|Poales	S	Protein MODIFIER OF SNC1	-	GO:0005575,GO:0005622,GO:0005623,GO:0005634,GO:0006403,GO:0006405,GO:0006406,GO:0006611,GO:0006810,GO:0006886,GO:0006913,GO:0008104,GO:0008150,GO:0008152,GO:0010467,GO:0015031,GO:0015833,GO:0015931,GO:0016973,GO:0031503,GO:0033036,GO:0034613,GO:0042886,GO:0043170,GO:0043226,GO:0043227,GO:0043229,GO:0043231,GO:0044424,GO:0044464,GO:0045184,GO:0046907,GO:0050657,GO:0050658,GO:0051028,GO:0051168,GO:…	-	-
TraesCS4B02G134600.1	0.0	992.0	COG0588@1|root,KOG0235@2759|Eukaryota,37P86@33090|Viridiplantae,3G8A4@35493|Streptophyta,3KRS5@4447|Liliopsida,3IEW2@38820|Poales	G	Phosphoglycerate mutase family	-	GO:0003674,GO:0003824,GO:0005575,GO:0005622,GO:0005623,GO:0005737,GO:0006793,GO:0006796,GO:0008150,GO:0008152,GO:0009507,GO:0009532,GO:0009536,GO:0009570,GO:0009987,GO:0016311,GO:0016787,GO:0016788,GO:0016791,GO:0042578,GO:0043226,GO:0043227,GO:0043229,GO:0043231,GO:0044237,GO:0044422,GO:0044424,GO:0044434,GO:0044435,GO:0044444,GO:0044446,GO:0044464,GO:0047538	3.1.3.63	His_Phos_1
TraesCS4B02G053800.1	0.0	907.0	KOG2675@1|root,KOG2675@2759|Eukaryota,37KKB@33090|Viridiplantae,3GE6F@35493|Streptophyta,3KN45@4447|Liliopsida,3ICYY@38820|Poales	TZ	Belongs to the CAP family	-	-	-	CAP_C,CAP_N
TraesCS4B02G323000.1	0.0	868.0	COG0057@1|root,KOG0657@2759|Eukaryota,37NET@33090|Viridiplantae,3G7RA@35493|Streptophyta,3KW5H@4447|Liliopsida,3I9GE@38820|Poales	G	Belongs to the glyceraldehyde-3-phosphate dehydrogenase family	-	-	1.2.1.13	CP12,Gp_dh_C,Gp_dh_N
TraesCS4B02G122300.1	0.0	1056.0	28N0H@1|root,2QUJB@2759|Eukaryota,37IT6@33090|Viridiplantae,3G8ZM@35493|Streptophyta,3KPAZ@4447|Liliopsida,3IG7J@38820|Poales	S	Belongs to the NPH3 family	-	GO:0005575,GO:0005622,GO:0005623,GO:0005634,GO:0005737,GO:0008150,GO:0009314,GO:0009416,GO:0009605,GO:0009606,GO:0009628,GO:0009637,GO:0009638,GO:0043226,GO:0043227,GO:0043229,GO:0043231,GO:0044424,GO:0044464,GO:0050896	-	BTB,NPH3
TraesCS4B02G008400.1	5.02e-87	256.0	COG1552@1|root,KOG0003@2759|Eukaryota,37TWI@33090|Viridiplantae,3GHWG@35493|Streptophyta,3M2F2@4447|Liliopsida,3IM0X@38820|Poales	J	Ribosomal L40e family	-	-	-	Ribosomal_L40e,ubiquitin
TraesCS4B02G261900.2	0.0	894.0	KOG0431@1|root,KOG0431@2759|Eukaryota,37S3S@33090|Viridiplantae,3G8K9@35493|Streptophyta,3KX9W@4447|Liliopsida,3I8IU@38820|Poales	J	protein required for chloroplast accumulation response	JAC1	GO:0005575,GO:0005622,GO:0005623,GO:0005737,GO:0006810,GO:0006897,GO:0006898,GO:0006996,GO:0007010,GO:0007015,GO:0008150,GO:0009314,GO:0009416,GO:0009628,GO:0009637,GO:0009657,GO:0009658,GO:0009902,GO:0009903,GO:0009904,GO:0009987,GO:0016043,GO:0016192,GO:0019750,GO:0030029,GO:0030036,GO:0031982,GO:0043226,GO:0043227,GO:0044424,GO:0044464,GO:0050896,GO:0051179,GO:0051234,GO:0051640,GO:0051641,GO:…	-	-
TraesCS4B02G261900.1	0.0	1080.0	KOG0431@1|root,KOG0431@2759|Eukaryota,37S3S@33090|Viridiplantae,3G8K9@35493|Streptophyta,3KX9W@4447|Liliopsida,3I8IU@38820|Poales	J	protein required for chloroplast accumulation response	JAC1	GO:0005575,GO:0005622,GO:0005623,GO:0005737,GO:0006810,GO:0006897,GO:0006898,GO:0006996,GO:0007010,GO:0007015,GO:0008150,GO:0009314,GO:0009416,GO:0009628,GO:0009637,GO:0009657,GO:0009658,GO:0009902,GO:0009903,GO:0009904,GO:0009987,GO:0016043,GO:0016192,GO:0019750,GO:0030029,GO:0030036,GO:0031982,GO:0043226,GO:0043227,GO:0044424,GO:0044464,GO:0050896,GO:0051179,GO:0051234,GO:0051640,GO:0051641,GO:…	-	-
TraesCS4B02G271800.1	2.47e-98	290.0	2BD6H@1|root,2RZRN@2759|Eukaryota,37UKB@33090|Viridiplantae,3GI7R@35493|Streptophyta,3M661@4447|Liliopsida,3II04@38820|Poales	S	Blue copper protein	-	-	-	Cu_bind_like
TraesCS4B02G069300.1	0.0	1006.0	COG0112@1|root,KOG2467@2759|Eukaryota,37K7X@33090|Viridiplantae,3GCUC@35493|Streptophyta,3KV7H@4447|Liliopsida,3I6EB@38820|Poales	H	Interconversion of serine and glycine	-	-	2.1.2.1	SHMT
TraesCS4B02G255500.1	0.0	1006.0	28MXB@1|root,2QUFV@2759|Eukaryota,37NZQ@33090|Viridiplantae,3GF0U@35493|Streptophyta,3KXE1@4447|Liliopsida,3I2Q8@38820|Poales	S	Belongs to the NPH3 family	-	GO:0006950,GO:0006952,GO:0008150,GO:0009605,GO:0009607,GO:0009617,GO:0042742,GO:0043207,GO:0050896,GO:0051704,GO:0051707,GO:0098542	-	BTB,NPH3
TraesCS4B02G176200.1	5.43e-91	266.0	COG0537@1|root,KOG3275@2759|Eukaryota,37TQI@33090|Viridiplantae,3GHW7@35493|Streptophyta,3KZA9@4447|Liliopsida,3IH53@38820|Poales	T	Scavenger mRNA decapping enzyme C-term binding	-	GO:0003674,GO:0003824,GO:0005575,GO:0005622,GO:0005623,GO:0005737,GO:0005777,GO:0005886,GO:0006139,GO:0006163,GO:0006725,GO:0006753,GO:0006790,GO:0006793,GO:0006796,GO:0006807,GO:0008150,GO:0008152,GO:0009117,GO:0009150,GO:0009259,GO:0009987,GO:0016020,GO:0016787,GO:0016817,GO:0016819,GO:0019637,GO:0019693,GO:0034641,GO:0042579,GO:0043226,GO:0043227,GO:0043229,GO:0043231,GO:0044237,GO:0044238,GO:…	-	HIT
TraesCS4B02G181000.3	0.0	1929.0	COG0637@1|root,KOG2177@1|root,KOG2177@2759|Eukaryota,KOG2914@2759|Eukaryota,37MAK@33090|Viridiplantae,3GD1A@35493|Streptophyta,3KUNC@4447|Liliopsida,3I5PF@38820|Poales	O	Thioredoxin-like	-	GO:0005575,GO:0005622,GO:0005623,GO:0005737,GO:0008150,GO:0009314,GO:0009416,GO:0009507,GO:0009532,GO:0009534,GO:0009536,GO:0009570,GO:0009579,GO:0009628,GO:0010196,GO:0016020,GO:0031976,GO:0031984,GO:0034357,GO:0042651,GO:0043226,GO:0043227,GO:0043229,GO:0043231,GO:0044422,GO:0044424,GO:0044434,GO:0044435,GO:0044436,GO:0044444,GO:0044446,GO:0044464,GO:0050896,GO:1990066	-	HAD_2,NHL,Thioredoxin_8
TraesCS4B02G181000.2	0.0	1934.0	COG0637@1|root,KOG2177@1|root,KOG2177@2759|Eukaryota,KOG2914@2759|Eukaryota,37MAK@33090|Viridiplantae,3GD1A@35493|Streptophyta,3KUNC@4447|Liliopsida,3I5PF@38820|Poales	O	Thioredoxin-like	-	GO:0005575,GO:0005622,GO:0005623,GO:0005737,GO:0008150,GO:0009314,GO:0009416,GO:0009507,GO:0009532,GO:0009534,GO:0009536,GO:0009570,GO:0009579,GO:0009628,GO:0010196,GO:0016020,GO:0031976,GO:0031984,GO:0034357,GO:0042651,GO:0043226,GO:0043227,GO:0043229,GO:0043231,GO:0044422,GO:0044424,GO:0044434,GO:0044435,GO:0044436,GO:0044444,GO:0044446,GO:0044464,GO:0050896,GO:1990066	-	HAD_2,NHL,Thioredoxin_8
TraesCS4B02G181000.1	0.0	1855.0	COG0637@1|root,KOG2177@1|root,KOG2177@2759|Eukaryota,KOG2914@2759|Eukaryota,37MAK@33090|Viridiplantae,3GD1A@35493|Streptophyta,3KUNC@4447|Liliopsida,3I5PF@38820|Poales	O	Thioredoxin-like	-	GO:0005575,GO:0005622,GO:0005623,GO:0005737,GO:0008150,GO:0009314,GO:0009416,GO:0009507,GO:0009532,GO:0009534,GO:0009536,GO:0009570,GO:0009579,GO:0009628,GO:0010196,GO:0016020,GO:0031976,GO:0031984,GO:0034357,GO:0042651,GO:0043226,GO:0043227,GO:0043229,GO:0043231,GO:0044422,GO:0044424,GO:0044434,GO:0044435,GO:0044436,GO:0044444,GO:0044446,GO:0044464,GO:0050896,GO:1990066	-	HAD_2,NHL,Thioredoxin_8
TraesCS4B02G285000.1	1.05e-186	520.0	COG0036@1|root,KOG3111@2759|Eukaryota,37I5W@33090|Viridiplantae,3G8J0@35493|Streptophyta,3KXV4@4447|Liliopsida,3ITIK@38820|Poales	G	Belongs to the ribulose-phosphate 3-epimerase family	-	GO:0003674,GO:0003824,GO:0004750,GO:0005488,GO:0005575,GO:0005622,GO:0005623,GO:0005737,GO:0005829,GO:0005975,GO:0005996,GO:0006081,GO:0006098,GO:0006139,GO:0006725,GO:0006732,GO:0006733,GO:0006739,GO:0006753,GO:0006793,GO:0006796,GO:0006807,GO:0008150,GO:0008152,GO:0009052,GO:0009056,GO:0009058,GO:0009117,GO:0009507,GO:0009534,GO:0009535,GO:0009536,GO:0009579,GO:0009987,GO:0015977,GO:0015979,GO:…	5.1.3.1	Ribul_P_3_epim
TraesCS4B02G148100.1	0.0	1085.0	KOG2266@1|root,KOG2266@2759|Eukaryota,37M46@33090|Viridiplantae,3G7BT@35493|Streptophyta,3KPUM@4447|Liliopsida,3I5G2@38820|Poales	B	DEK C terminal domain	-	-	-	DEK_C
TraesCS4B02G148100.2	0.0	1075.0	KOG2266@1|root,KOG2266@2759|Eukaryota,37M46@33090|Viridiplantae,3G7BT@35493|Streptophyta,3KPUM@4447|Liliopsida,3I5G2@38820|Poales	B	DEK C terminal domain	-	-	-	DEK_C
TraesCS4B02G148100.3	1.66e-182	549.0	KOG2266@1|root,KOG2266@2759|Eukaryota,37M46@33090|Viridiplantae,3G7BT@35493|Streptophyta,3KPUM@4447|Liliopsida,3I5G2@38820|Poales	B	DEK C terminal domain	-	-	-	DEK_C
TraesCS4B02G148100.4	1.05e-163	500.0	KOG2266@1|root,KOG2266@2759|Eukaryota,37M46@33090|Viridiplantae,3G7BT@35493|Streptophyta,3KPUM@4447|Liliopsida,3I5G2@38820|Poales	B	DEK C terminal domain	-	-	-	DEK_C
TraesCS4B02G335100.1	0.0	1592.0	COG1048@1|root,KOG0452@2759|Eukaryota,37K7C@33090|Viridiplantae,3GEVR@35493|Streptophyta,3KP44@4447|Liliopsida,3I3QC@38820|Poales	AJ	Catalyzes the isomerization of citrate to isocitrate via cis-aconitate	-	-	4.2.1.3	Aconitase,Aconitase_C
TraesCS4B02G253000.1	5.6e-274	752.0	COG1208@1|root,KOG1460@2759|Eukaryota,37IHM@33090|Viridiplantae,3GCFS@35493|Streptophyta,3KT3A@4447|Liliopsida,3I5N5@38820|Poales	GMO	Nucleotidyl transferase	-	GO:0003674,GO:0003824,GO:0004475,GO:0006139,GO:0006725,GO:0006807,GO:0008150,GO:0008152,GO:0008905,GO:0009058,GO:0009225,GO:0009226,GO:0009298,GO:0009987,GO:0016740,GO:0016772,GO:0016779,GO:0018130,GO:0019438,GO:0019673,GO:0034641,GO:0034654,GO:0044237,GO:0044238,GO:0044249,GO:0044271,GO:0044281,GO:0046483,GO:0055086,GO:0070568,GO:0071704,GO:1901135,GO:1901137,GO:1901360,GO:1901362,GO:1901576	2.7.7.13	Hexapep,NTP_transferase
TraesCS4B02G223100.1	2.01e-91	269.0	2A3SY@1|root,2RY5W@2759|Eukaryota,37U2M@33090|Viridiplantae,3GI6Y@35493|Streptophyta,3KZB5@4447|Liliopsida,3IGWB@38820|Poales	S	Protein disulfide-isomerase LQY1	-	GO:0003674,GO:0003756,GO:0003824,GO:0005575,GO:0005622,GO:0005623,GO:0005737,GO:0006091,GO:0006807,GO:0008150,GO:0008152,GO:0009507,GO:0009532,GO:0009534,GO:0009535,GO:0009536,GO:0009570,GO:0009579,GO:0009765,GO:0009987,GO:0010206,GO:0015979,GO:0016020,GO:0016853,GO:0016860,GO:0016864,GO:0019538,GO:0019684,GO:0030091,GO:0031976,GO:0031984,GO:0034357,GO:0042651,GO:0043170,GO:0043226,GO:0043227,GO:…	-	-
TraesCS4B02G325800.1	0.0	1028.0	COG0753@1|root,KOG0047@2759|Eukaryota,37M6R@33090|Viridiplantae,3G948@35493|Streptophyta,3KUJY@4447|Liliopsida,3I3BI@38820|Poales	P	Occurs in almost all aerobically respiring organisms and serves to protect cells from the toxic effects of hydrogen peroxide	CAT1	GO:0000302,GO:0003674,GO:0003824,GO:0004096,GO:0004601,GO:0005488,GO:0005575,GO:0005622,GO:0005623,GO:0005737,GO:0005739,GO:0005777,GO:0006950,GO:0006979,GO:0008150,GO:0008152,GO:0009056,GO:0009314,GO:0009410,GO:0009416,GO:0009628,GO:0009636,GO:0009719,GO:0009725,GO:0009733,GO:0009987,GO:0010033,GO:0010035,GO:0016043,GO:0016209,GO:0016491,GO:0016684,GO:0016999,GO:0017001,GO:0017144,GO:0020037,GO:…	1.11.1.6	Catalase,Catalase-rel
TraesCS4B02G052300.1	0.0	1006.0	COG0076@1|root,KOG1383@2759|Eukaryota,37PA0@33090|Viridiplantae,3GGE7@35493|Streptophyta,3KQ6X@4447|Liliopsida,3I4WG@38820|Poales	E	Belongs to the group II decarboxylase family	-	-	4.1.1.15	Pyridoxal_deC
TraesCS4B02G332800.1	4e-98	288.0	KOG4744@1|root,KOG4744@2759|Eukaryota	C	response to water deprivation	-	-	-	-
TraesCS4B02G030400.2	0.0	1780.0	KOG1057@1|root,KOG1057@2759|Eukaryota,37NJP@33090|Viridiplantae,3GD72@35493|Streptophyta,3KN5F@4447|Liliopsida,3I840@38820|Poales	Z	Belongs to the histidine acid phosphatase family	-	GO:0000166,GO:0000827,GO:0000828,GO:0000829,GO:0000832,GO:0002376,GO:0002682,GO:0002684,GO:0002831,GO:0002833,GO:0003674,GO:0003824,GO:0005488,GO:0005524,GO:0005575,GO:0005622,GO:0005623,GO:0005737,GO:0005829,GO:0005886,GO:0005975,GO:0006020,GO:0006066,GO:0006793,GO:0006796,GO:0006950,GO:0006952,GO:0006955,GO:0008144,GO:0008150,GO:0008152,GO:0009058,GO:0009605,GO:0009607,GO:0009611,GO:0009620,GO:…	2.7.4.24	His_Phos_2
TraesCS4B02G030400.1	0.0	2034.0	KOG1057@1|root,KOG1057@2759|Eukaryota,37NJP@33090|Viridiplantae,3GD72@35493|Streptophyta,3KN5F@4447|Liliopsida,3I840@38820|Poales	Z	Belongs to the histidine acid phosphatase family	-	GO:0000166,GO:0000827,GO:0000828,GO:0000829,GO:0000832,GO:0002376,GO:0002682,GO:0002684,GO:0002831,GO:0002833,GO:0003674,GO:0003824,GO:0005488,GO:0005524,GO:0005575,GO:0005622,GO:0005623,GO:0005737,GO:0005829,GO:0005886,GO:0005975,GO:0006020,GO:0006066,GO:0006793,GO:0006796,GO:0006950,GO:0006952,GO:0006955,GO:0008144,GO:0008150,GO:0008152,GO:0009058,GO:0009605,GO:0009607,GO:0009611,GO:0009620,GO:…	2.7.4.24	His_Phos_2
TraesCS4B02G047900.1	0.0	1414.0	COG1034@1|root,KOG2282@2759|Eukaryota,37RAU@33090|Viridiplantae,3GFDF@35493|Streptophyta,3KT3Q@4447|Liliopsida,3I51T@38820|Poales	C	Belongs to the complex I 75 kDa subunit family	-	GO:0003674,GO:0003824,GO:0003954,GO:0005488,GO:0005575,GO:0005622,GO:0005623,GO:0005737,GO:0005739,GO:0005740,GO:0005743,GO:0005746,GO:0005747,GO:0006091,GO:0006950,GO:0006979,GO:0008137,GO:0008150,GO:0008152,GO:0009507,GO:0009536,GO:0009853,GO:0009987,GO:0015980,GO:0016020,GO:0016491,GO:0016651,GO:0016655,GO:0019866,GO:0030964,GO:0031090,GO:0031966,GO:0031967,GO:0031975,GO:0032991,GO:0043094,GO:…	1.6.5.3,1.6.99.3	Fer2_4,Molybdopterin,NADH-G_4Fe-4S_3,NADH_dhqG_C
TraesCS4B02G128700.1	6.41e-191	529.0	COG0090@1|root,KOG2309@2759|Eukaryota,37IFW@33090|Viridiplantae,3GBRR@35493|Streptophyta,3KTXE@4447|Liliopsida,3ICN1@38820|Poales	J	60S ribosomal protein	-	-	-	Ribosomal_L2,Ribosomal_L2_C
TraesCS4B02G126300.10	0.0	2234.0	COG0464@1|root,KOG0737@2759|Eukaryota,37IUV@33090|Viridiplantae,3G8DY@35493|Streptophyta,3KXF5@4447|Liliopsida,3IFKW@38820|Poales	O	AAA-type ATPase family protein	-	GO:0002090,GO:0002092,GO:0003008,GO:0003674,GO:0003824,GO:0005575,GO:0005622,GO:0005623,GO:0005634,GO:0005886,GO:0007610,GO:0007611,GO:0007612,GO:0007613,GO:0008150,GO:0009893,GO:0010604,GO:0010646,GO:0010648,GO:0016020,GO:0016462,GO:0016787,GO:0016817,GO:0016818,GO:0016887,GO:0017111,GO:0019222,GO:0023051,GO:0023057,GO:0030100,GO:0031323,GO:0031325,GO:0032501,GO:0032879,GO:0043226,GO:0043227,GO:…	-	AAA,FHA
TraesCS4B02G126300.11	0.0	1478.0	COG0464@1|root,KOG0737@2759|Eukaryota,37IUV@33090|Viridiplantae,3G8DY@35493|Streptophyta,3KXF5@4447|Liliopsida,3IFKW@38820|Poales	O	AAA-type ATPase family protein	-	GO:0002090,GO:0002092,GO:0003008,GO:0003674,GO:0003824,GO:0005575,GO:0005622,GO:0005623,GO:0005634,GO:0005886,GO:0007610,GO:0007611,GO:0007612,GO:0007613,GO:0008150,GO:0009893,GO:0010604,GO:0010646,GO:0010648,GO:0016020,GO:0016462,GO:0016787,GO:0016817,GO:0016818,GO:0016887,GO:0017111,GO:0019222,GO:0023051,GO:0023057,GO:0030100,GO:0031323,GO:0031325,GO:0032501,GO:0032879,GO:0043226,GO:0043227,GO:…	-	AAA,FHA
TraesCS4B02G126300.12	0.0	1442.0	COG0464@1|root,KOG0737@2759|Eukaryota,37IUV@33090|Viridiplantae,3G8DY@35493|Streptophyta,3KXF5@4447|Liliopsida,3IFKW@38820|Poales	O	AAA-type ATPase family protein	-	GO:0002090,GO:0002092,GO:0003008,GO:0003674,GO:0003824,GO:0005575,GO:0005622,GO:0005623,GO:0005634,GO:0005886,GO:0007610,GO:0007611,GO:0007612,GO:0007613,GO:0008150,GO:0009893,GO:0010604,GO:0010646,GO:0010648,GO:0016020,GO:0016462,GO:0016787,GO:0016817,GO:0016818,GO:0016887,GO:0017111,GO:0019222,GO:0023051,GO:0023057,GO:0030100,GO:0031323,GO:0031325,GO:0032501,GO:0032879,GO:0043226,GO:0043227,GO:…	-	AAA,FHA
TraesCS4B02G184400.1	2.58e-85	251.0	2DAQB@1|root,2S5GB@2759|Eukaryota,37WHF@33090|Viridiplantae,3GKHB@35493|Streptophyta,3M0D4@4447|Liliopsida,3IIXA@38820|Poales	S	CP12	-	-	-	CP12
TraesCS4B02G089500.1	2.63e-207	573.0	28NJN@1|root,2QV5A@2759|Eukaryota,37S67@33090|Viridiplantae,3GBY6@35493|Streptophyta,3KTS8@4447|Liliopsida,3ICQM@38820|Poales	C	The light-harvesting complex (LHC) functions as a light receptor, it captures and delivers excitation energy to photosystems with which it is closely associated	-	GO:0003674,GO:0005488,GO:0005515,GO:0005575,GO:0005622,GO:0005623,GO:0005737,GO:0006091,GO:0008150,GO:0008152,GO:0009314,GO:0009416,GO:0009503,GO:0009507,GO:0009517,GO:0009521,GO:0009523,GO:0009526,GO:0009532,GO:0009534,GO:0009535,GO:0009536,GO:0009570,GO:0009579,GO:0009628,GO:0009637,GO:0009639,GO:0009765,GO:0009768,GO:0009783,GO:0009941,GO:0009987,GO:0010114,GO:0010196,GO:0010207,GO:0010218,GO:…	-	Chloroa_b-bind
TraesCS4B02G395600.1	0.0	885.0	KOG0582@1|root,KOG0582@2759|Eukaryota,37K74@33090|Viridiplantae,3G9QR@35493|Streptophyta,3KYSI@4447|Liliopsida,3IAIG@38820|Poales	T	Protein kinase domain	-	GO:0001932,GO:0001934,GO:0003674,GO:0003824,GO:0004672,GO:0004674,GO:0005575,GO:0005622,GO:0005623,GO:0005737,GO:0006464,GO:0006468,GO:0006793,GO:0006796,GO:0006807,GO:0006950,GO:0007154,GO:0007165,GO:0007346,GO:0008150,GO:0008152,GO:0009893,GO:0009987,GO:0010562,GO:0010604,GO:0016301,GO:0016310,GO:0016740,GO:0016772,GO:0016773,GO:0019220,GO:0019222,GO:0019538,GO:0023014,GO:0023052,GO:0031098,GO:…	2.7.11.1	Pkinase
TraesCS4B02G178200.1	4.13e-82	245.0	COG5126@1|root,KOG0027@2759|Eukaryota,37K5B@33090|Viridiplantae,3GCAR@35493|Streptophyta,3KVPH@4447|Liliopsida,3IKY8@38820|Poales	T	Calmodulin	-	-	-	EF-hand_1
TraesCS4B02G292100.1	4.58e-246	676.0	COG0388@1|root,KOG0806@2759|Eukaryota,37NPI@33090|Viridiplantae,3GCZJ@35493|Streptophyta,3KWGI@4447|Liliopsida,3I90E@38820|Poales	E	Carbon-nitrogen hydrolase	-	-	3.5.1.3	CN_hydrolase
TraesCS4B02G233100.1	3.02e-81	242.0	COG1552@1|root,KOG0003@2759|Eukaryota,37TWI@33090|Viridiplantae,3GHWG@35493|Streptophyta,3M2F2@4447|Liliopsida,3IM0X@38820|Poales	J	Ribosomal L40e family	-	-	-	Ribosomal_L40e,ubiquitin
TraesCS4B02G233100.2	5.02e-87	256.0	COG1552@1|root,KOG0003@2759|Eukaryota,37TWI@33090|Viridiplantae,3GHWG@35493|Streptophyta,3M2F2@4447|Liliopsida,3IM0X@38820|Poales	J	Ribosomal L40e family	-	-	-	Ribosomal_L40e,ubiquitin
TraesCS4B02G157700.1	0.0	956.0	COG0626@1|root,KOG0053@2759|Eukaryota,37K09@33090|Viridiplantae,3G79I@35493|Streptophyta,3KMYN@4447|Liliopsida,3IC0U@38820|Poales	E	Cys/Met metabolism PLP-dependent enzyme	-	GO:0000096,GO:0000097,GO:0001887,GO:0003674,GO:0003824,GO:0003962,GO:0005488,GO:0005575,GO:0005622,GO:0005623,GO:0005737,GO:0006082,GO:0006520,GO:0006555,GO:0006790,GO:0006807,GO:0008144,GO:0008150,GO:0008152,GO:0008652,GO:0009058,GO:0009066,GO:0009067,GO:0009086,GO:0009507,GO:0009532,GO:0009536,GO:0009570,GO:0009987,GO:0016053,GO:0016740,GO:0016765,GO:0019752,GO:0019842,GO:0030170,GO:0036094,GO:…	2.5.1.48	Cys_Met_Meta_PP
TraesCS4B02G195100.1	4.13e-137	389.0	28JHU@1|root,2QPY7@2759|Eukaryota,37T1U@33090|Viridiplantae,3GD33@35493|Streptophyta,3KZBI@4447|Liliopsida,3IFXQ@38820|Poales	V	Rhodanese Homology Domain	-	GO:0005575,GO:0005622,GO:0005623,GO:0005737,GO:0006950,GO:0008150,GO:0009266,GO:0009409,GO:0009507,GO:0009526,GO:0009534,GO:0009536,GO:0009579,GO:0009628,GO:0009941,GO:0031967,GO:0031975,GO:0031976,GO:0031984,GO:0043226,GO:0043227,GO:0043229,GO:0043231,GO:0044422,GO:0044424,GO:0044434,GO:0044435,GO:0044444,GO:0044446,GO:0044464,GO:0050896	-	Rhodanese
TraesCS4B02G204500.1	1.31e-80	246.0	COG0711@1|root,2S8NX@2759|Eukaryota,37WDI@33090|Viridiplantae,3GX87@35493|Streptophyta,3MAU8@4447|Liliopsida,3IUC5@38820|Poales	P	ATP synthase B/B' CF(0)	-	-	-	ATP-synt_B
TraesCS4B02G198600.1	1.45e-153	431.0	COG0244@1|root,2QU04@2759|Eukaryota,37MQU@33090|Viridiplantae,3GFW0@35493|Streptophyta,3KRP5@4447|Liliopsida,3I61G@38820|Poales	J	Ribosomal protein L10	-	-	-	Ribosomal_L10
TraesCS4B02G161900.1	4.19e-79	236.0	COG0236@1|root,KOG1748@2759|Eukaryota,37VI6@33090|Viridiplantae,3GJC4@35493|Streptophyta,3KZR3@4447|Liliopsida,3II4T@38820|Poales	I	Carrier of the growing fatty acid chain in fatty acid biosynthesis	-	GO:0000035,GO:0000036,GO:0003674,GO:0005488,GO:0005575,GO:0005622,GO:0005623,GO:0005737,GO:0005739,GO:0005759,GO:0005829,GO:0005975,GO:0006082,GO:0006629,GO:0006631,GO:0006633,GO:0006643,GO:0006644,GO:0006664,GO:0006793,GO:0006796,GO:0008150,GO:0008152,GO:0008610,GO:0008654,GO:0009058,GO:0009245,GO:0009247,GO:0009311,GO:0009312,GO:0009987,GO:0016051,GO:0016053,GO:0019637,GO:0019752,GO:0019842,GO:…	-	PP-binding
TraesCS4D02G067000.1	2.44e-110	318.0	2A8F0@1|root,2RYGC@2759|Eukaryota,37U10@33090|Viridiplantae,3GJ8Y@35493|Streptophyta,3KZ7Q@4447|Liliopsida,3IH8A@38820|Poales	S	Protein phosphatase inhibitor 2 (IPP-2)	-	-	-	IPP-2
TraesCS4D02G129300.2	1.04e-222	624.0	COG0588@1|root,KOG0235@2759|Eukaryota,37P86@33090|Viridiplantae,3G8A4@35493|Streptophyta,3KRS5@4447|Liliopsida,3IEW2@38820|Poales	G	Phosphoglycerate mutase family	-	GO:0003674,GO:0003824,GO:0005575,GO:0005622,GO:0005623,GO:0005737,GO:0006793,GO:0006796,GO:0008150,GO:0008152,GO:0009507,GO:0009532,GO:0009536,GO:0009570,GO:0009987,GO:0016311,GO:0016787,GO:0016788,GO:0016791,GO:0042578,GO:0043226,GO:0043227,GO:0043229,GO:0043231,GO:0044237,GO:0044422,GO:0044424,GO:0044434,GO:0044435,GO:0044444,GO:0044446,GO:0044464,GO:0047538	3.1.3.63	His_Phos_1
TraesCS4D02G129300.1	0.0	1004.0	COG0588@1|root,KOG0235@2759|Eukaryota,37P86@33090|Viridiplantae,3G8A4@35493|Streptophyta,3KRS5@4447|Liliopsida,3IEW2@38820|Poales	G	Phosphoglycerate mutase family	-	GO:0003674,GO:0003824,GO:0005575,GO:0005622,GO:0005623,GO:0005737,GO:0006793,GO:0006796,GO:0008150,GO:0008152,GO:0009507,GO:0009532,GO:0009536,GO:0009570,GO:0009987,GO:0016311,GO:0016787,GO:0016788,GO:0016791,GO:0042578,GO:0043226,GO:0043227,GO:0043229,GO:0043231,GO:0044237,GO:0044422,GO:0044424,GO:0044434,GO:0044435,GO:0044444,GO:0044446,GO:0044464,GO:0047538	3.1.3.63	His_Phos_1
TraesCS4D02G253100.1	2.38e-275	756.0	COG1208@1|root,KOG1460@2759|Eukaryota,37IHM@33090|Viridiplantae,3GCFS@35493|Streptophyta,3KT3A@4447|Liliopsida,3I5N5@38820|Poales	GMO	Nucleotidyl transferase	-	GO:0003674,GO:0003824,GO:0004475,GO:0006139,GO:0006725,GO:0006807,GO:0008150,GO:0008152,GO:0008905,GO:0009058,GO:0009225,GO:0009226,GO:0009298,GO:0009987,GO:0016740,GO:0016772,GO:0016779,GO:0018130,GO:0019438,GO:0019673,GO:0034641,GO:0034654,GO:0044237,GO:0044238,GO:0044249,GO:0044271,GO:0044281,GO:0046483,GO:0055086,GO:0070568,GO:0071704,GO:1901135,GO:1901137,GO:1901360,GO:1901362,GO:1901576	2.7.7.13	Hexapep,NTP_transferase
TraesCS4D02G098500.1	0.0	1029.0	KOG1087@1|root,KOG1087@2759|Eukaryota,37J7X@33090|Viridiplantae,3G7ER@35493|Streptophyta,3KU98@4447|Liliopsida,3I51E@38820|Poales	U	GAT domain	-	GO:0003674,GO:0005488,GO:0005515,GO:0005575,GO:0005622,GO:0005623,GO:0005737,GO:0007088,GO:0007154,GO:0007165,GO:0007346,GO:0008150,GO:0009987,GO:0010564,GO:0010639,GO:0010948,GO:0019899,GO:0019900,GO:0019901,GO:0023052,GO:0030276,GO:0033043,GO:0044424,GO:0044464,GO:0045786,GO:0045839,GO:0045930,GO:0048519,GO:0048523,GO:0050789,GO:0050794,GO:0050896,GO:0051128,GO:0051129,GO:0051716,GO:0051726,GO:…	-	GAT,VHS
TraesCS4D02G218400.1	4.77e-73	222.0	COG1552@1|root,KOG0003@2759|Eukaryota,37TWI@33090|Viridiplantae,3GHWG@35493|Streptophyta,3M2HK@4447|Liliopsida,3IGVY@38820|Poales	J	Ribosomal_L40e	-	-	-	Ribosomal_L40e,ubiquitin
TraesCS4D02G178000.1	2.69e-91	266.0	COG0537@1|root,KOG3275@2759|Eukaryota,37TQI@33090|Viridiplantae,3GHW7@35493|Streptophyta,3KZA9@4447|Liliopsida,3IH53@38820|Poales	T	Scavenger mRNA decapping enzyme C-term binding	-	GO:0003674,GO:0003824,GO:0005575,GO:0005622,GO:0005623,GO:0005737,GO:0005777,GO:0005886,GO:0006139,GO:0006163,GO:0006725,GO:0006753,GO:0006790,GO:0006793,GO:0006796,GO:0006807,GO:0008150,GO:0008152,GO:0009117,GO:0009150,GO:0009259,GO:0009987,GO:0016020,GO:0016787,GO:0016817,GO:0016819,GO:0019637,GO:0019693,GO:0034641,GO:0042579,GO:0043226,GO:0043227,GO:0043229,GO:0043231,GO:0044237,GO:0044238,GO:…	-	HIT
TraesCS4D02G263200.1	3.58e-311	856.0	COG1405@1|root,KOG1597@2759|Eukaryota,37KHA@33090|Viridiplantae,3GEVP@35493|Streptophyta,3KXDG@4447|Liliopsida,3I9GM@38820|Poales	K	Transcription factor TFIIB repeat	-	GO:0000182,GO:0000976,GO:0000977,GO:0000979,GO:0000988,GO:0000990,GO:0000991,GO:0000993,GO:0001012,GO:0001046,GO:0001047,GO:0001067,GO:0001098,GO:0001099,GO:0001139,GO:0001173,GO:0001174,GO:0003674,GO:0003676,GO:0003677,GO:0003690,GO:0005488,GO:0005515,GO:0005575,GO:0005622,GO:0005623,GO:0005634,GO:0005737,GO:0006139,GO:0006351,GO:0006352,GO:0006355,GO:0006357,GO:0006366,GO:0006367,GO:0006725,GO:…	-	TFIIB
TraesCS4D02G185400.1	2.96e-85	252.0	2DAQB@1|root,2S5GB@2759|Eukaryota,37WHF@33090|Viridiplantae,3GKHB@35493|Streptophyta,3M0D4@4447|Liliopsida,3IIXA@38820|Poales	S	CP12	-	-	-	CP12
TraesCS4D02G159500.2	0.0	967.0	COG0626@1|root,KOG0053@2759|Eukaryota,37K09@33090|Viridiplantae,3G79I@35493|Streptophyta,3KMYN@4447|Liliopsida,3IC0U@38820|Poales	E	Cys/Met metabolism PLP-dependent enzyme	-	GO:0000096,GO:0000097,GO:0001887,GO:0003674,GO:0003824,GO:0003962,GO:0005488,GO:0005575,GO:0005622,GO:0005623,GO:0005737,GO:0006082,GO:0006520,GO:0006555,GO:0006790,GO:0006807,GO:0008144,GO:0008150,GO:0008152,GO:0008652,GO:0009058,GO:0009066,GO:0009067,GO:0009086,GO:0009507,GO:0009532,GO:0009536,GO:0009570,GO:0009987,GO:0016053,GO:0016740,GO:0016765,GO:0019752,GO:0019842,GO:0030170,GO:0036094,GO:…	2.5.1.48	Cys_Met_Meta_PP
TraesCS4D02G159500.1	3.98e-298	818.0	COG0626@1|root,KOG0053@2759|Eukaryota,37K09@33090|Viridiplantae,3G79I@35493|Streptophyta,3KMYN@4447|Liliopsida,3IC0U@38820|Poales	E	Cys/Met metabolism PLP-dependent enzyme	-	GO:0000096,GO:0000097,GO:0001887,GO:0003674,GO:0003824,GO:0003962,GO:0005488,GO:0005575,GO:0005622,GO:0005623,GO:0005737,GO:0006082,GO:0006520,GO:0006555,GO:0006790,GO:0006807,GO:0008144,GO:0008150,GO:0008152,GO:0008652,GO:0009058,GO:0009066,GO:0009067,GO:0009086,GO:0009507,GO:0009532,GO:0009536,GO:0009570,GO:0009987,GO:0016053,GO:0016740,GO:0016765,GO:0019752,GO:0019842,GO:0030170,GO:0036094,GO:…	2.5.1.48	Cys_Met_Meta_PP
TraesCS4D02G165300.1	0.0	1289.0	KOG2416@1|root,KOG2416@2759|Eukaryota,37KXW@33090|Viridiplantae,3GF8I@35493|Streptophyta,3KQXZ@4447|Liliopsida,3ICND@38820|Poales	B	RNSP1-SAP18 binding (RSB) motif	-	GO:0002262,GO:0002376,GO:0002520,GO:0002682,GO:0002684,GO:0002761,GO:0002763,GO:0005575,GO:0005622,GO:0005623,GO:0005634,GO:0005654,GO:0005730,GO:0005737,GO:0005829,GO:0005886,GO:0006323,GO:0006915,GO:0006921,GO:0006996,GO:0007275,GO:0008150,GO:0008219,GO:0009892,GO:0009987,GO:0010468,GO:0010605,GO:0010629,GO:0010941,GO:0010942,GO:0012501,GO:0016020,GO:0016043,GO:0016604,GO:0016607,GO:0019219,GO:…	-	RSB_motif,SAP
TraesCS4D02G027800.2	0.0	1857.0	KOG1057@1|root,KOG1057@2759|Eukaryota,37NJP@33090|Viridiplantae,3GD72@35493|Streptophyta,3KN5F@4447|Liliopsida,3I840@38820|Poales	Z	Belongs to the histidine acid phosphatase family	-	GO:0000166,GO:0000827,GO:0000828,GO:0000829,GO:0000832,GO:0002376,GO:0002682,GO:0002684,GO:0002831,GO:0002833,GO:0003674,GO:0003824,GO:0005488,GO:0005524,GO:0005575,GO:0005622,GO:0005623,GO:0005737,GO:0005829,GO:0005886,GO:0005975,GO:0006020,GO:0006066,GO:0006793,GO:0006796,GO:0006950,GO:0006952,GO:0006955,GO:0008144,GO:0008150,GO:0008152,GO:0009058,GO:0009605,GO:0009607,GO:0009611,GO:0009620,GO:…	2.7.4.24	His_Phos_2
TraesCS4D02G027800.1	0.0	2104.0	KOG1057@1|root,KOG1057@2759|Eukaryota,37NJP@33090|Viridiplantae,3GD72@35493|Streptophyta,3KN5F@4447|Liliopsida,3I840@38820|Poales	Z	Belongs to the histidine acid phosphatase family	-	GO:0000166,GO:0000827,GO:0000828,GO:0000829,GO:0000832,GO:0002376,GO:0002682,GO:0002684,GO:0002831,GO:0002833,GO:0003674,GO:0003824,GO:0005488,GO:0005524,GO:0005575,GO:0005622,GO:0005623,GO:0005737,GO:0005829,GO:0005886,GO:0005975,GO:0006020,GO:0006066,GO:0006793,GO:0006796,GO:0006950,GO:0006952,GO:0006955,GO:0008144,GO:0008150,GO:0008152,GO:0009058,GO:0009605,GO:0009607,GO:0009611,GO:0009620,GO:…	2.7.4.24	His_Phos_2
TraesCS4D02G159800.1	3.59e-80	239.0	COG0236@1|root,KOG1748@2759|Eukaryota,37VI6@33090|Viridiplantae,3GJC4@35493|Streptophyta,3KZR3@4447|Liliopsida,3II4T@38820|Poales	I	Carrier of the growing fatty acid chain in fatty acid biosynthesis	-	GO:0000035,GO:0000036,GO:0003674,GO:0005488,GO:0005575,GO:0005622,GO:0005623,GO:0005737,GO:0005739,GO:0005759,GO:0005829,GO:0005975,GO:0006082,GO:0006629,GO:0006631,GO:0006633,GO:0006643,GO:0006644,GO:0006664,GO:0006793,GO:0006796,GO:0008150,GO:0008152,GO:0008610,GO:0008654,GO:0009058,GO:0009245,GO:0009247,GO:0009311,GO:0009312,GO:0009987,GO:0016051,GO:0016053,GO:0019637,GO:0019752,GO:0019842,GO:…	-	PP-binding
TraesCS4D02G234300.1	1.01e-80	241.0	COG1552@1|root,KOG0003@2759|Eukaryota,37TWI@33090|Viridiplantae,3GHWG@35493|Streptophyta,3M2F2@4447|Liliopsida,3IM0X@38820|Poales	J	Ribosomal L40e family	-	-	-	Ribosomal_L40e,ubiquitin
TraesCS4D02G234300.2	5.02e-87	256.0	COG1552@1|root,KOG0003@2759|Eukaryota,37TWI@33090|Viridiplantae,3GHWG@35493|Streptophyta,3M2F2@4447|Liliopsida,3IM0X@38820|Poales	J	Ribosomal L40e family	-	-	-	Ribosomal_L40e,ubiquitin
TraesCS4D02G223500.1	1.42e-91	270.0	2A3SY@1|root,2RY5W@2759|Eukaryota,37U2M@33090|Viridiplantae,3GI6Y@35493|Streptophyta,3KZB5@4447|Liliopsida,3IGWB@38820|Poales	S	Protein disulfide-isomerase LQY1	-	GO:0003674,GO:0003756,GO:0003824,GO:0005575,GO:0005622,GO:0005623,GO:0005737,GO:0006091,GO:0006807,GO:0008150,GO:0008152,GO:0009507,GO:0009532,GO:0009534,GO:0009535,GO:0009536,GO:0009570,GO:0009579,GO:0009765,GO:0009987,GO:0010206,GO:0015979,GO:0016020,GO:0016853,GO:0016860,GO:0016864,GO:0019538,GO:0019684,GO:0030091,GO:0031976,GO:0031984,GO:0034357,GO:0042651,GO:0043170,GO:0043226,GO:0043227,GO:…	-	-
TraesCS4D02G199500.1	2.05e-153	431.0	COG0244@1|root,2QU04@2759|Eukaryota,37MQU@33090|Viridiplantae,3GFW0@35493|Streptophyta,3KRP5@4447|Liliopsida,3I61G@38820|Poales	J	Ribosomal protein L10	-	-	-	Ribosomal_L10
TraesCS4D02G260400.1	3.16e-177	494.0	COG1890@1|root,KOG1628@2759|Eukaryota,37MQG@33090|Viridiplantae,3G8TI@35493|Streptophyta,3KQ5F@4447|Liliopsida,3I548@38820|Poales	J	40S ribosomal protein S3a	-	GO:0002181,GO:0003674,GO:0003676,GO:0003723,GO:0003729,GO:0003735,GO:0005198,GO:0005488,GO:0005575,GO:0005618,GO:0005622,GO:0005623,GO:0005634,GO:0005730,GO:0005737,GO:0005829,GO:0005840,GO:0005844,GO:0005886,GO:0005911,GO:0006412,GO:0006518,GO:0006807,GO:0008150,GO:0008152,GO:0009058,GO:0009059,GO:0009506,GO:0009507,GO:0009536,GO:0009987,GO:0010467,GO:0015935,GO:0016020,GO:0019538,GO:0022626,GO:…	5.3.1.6	Ribosomal_S3Ae
TraesCS4D02G205400.1	1.26e-85	259.0	COG0711@1|root,2S8NX@2759|Eukaryota,37WDI@33090|Viridiplantae,3GX87@35493|Streptophyta,3MAU8@4447|Liliopsida,3IUC5@38820|Poales	P	ATP synthase B/B' CF(0)	-	-	-	ATP-synt_B
TraesCS4D02G179800.1	2.05e-82	246.0	COG5126@1|root,KOG0027@2759|Eukaryota	DTZ	Calcium-binding protein	-	GO:0003674,GO:0005488,GO:0005509,GO:0005515,GO:0005575,GO:0005622,GO:0005623,GO:0005737,GO:0019904,GO:0043167,GO:0043169,GO:0044424,GO:0044464,GO:0046872	-	EF-hand_1
TraesCS4D02G123700.1	6.41e-191	529.0	COG0090@1|root,KOG2309@2759|Eukaryota,37IFW@33090|Viridiplantae,3GBRR@35493|Streptophyta,3KTXE@4447|Liliopsida,3ICN1@38820|Poales	J	60S ribosomal protein	-	-	-	Ribosomal_L2,Ribosomal_L2_C
TraesCS4D02G270900.1	4.29e-113	325.0	2BD6H@1|root,2RZRN@2759|Eukaryota,37UKB@33090|Viridiplantae,3GI7R@35493|Streptophyta,3M661@4447|Liliopsida,3II04@38820|Poales	S	Blue copper protein	-	-	-	Cu_bind_like
TraesCS4D02G068100.1	0.0	1006.0	COG0112@1|root,KOG2467@2759|Eukaryota,37K7X@33090|Viridiplantae,3GCUC@35493|Streptophyta,3KV7H@4447|Liliopsida,3I6EB@38820|Poales	H	Interconversion of serine and glycine	-	-	2.1.2.1	SHMT
TraesCS4D02G200600.1	1.85e-48	162.0	2BVJU@1|root,2S2BB@2759|Eukaryota,37UN8@33090|Viridiplantae,3GJAJ@35493|Streptophyta,3M034@4447|Liliopsida,3IHK6@38820|Poales	S	Protein MODIFIER OF SNC1	-	GO:0005575,GO:0005622,GO:0005623,GO:0005634,GO:0006403,GO:0006405,GO:0006406,GO:0006611,GO:0006810,GO:0006886,GO:0006913,GO:0008104,GO:0008150,GO:0008152,GO:0010467,GO:0015031,GO:0015833,GO:0015931,GO:0016973,GO:0031503,GO:0033036,GO:0034613,GO:0042886,GO:0043170,GO:0043226,GO:0043227,GO:0043229,GO:0043231,GO:0044424,GO:0044464,GO:0045184,GO:0046907,GO:0050657,GO:0050658,GO:0051028,GO:0051168,GO:…	-	-
TraesCS4D02G216400.1	2.04e-313	857.0	COG0666@1|root,KOG2319@2759|Eukaryota,37HIB@33090|Viridiplantae,3GG5M@35493|Streptophyta,3KNNS@4447|Liliopsida,3I7FP@38820|Poales	U	Domain present in VPS9	-	-	-	VPS9
TraesCS4D02G047800.1	0.0	1414.0	COG1034@1|root,KOG2282@2759|Eukaryota,37RAU@33090|Viridiplantae,3GFDF@35493|Streptophyta,3KT3Q@4447|Liliopsida,3I51T@38820|Poales	C	Belongs to the complex I 75 kDa subunit family	-	GO:0003674,GO:0003824,GO:0003954,GO:0005488,GO:0005575,GO:0005622,GO:0005623,GO:0005737,GO:0005739,GO:0005740,GO:0005743,GO:0005746,GO:0005747,GO:0006091,GO:0006950,GO:0006979,GO:0008137,GO:0008150,GO:0008152,GO:0009507,GO:0009536,GO:0009853,GO:0009987,GO:0015980,GO:0016020,GO:0016491,GO:0016651,GO:0016655,GO:0019866,GO:0030964,GO:0031090,GO:0031966,GO:0031967,GO:0031975,GO:0032991,GO:0043094,GO:…	1.6.5.3,1.6.99.3	Fer2_4,Molybdopterin,NADH-G_4Fe-4S_3,NADH_dhqG_C
TraesCS4D02G314300.1	1.37e-132	379.0	COG0454@1|root,KOG3216@2759|Eukaryota,37MV8@33090|Viridiplantae,3GDCA@35493|Streptophyta,3KT5E@4447|Liliopsida,3I7GH@38820|Poales	E	Acetyltransferase (GNAT) family	-	-	-	Acetyltransf_1
TraesCS4D02G277400.2	1.76e-252	697.0	COG1249@1|root,KOG0405@2759|Eukaryota,37KY5@33090|Viridiplantae,3GFPX@35493|Streptophyta,3KUHA@4447|Liliopsida,3IB2U@38820|Poales	Q	Belongs to the class-I pyridine nucleotide-disulfide oxidoreductase family	GR	GO:0000166,GO:0000302,GO:0000305,GO:0003674,GO:0003824,GO:0004362,GO:0005488,GO:0005507,GO:0005524,GO:0005575,GO:0005622,GO:0005623,GO:0005737,GO:0005739,GO:0006950,GO:0006979,GO:0008144,GO:0008150,GO:0008152,GO:0009507,GO:0009532,GO:0009536,GO:0009570,GO:0009636,GO:0009987,GO:0010035,GO:0015036,GO:0015037,GO:0015038,GO:0016209,GO:0016491,GO:0016651,GO:0016667,GO:0016668,GO:0017076,GO:0019725,GO:…	1.8.1.7	Pyr_redox_2,Pyr_redox_dim
TraesCS4D02G277400.1	0.0	1061.0	COG1249@1|root,KOG0405@2759|Eukaryota,37KY5@33090|Viridiplantae,3GFPX@35493|Streptophyta,3KUHA@4447|Liliopsida,3IB2U@38820|Poales	Q	Belongs to the class-I pyridine nucleotide-disulfide oxidoreductase family	GR	GO:0000166,GO:0000302,GO:0000305,GO:0003674,GO:0003824,GO:0004362,GO:0005488,GO:0005507,GO:0005524,GO:0005575,GO:0005622,GO:0005623,GO:0005737,GO:0005739,GO:0006950,GO:0006979,GO:0008144,GO:0008150,GO:0008152,GO:0009507,GO:0009532,GO:0009536,GO:0009570,GO:0009636,GO:0009987,GO:0010035,GO:0015036,GO:0015037,GO:0015038,GO:0016209,GO:0016491,GO:0016651,GO:0016667,GO:0016668,GO:0017076,GO:0019725,GO:…	1.8.1.7	Pyr_redox_2,Pyr_redox_dim
TraesCS4D02G006900.1	5.02e-87	256.0	COG1552@1|root,KOG0003@2759|Eukaryota,37TWI@33090|Viridiplantae,3GHWG@35493|Streptophyta,3M2F2@4447|Liliopsida,3IM0X@38820|Poales	J	Ribosomal L40e family	-	-	-	Ribosomal_L40e,ubiquitin
TraesCS4D02G088200.1	0.0	2033.0	COG0438@1|root,KOG0853@2759|Eukaryota,37R2V@33090|Viridiplantae,3G9PP@35493|Streptophyta,3KWA0@4447|Liliopsida,3I7TV@38820|Poales	M	Belongs to the glycosyltransferase 1 family	-	GO:0003674,GO:0003824,GO:0005575,GO:0005623,GO:0005886,GO:0008194,GO:0016020,GO:0016740,GO:0016757,GO:0016758,GO:0035251,GO:0044464,GO:0046524,GO:0046527,GO:0071944	2.4.1.14	Glyco_trans_4_4,Glycos_transf_1,S6PP,Sucrose_synth
TraesCS4D02G088200.2	0.0	1647.0	COG0438@1|root,KOG0853@2759|Eukaryota,37R2V@33090|Viridiplantae,3G9PP@35493|Streptophyta,3KWA0@4447|Liliopsida,3I7TV@38820|Poales	M	Belongs to the glycosyltransferase 1 family	-	GO:0003674,GO:0003824,GO:0005575,GO:0005623,GO:0005886,GO:0008194,GO:0016020,GO:0016740,GO:0016757,GO:0016758,GO:0035251,GO:0044464,GO:0046524,GO:0046527,GO:0071944	2.4.1.14	Glyco_trans_4_4,Glycos_transf_1,S6PP,Sucrose_synth
TraesCS4D02G088200.3	0.0	1996.0	COG0438@1|root,KOG0853@2759|Eukaryota,37R2V@33090|Viridiplantae,3G9PP@35493|Streptophyta,3KWA0@4447|Liliopsida,3I7TV@38820|Poales	M	Belongs to the glycosyltransferase 1 family	-	GO:0003674,GO:0003824,GO:0005575,GO:0005623,GO:0005886,GO:0008194,GO:0016020,GO:0016740,GO:0016757,GO:0016758,GO:0035251,GO:0044464,GO:0046524,GO:0046527,GO:0071944	2.4.1.14	Glyco_trans_4_4,Glycos_transf_1,S6PP,Sucrose_synth
TraesCS4D02G120400.1	0.0	1054.0	28N0H@1|root,2QUJB@2759|Eukaryota,37IT6@33090|Viridiplantae,3G8ZM@35493|Streptophyta,3KPAZ@4447|Liliopsida,3IG7J@38820|Poales	S	Belongs to the NPH3 family	-	GO:0005575,GO:0005622,GO:0005623,GO:0005634,GO:0005737,GO:0008150,GO:0009314,GO:0009416,GO:0009605,GO:0009606,GO:0009628,GO:0009637,GO:0009638,GO:0043226,GO:0043227,GO:0043229,GO:0043231,GO:0044424,GO:0044464,GO:0050896	-	BTB,NPH3
TraesCS4D02G255500.1	0.0	1033.0	28MXB@1|root,2QUFV@2759|Eukaryota,37NZQ@33090|Viridiplantae,3GF0U@35493|Streptophyta,3KXE1@4447|Liliopsida,3I2Q8@38820|Poales	S	Belongs to the NPH3 family	-	GO:0006950,GO:0006952,GO:0008150,GO:0009605,GO:0009607,GO:0009617,GO:0042742,GO:0043207,GO:0050896,GO:0051704,GO:0051707,GO:0098542	-	BTB,NPH3
TraesCS4D02G283800.1	4.46e-188	523.0	COG0036@1|root,KOG3111@2759|Eukaryota,37I5W@33090|Viridiplantae,3G8J0@35493|Streptophyta,3KXV4@4447|Liliopsida,3ITIK@38820|Poales	G	Belongs to the ribulose-phosphate 3-epimerase family	-	GO:0003674,GO:0003824,GO:0004750,GO:0005488,GO:0005575,GO:0005622,GO:0005623,GO:0005737,GO:0005829,GO:0005975,GO:0005996,GO:0006081,GO:0006098,GO:0006139,GO:0006725,GO:0006732,GO:0006733,GO:0006739,GO:0006753,GO:0006793,GO:0006796,GO:0006807,GO:0008150,GO:0008152,GO:0009052,GO:0009056,GO:0009058,GO:0009117,GO:0009507,GO:0009534,GO:0009535,GO:0009536,GO:0009579,GO:0009987,GO:0015977,GO:0015979,GO:…	5.1.3.1	Ribul_P_3_epim
TraesCS4D02G322700.2	0.0	922.0	COG0753@1|root,KOG0047@2759|Eukaryota,37M6R@33090|Viridiplantae,3G948@35493|Streptophyta,3KUJY@4447|Liliopsida,3I3BI@38820|Poales	P	Occurs in almost all aerobically respiring organisms and serves to protect cells from the toxic effects of hydrogen peroxide	CAT1	GO:0000302,GO:0003674,GO:0003824,GO:0004096,GO:0004601,GO:0005488,GO:0005575,GO:0005622,GO:0005623,GO:0005737,GO:0005739,GO:0005777,GO:0006950,GO:0006979,GO:0008150,GO:0008152,GO:0009056,GO:0009314,GO:0009410,GO:0009416,GO:0009628,GO:0009636,GO:0009719,GO:0009725,GO:0009733,GO:0009987,GO:0010033,GO:0010035,GO:0016043,GO:0016209,GO:0016491,GO:0016684,GO:0016999,GO:0017001,GO:0017144,GO:0020037,GO:…	1.11.1.6	Catalase,Catalase-rel
TraesCS4D02G322700.1	0.0	1031.0	COG0753@1|root,KOG0047@2759|Eukaryota,37M6R@33090|Viridiplantae,3G948@35493|Streptophyta,3KUJY@4447|Liliopsida,3I3BI@38820|Poales	P	Occurs in almost all aerobically respiring organisms and serves to protect cells from the toxic effects of hydrogen peroxide	CAT1	GO:0000302,GO:0003674,GO:0003824,GO:0004096,GO:0004601,GO:0005488,GO:0005575,GO:0005622,GO:0005623,GO:0005737,GO:0005739,GO:0005777,GO:0006950,GO:0006979,GO:0008150,GO:0008152,GO:0009056,GO:0009314,GO:0009410,GO:0009416,GO:0009628,GO:0009636,GO:0009719,GO:0009725,GO:0009733,GO:0009987,GO:0010033,GO:0010035,GO:0016043,GO:0016209,GO:0016491,GO:0016684,GO:0016999,GO:0017001,GO:0017144,GO:0020037,GO:…	1.11.1.6	Catalase,Catalase-rel
TraesCS4D02G047300.1	0.0	1222.0	COG0033@1|root,KOG0625@2759|Eukaryota,37RJS@33090|Viridiplantae,3GDYC@35493|Streptophyta,3KUAM@4447|Liliopsida,3I4Q4@38820|Poales	G	Belongs to the phosphohexose mutase family	-	GO:0000271,GO:0003674,GO:0003824,GO:0004614,GO:0005575,GO:0005622,GO:0005623,GO:0005634,GO:0005737,GO:0005829,GO:0005886,GO:0005975,GO:0005976,GO:0005977,GO:0005978,GO:0005982,GO:0005996,GO:0006006,GO:0006012,GO:0006073,GO:0006091,GO:0006112,GO:0008150,GO:0008152,GO:0009056,GO:0009058,GO:0009059,GO:0009250,GO:0009507,GO:0009526,GO:0009532,GO:0009536,GO:0009570,GO:0009581,GO:0009582,GO:0009590,GO:…	5.4.2.2	PGM_PMM_I,PGM_PMM_II,PGM_PMM_III,PGM_PMM_IV
TraesCS4D02G268800.1	0.0	1540.0	28NT1@1|root,2QVCZ@2759|Eukaryota,37N9B@33090|Viridiplantae,3G83M@35493|Streptophyta,3KVGA@4447|Liliopsida,3I7UP@38820|Poales	-	-	-	-	-	-
TraesCS4D02G268800.2	0.0	1537.0	28NT1@1|root,2QVCZ@2759|Eukaryota,37N9B@33090|Viridiplantae,3G83M@35493|Streptophyta,3KVGA@4447|Liliopsida,3I7UP@38820|Poales	-	-	-	-	-	-
TraesCS4D02G268800.3	0.0	1431.0	28NT1@1|root,2QVCZ@2759|Eukaryota,37N9B@33090|Viridiplantae,3G83M@35493|Streptophyta,3KVGA@4447|Liliopsida,3I7UP@38820|Poales	-	-	-	-	-	-
TraesCS4D02G268800.4	0.0	1005.0	28NT1@1|root,2QVCZ@2759|Eukaryota,37N9B@33090|Viridiplantae,3G83M@35493|Streptophyta,3KVGA@4447|Liliopsida,3I7UP@38820|Poales	-	-	-	-	-	-
TraesCS4D02G086400.1	2.63e-207	573.0	28NJN@1|root,2QV5A@2759|Eukaryota,37S67@33090|Viridiplantae,3GBY6@35493|Streptophyta,3KTS8@4447|Liliopsida,3ICQM@38820|Poales	C	The light-harvesting complex (LHC) functions as a light receptor, it captures and delivers excitation energy to photosystems with which it is closely associated	-	GO:0003674,GO:0005488,GO:0005515,GO:0005575,GO:0005622,GO:0005623,GO:0005737,GO:0006091,GO:0008150,GO:0008152,GO:0009314,GO:0009416,GO:0009503,GO:0009507,GO:0009517,GO:0009521,GO:0009523,GO:0009526,GO:0009532,GO:0009534,GO:0009535,GO:0009536,GO:0009570,GO:0009579,GO:0009628,GO:0009637,GO:0009639,GO:0009765,GO:0009768,GO:0009783,GO:0009941,GO:0009987,GO:0010114,GO:0010196,GO:0010207,GO:0010218,GO:…	-	Chloroa_b-bind
TraesCS4D02G261900.1	0.0	1082.0	KOG0431@1|root,KOG0431@2759|Eukaryota,37S3S@33090|Viridiplantae,3G8K9@35493|Streptophyta,3KX9W@4447|Liliopsida,3I8IU@38820|Poales	J	protein required for chloroplast accumulation response	JAC1	GO:0005575,GO:0005622,GO:0005623,GO:0005737,GO:0006810,GO:0006897,GO:0006898,GO:0006996,GO:0007010,GO:0007015,GO:0008150,GO:0009314,GO:0009416,GO:0009628,GO:0009637,GO:0009657,GO:0009658,GO:0009902,GO:0009903,GO:0009904,GO:0009987,GO:0016043,GO:0016192,GO:0019750,GO:0030029,GO:0030036,GO:0031982,GO:0043226,GO:0043227,GO:0044424,GO:0044464,GO:0050896,GO:0051179,GO:0051234,GO:0051640,GO:0051641,GO:…	-	-
TraesCS4D02G153300.1	0.0	1103.0	KOG2266@1|root,KOG2266@2759|Eukaryota,37M46@33090|Viridiplantae,3G7BT@35493|Streptophyta,3KPUM@4447|Liliopsida,3I5G2@38820|Poales	B	DEK C terminal domain	-	-	-	DEK_C
TraesCS4D02G153300.2	7.19e-189	568.0	KOG2266@1|root,KOG2266@2759|Eukaryota,37M46@33090|Viridiplantae,3G7BT@35493|Streptophyta,3KPUM@4447|Liliopsida,3I5G2@38820|Poales	B	DEK C terminal domain	-	-	-	DEK_C
TraesCS4D02G153300.3	0.0	995.0	KOG2266@1|root,KOG2266@2759|Eukaryota,37M46@33090|Viridiplantae,3G7BT@35493|Streptophyta,3KPUM@4447|Liliopsida,3I5G2@38820|Poales	B	DEK C terminal domain	-	-	-	DEK_C
TraesCS4D02G153300.4	0.0	1040.0	KOG2266@1|root,KOG2266@2759|Eukaryota,37M46@33090|Viridiplantae,3G7BT@35493|Streptophyta,3KPUM@4447|Liliopsida,3I5G2@38820|Poales	B	DEK C terminal domain	-	-	-	DEK_C
TraesCS4D02G153300.5	0.0	1053.0	KOG2266@1|root,KOG2266@2759|Eukaryota,37M46@33090|Viridiplantae,3G7BT@35493|Streptophyta,3KPUM@4447|Liliopsida,3I5G2@38820|Poales	B	DEK C terminal domain	-	-	-	DEK_C
TraesCS4D02G029200.1	0.0	1922.0	COG1525@1|root,KOG2039@2759|Eukaryota,37HGD@33090|Viridiplantae,3GCDU@35493|Streptophyta,3KP9M@4447|Liliopsida,3IDQ8@38820|Poales	K	Tudor domain	-	GO:0000932,GO:0003674,GO:0003676,GO:0003723,GO:0003729,GO:0003824,GO:0004518,GO:0005488,GO:0005575,GO:0005618,GO:0005622,GO:0005623,GO:0005634,GO:0005635,GO:0005737,GO:0005783,GO:0005829,GO:0005886,GO:0005911,GO:0006082,GO:0006139,GO:0006396,GO:0006397,GO:0006401,GO:0006402,GO:0006629,GO:0006720,GO:0006721,GO:0006725,GO:0006807,GO:0006950,GO:0006970,GO:0007275,GO:0008150,GO:0008152,GO:0008299,GO:…	-	SNase,TUDOR
TraesCS4D02G003600.2	1.15e-130	377.0	COG0459@1|root,2QU2U@2759|Eukaryota,37NT8@33090|Viridiplantae,3G7JS@35493|Streptophyta,3KW6I@4447|Liliopsida,3I5RI@38820|Poales	O	PsbP	-	GO:0005575,GO:0005622,GO:0005623,GO:0005737,GO:0009507,GO:0009536,GO:0009579,GO:0031977,GO:0043226,GO:0043227,GO:0043229,GO:0043231,GO:0044424,GO:0044436,GO:0044444,GO:0044464	-	PsbP
TraesCS4D02G003600.1	6.87e-125	359.0	COG0459@1|root,2QU2U@2759|Eukaryota,37NT8@33090|Viridiplantae,3G7JS@35493|Streptophyta,3KW6I@4447|Liliopsida,3I5RI@38820|Poales	O	PsbP	-	GO:0005575,GO:0005622,GO:0005623,GO:0005737,GO:0009507,GO:0009536,GO:0009579,GO:0031977,GO:0043226,GO:0043227,GO:0043229,GO:0043231,GO:0044424,GO:0044436,GO:0044444,GO:0044464	-	PsbP
TraesCS4D02G053800.1	0.0	914.0	KOG2675@1|root,KOG2675@2759|Eukaryota,37KKB@33090|Viridiplantae,3GE6F@35493|Streptophyta,3KN45@4447|Liliopsida,3ICYY@38820|Poales	TZ	Belongs to the CAP family	-	-	-	CAP_C,CAP_N
TraesCS5A02G024600.1	0.0	1939.0	KOG4658@1|root,KOG4658@2759|Eukaryota,37JN7@33090|Viridiplantae,3GAV6@35493|Streptophyta,3KXEB@4447|Liliopsida,3IB1A@38820|Poales	T	disease resistance protein	-	-	-	NB-ARC
TraesCS5A02G124300.2	2.19e-287	785.0	COG5277@1|root,KOG0676@2759|Eukaryota,37I8J@33090|Viridiplantae,3G790@35493|Streptophyta,3KT2U@4447|Liliopsida,3I8UI@38820|Poales	Z	Belongs to the actin family	-	-	-	Actin
TraesCS5A02G124300.1	3.59e-278	764.0	COG5277@1|root,KOG0676@2759|Eukaryota,37I8J@33090|Viridiplantae,3G790@35493|Streptophyta,3KT2U@4447|Liliopsida,3I8UI@38820|Poales	Z	Belongs to the actin family	-	-	-	Actin
TraesCS5A02G007900.1	0.0	1869.0	28IFU@1|root,2QQSP@2759|Eukaryota,37IPE@33090|Viridiplantae,3GE0G@35493|Streptophyta,3M23C@4447|Liliopsida,3IMP9@38820|Poales	E	Plant lipoxygenase may be involved in a number of diverse aspects of plant physiology including growth and development, pest resistance, and senescence or responses to wounding	-	GO:0001101,GO:0003674,GO:0003824,GO:0005575,GO:0005622,GO:0005623,GO:0005737,GO:0006082,GO:0006629,GO:0006631,GO:0006690,GO:0006950,GO:0008150,GO:0008152,GO:0009058,GO:0009507,GO:0009526,GO:0009532,GO:0009534,GO:0009535,GO:0009536,GO:0009570,GO:0009579,GO:0009605,GO:0009607,GO:0009611,GO:0009617,GO:0009620,GO:0009694,GO:0009695,GO:0009719,GO:0009725,GO:0009753,GO:0009941,GO:0009987,GO:0010033,GO:…	1.13.11.12	Lipoxygenase,PLAT
TraesCS5A02G224000.1	5.07e-103	298.0	COG5272@1|root,KOG0001@2759|Eukaryota,37IJ5@33090|Viridiplantae,3G78F@35493|Streptophyta,3KTCA@4447|Liliopsida,3I2NF@38820|Poales	O	Ubiquitin exists either covalently attached to another protein, or free (unanchored). When covalently bound, it is conjugated to target proteins via an isopeptide bond either as a monomer (monoubiquitin), a polymer linked via different Lys residues of the ubiquitin (polyubiquitin chains) or a linear polymer linked via the initiator Met of the ubiquitin (linear polyubiquitin chains). Polyubiquitin…	RUB1	GO:0005575,GO:0005622,GO:0005623,GO:0005737,GO:0005829,GO:0005886,GO:0006464,GO:0006508,GO:0006511,GO:0006807,GO:0008150,GO:0008152,GO:0009056,GO:0009057,GO:0009058,GO:0009692,GO:0009693,GO:0009719,GO:0009725,GO:0009733,GO:0009987,GO:0010033,GO:0010817,GO:0016020,GO:0019538,GO:0019941,GO:0030163,GO:0032446,GO:0036211,GO:0042221,GO:0042445,GO:0042446,GO:0043170,GO:0043412,GO:0043449,GO:0043450,GO:…	-	ubiquitin
TraesCS5A02G093200.1	0.0	1697.0	COG0264@1|root,KOG1071@2759|Eukaryota,37Q2W@33090|Viridiplantae,3GGZS@35493|Streptophyta,3KXG0@4447|Liliopsida,3I8IE@38820|Poales	J	Associates with the EF-Tu.GDP complex and induces the exchange of GDP to GTP. It remains bound to the aminoacyl-tRNA.EF- Tu.GTP complex up to the GTP hydrolysis stage on the ribosome	EFTS	-	-	EF_TS,S1
TraesCS5A02G458900.1	8.45e-165	464.0	COG0098@1|root,KOG0877@2759|Eukaryota,37QF0@33090|Viridiplantae,3GC84@35493|Streptophyta,3KR8N@4447|Liliopsida,3I996@38820|Poales	J	Belongs to the universal ribosomal protein uS5 family	-	GO:0003674,GO:0003676,GO:0003723,GO:0003729,GO:0003735,GO:0005198,GO:0005488,GO:0005575,GO:0005618,GO:0005622,GO:0005623,GO:0005634,GO:0005730,GO:0005737,GO:0005829,GO:0005840,GO:0005844,GO:0005886,GO:0005911,GO:0006412,GO:0006518,GO:0006807,GO:0008150,GO:0008152,GO:0009058,GO:0009059,GO:0009506,GO:0009507,GO:0009536,GO:0009987,GO:0010467,GO:0015935,GO:0016020,GO:0019538,GO:0022626,GO:0022627,GO:…	-	Ribosomal_S5,Ribosomal_S5_C
TraesCS5A02G488000.1	1.94e-66	203.0	2C9IA@1|root,2S7PX@2759|Eukaryota,37WY2@33090|Viridiplantae,3GKXV@35493|Streptophyta,3M1SM@4447|Liliopsida,3IJWW@38820|Poales	S	Thylakoid soluble phosphoprotein TSP9	-	-	-	TSP9
TraesCS5A02G482800.2	2.87e-71	215.0	2E6G4@1|root,2S1U2@2759|Eukaryota,37VMW@33090|Viridiplantae,3GJC9@35493|Streptophyta,3M0QF@4447|Liliopsida,3IHW7@38820|Poales	S	Photosystem I reaction center subunit IV	-	-	-	PSI_PsaE
TraesCS5A02G482800.1	4.87e-85	252.0	2E6G4@1|root,2S1U2@2759|Eukaryota,37VMW@33090|Viridiplantae,3GJC9@35493|Streptophyta,3M0QF@4447|Liliopsida,3IHW7@38820|Poales	S	Photosystem I reaction center subunit IV	-	-	-	PSI_PsaE
TraesCS5A02G322500.1	1.46e-197	546.0	2CMAT@1|root,2QPU1@2759|Eukaryota,37HF1@33090|Viridiplantae,3GBSG@35493|Streptophyta,3KS9Q@4447|Liliopsida,3IAAC@38820|Poales	C	The light-harvesting complex (LHC) functions as a light receptor, it captures and delivers excitation energy to photosystems with which it is closely associated	-	GO:0003674,GO:0005488,GO:0005575,GO:0005622,GO:0005623,GO:0005737,GO:0006091,GO:0008150,GO:0008152,GO:0009314,GO:0009416,GO:0009507,GO:0009526,GO:0009532,GO:0009534,GO:0009535,GO:0009536,GO:0009570,GO:0009579,GO:0009628,GO:0009765,GO:0009768,GO:0009941,GO:0009987,GO:0010287,GO:0015979,GO:0016020,GO:0016168,GO:0019684,GO:0031409,GO:0031967,GO:0031975,GO:0031976,GO:0031984,GO:0034357,GO:0042651,GO:…	-	Chloroa_b-bind
TraesCS5A02G443900.2	4.49e-82	252.0	29ZPE@1|root,2RXWQ@2759|Eukaryota,37U2I@33090|Viridiplantae,3GIAV@35493|Streptophyta,3KZWT@4447|Liliopsida,3I9SE@38820|Poales	B	Histone H1	-	GO:0005575,GO:0005622,GO:0005623,GO:0005634,GO:0005694,GO:0005730,GO:0005737,GO:0005739,GO:0031974,GO:0031981,GO:0043226,GO:0043227,GO:0043228,GO:0043229,GO:0043231,GO:0043232,GO:0043233,GO:0044422,GO:0044424,GO:0044428,GO:0044444,GO:0044446,GO:0044464,GO:0070013	-	Linker_histone
TraesCS5A02G443900.1	2.83e-75	235.0	29ZPE@1|root,2RXWQ@2759|Eukaryota,37U2I@33090|Viridiplantae,3GIAV@35493|Streptophyta,3KZWT@4447|Liliopsida,3I9SE@38820|Poales	B	Histone H1	-	GO:0005575,GO:0005622,GO:0005623,GO:0005634,GO:0005694,GO:0005730,GO:0005737,GO:0005739,GO:0031974,GO:0031981,GO:0043226,GO:0043227,GO:0043228,GO:0043229,GO:0043231,GO:0043232,GO:0043233,GO:0044422,GO:0044424,GO:0044428,GO:0044444,GO:0044446,GO:0044464,GO:0070013	-	Linker_histone
TraesCS5A02G203500.1	0.0	1740.0	COG1877@1|root,KOG1050@2759|Eukaryota,37ITE@33090|Viridiplantae,3G7U5@35493|Streptophyta,3KVNF@4447|Liliopsida,3IFRC@38820|Poales	G	Glycosyltransferase family 20	-	GO:0003674,GO:0003824,GO:0003825,GO:0004805,GO:0005575,GO:0005622,GO:0005623,GO:0005737,GO:0005975,GO:0005984,GO:0005991,GO:0005992,GO:0006793,GO:0006796,GO:0006950,GO:0008150,GO:0008152,GO:0008194,GO:0009058,GO:0009311,GO:0009312,GO:0009987,GO:0016051,GO:0016311,GO:0016740,GO:0016757,GO:0016758,GO:0016787,GO:0016788,GO:0016791,GO:0019203,GO:0033554,GO:0034637,GO:0035251,GO:0042578,GO:0044237,GO:…	2.4.1.15,3.1.3.12	Glyco_transf_20,Trehalose_PPase
TraesCS5A02G324200.1	5.28e-208	576.0	COG0149@1|root,KOG1643@2759|Eukaryota,37IFK@33090|Viridiplantae,3GESU@35493|Streptophyta,3KQN8@4447|Liliopsida,3I3UA@38820|Poales	G	Triosephosphate isomerase	-	GO:0000003,GO:0003674,GO:0003824,GO:0004807,GO:0005575,GO:0005576,GO:0005622,GO:0005623,GO:0005737,GO:0005739,GO:0005829,GO:0005975,GO:0005996,GO:0006006,GO:0006066,GO:0006071,GO:0006081,GO:0006082,GO:0006090,GO:0006091,GO:0006094,GO:0006096,GO:0006139,GO:0006163,GO:0006164,GO:0006165,GO:0006629,GO:0006638,GO:0006639,GO:0006641,GO:0006642,GO:0006725,GO:0006732,GO:0006733,GO:0006753,GO:0006754,GO:…	5.3.1.1	TIM
TraesCS5A02G092400.1	9.76e-150	422.0	COG0105@1|root,KOG0888@2759|Eukaryota,37HIF@33090|Viridiplantae,3GEZN@35493|Streptophyta,3KNQV@4447|Liliopsida,3I96W@38820|Poales	F	Nucleoside diphosphate kinase	NDPK2	GO:0000302,GO:0003674,GO:0003824,GO:0004550,GO:0005575,GO:0005622,GO:0005623,GO:0005634,GO:0005737,GO:0006139,GO:0006165,GO:0006725,GO:0006753,GO:0006793,GO:0006796,GO:0006807,GO:0006950,GO:0006979,GO:0007154,GO:0007165,GO:0007602,GO:0008150,GO:0008152,GO:0009117,GO:0009132,GO:0009314,GO:0009411,GO:0009416,GO:0009507,GO:0009526,GO:0009532,GO:0009536,GO:0009570,GO:0009579,GO:0009581,GO:0009582,GO:…	2.7.4.6	NDK
TraesCS5A02G092400.2	1.36e-141	401.0	COG0105@1|root,KOG0888@2759|Eukaryota,37HIF@33090|Viridiplantae,3GEZN@35493|Streptophyta,3KNQV@4447|Liliopsida,3I96W@38820|Poales	F	Nucleoside diphosphate kinase	NDPK2	GO:0000302,GO:0003674,GO:0003824,GO:0004550,GO:0005575,GO:0005622,GO:0005623,GO:0005634,GO:0005737,GO:0006139,GO:0006165,GO:0006725,GO:0006753,GO:0006793,GO:0006796,GO:0006807,GO:0006950,GO:0006979,GO:0007154,GO:0007165,GO:0007602,GO:0008150,GO:0008152,GO:0009117,GO:0009132,GO:0009314,GO:0009411,GO:0009416,GO:0009507,GO:0009526,GO:0009532,GO:0009536,GO:0009570,GO:0009579,GO:0009581,GO:0009582,GO:…	2.7.4.6	NDK
TraesCS5A02G022200.1	2.48e-249	691.0	COG0031@1|root,KOG1252@2759|Eukaryota,37MTM@33090|Viridiplantae,3G849@35493|Streptophyta,3KPDM@4447|Liliopsida,3I2WK@38820|Poales	E	Belongs to the cysteine synthase cystathionine beta- synthase family	OASA1	GO:0000003,GO:0000096,GO:0000097,GO:0000902,GO:0000904,GO:0003006,GO:0003674,GO:0003824,GO:0004124,GO:0005488,GO:0005575,GO:0005576,GO:0005622,GO:0005623,GO:0005634,GO:0005737,GO:0005773,GO:0005774,GO:0005777,GO:0005829,GO:0005886,GO:0006082,GO:0006520,GO:0006534,GO:0006535,GO:0006563,GO:0006790,GO:0006807,GO:0007568,GO:0008144,GO:0008150,GO:0008152,GO:0008652,GO:0009058,GO:0009069,GO:0009070,GO:…	2.5.1.47	PALP
TraesCS5A02G355000.1	0.0	1445.0	28JVX@1|root,2QSA1@2759|Eukaryota,37IVU@33090|Viridiplantae,3G7Y2@35493|Streptophyta,3KSWN@4447|Liliopsida,3I7NM@38820|Poales	S	N-terminal C2 in EEIG1 and EHBP1 proteins	-	GO:0005575,GO:0005622,GO:0005623,GO:0005737,GO:0005829,GO:0005886,GO:0006810,GO:0006928,GO:0006950,GO:0006970,GO:0006996,GO:0007097,GO:0008150,GO:0009314,GO:0009416,GO:0009628,GO:0009637,GO:0009657,GO:0009658,GO:0009787,GO:0009902,GO:0009903,GO:0009966,GO:0009987,GO:0010029,GO:0010646,GO:0016020,GO:0016043,GO:0019750,GO:0023051,GO:0030029,GO:0030048,GO:0030705,GO:0031022,GO:0042592,GO:0044424,GO:…	-	NT-C2
TraesCS5A02G454900.1	1.29e-231	640.0	COG0346@1|root,KOG2943@2759|Eukaryota,37MYF@33090|Viridiplantae,3GF0Z@35493|Streptophyta,3KVJ4@4447|Liliopsida,3IFN5@38820|Poales	G	Glyoxalase/Bleomycin resistance protein/Dioxygenase superfamily	-	GO:0003674,GO:0003824,GO:0004462,GO:0005575,GO:0005622,GO:0005623,GO:0005737,GO:0006081,GO:0006082,GO:0006089,GO:0006950,GO:0008150,GO:0008152,GO:0009056,GO:0009266,GO:0009409,GO:0009438,GO:0009507,GO:0009526,GO:0009532,GO:0009536,GO:0009570,GO:0009579,GO:0009628,GO:0009987,GO:0010319,GO:0016829,GO:0016846,GO:0019243,GO:0019752,GO:0031967,GO:0031975,GO:0031977,GO:0032787,GO:0042180,GO:0042182,GO:…	4.4.1.5	Glyoxalase
TraesCS5A02G116100.1	0.0	971.0	COG2453@1|root,KOG2283@2759|Eukaryota,37HYA@33090|Viridiplantae,3G7JI@35493|Streptophyta,3KMJ9@4447|Liliopsida,3IB4N@38820|Poales	T	Phosphatidylinositol 3,4,5-trisphosphate 3-phosphatase and dual-specificity protein phosphatase	-	-	3.1.3.16,3.1.3.48,3.1.3.67	PTEN_C2
TraesCS5A02G082800.1	6.41e-191	529.0	COG0090@1|root,KOG2309@2759|Eukaryota,37IFW@33090|Viridiplantae,3GBRR@35493|Streptophyta,3KTXE@4447|Liliopsida,3ICN1@38820|Poales	J	60S ribosomal protein	-	-	-	Ribosomal_L2,Ribosomal_L2_C
TraesCS5A02G229300.1	2.06e-179	499.0	2CMW9@1|root,2QSBP@2759|Eukaryota,37NZ1@33090|Viridiplantae,3GDUY@35493|Streptophyta,3KUVU@4447|Liliopsida,3IAT5@38820|Poales	P	The light-harvesting complex (LHC) functions as a light receptor, it captures and delivers excitation energy to photosystems with which it is closely associated	-	-	-	Chloroa_b-bind
TraesCS5A02G269800.1	4.87e-278	781.0	COG0702@1|root,KOG1203@2759|Eukaryota,37KM2@33090|Viridiplantae,3GAWB@35493|Streptophyta,3KSPW@4447|Liliopsida,3IBQ0@38820|Poales	G	NAD(P)H-binding	-	GO:0005575,GO:0005622,GO:0005623,GO:0005737,GO:0009507,GO:0009526,GO:0009534,GO:0009535,GO:0009536,GO:0009579,GO:0009941,GO:0016020,GO:0031967,GO:0031975,GO:0031976,GO:0031984,GO:0032991,GO:0034357,GO:0042651,GO:0043226,GO:0043227,GO:0043229,GO:0043231,GO:0044422,GO:0044424,GO:0044425,GO:0044434,GO:0044435,GO:0044436,GO:0044444,GO:0044446,GO:0044464,GO:0055035,GO:0098796,GO:0098807	-	NAD_binding_10
TraesCS5A02G177400.1	0.0	1780.0	COG0460@1|root,2QQBK@2759|Eukaryota,37I0M@33090|Viridiplantae,3G9XD@35493|Streptophyta,3KXUG@4447|Liliopsida,3I9RM@38820|Poales	E	Homoserine dehydrogenase	-	GO:0003674,GO:0003824,GO:0004072,GO:0004412,GO:0005575,GO:0005622,GO:0005623,GO:0005737,GO:0006082,GO:0006520,GO:0006793,GO:0006796,GO:0006807,GO:0008150,GO:0008152,GO:0008652,GO:0009058,GO:0009069,GO:0009070,GO:0009090,GO:0009092,GO:0009507,GO:0009532,GO:0009536,GO:0009570,GO:0009987,GO:0016053,GO:0016301,GO:0016310,GO:0016491,GO:0016614,GO:0016616,GO:0016740,GO:0016772,GO:0016774,GO:0019202,GO:…	1.1.1.3,2.7.2.4	AA_kinase,ACT,ACT_7,Homoserine_dh,NAD_binding_3
TraesCS5A02G177400.3	0.0	1774.0	COG0460@1|root,2QQBK@2759|Eukaryota,37I0M@33090|Viridiplantae,3G9XD@35493|Streptophyta,3KXUG@4447|Liliopsida,3I9RM@38820|Poales	E	Homoserine dehydrogenase	-	GO:0003674,GO:0003824,GO:0004072,GO:0004412,GO:0005575,GO:0005622,GO:0005623,GO:0005737,GO:0006082,GO:0006520,GO:0006793,GO:0006796,GO:0006807,GO:0008150,GO:0008152,GO:0008652,GO:0009058,GO:0009069,GO:0009070,GO:0009090,GO:0009092,GO:0009507,GO:0009532,GO:0009536,GO:0009570,GO:0009987,GO:0016053,GO:0016301,GO:0016310,GO:0016491,GO:0016614,GO:0016616,GO:0016740,GO:0016772,GO:0016774,GO:0019202,GO:…	1.1.1.3,2.7.2.4	AA_kinase,ACT,ACT_7,Homoserine_dh,NAD_binding_3
TraesCS5A02G177400.2	0.0	1733.0	COG0460@1|root,2QQBK@2759|Eukaryota,37I0M@33090|Viridiplantae,3G9XD@35493|Streptophyta,3KXUG@4447|Liliopsida,3I9RM@38820|Poales	E	Homoserine dehydrogenase	-	GO:0003674,GO:0003824,GO:0004072,GO:0004412,GO:0005575,GO:0005622,GO:0005623,GO:0005737,GO:0006082,GO:0006520,GO:0006793,GO:0006796,GO:0006807,GO:0008150,GO:0008152,GO:0008652,GO:0009058,GO:0009069,GO:0009070,GO:0009090,GO:0009092,GO:0009507,GO:0009532,GO:0009536,GO:0009570,GO:0009987,GO:0016053,GO:0016301,GO:0016310,GO:0016491,GO:0016614,GO:0016616,GO:0016740,GO:0016772,GO:0016774,GO:0019202,GO:…	1.1.1.3,2.7.2.4	AA_kinase,ACT,ACT_7,Homoserine_dh,NAD_binding_3
TraesCS5A02G350600.1	2.94e-196	544.0	2CMAT@1|root,2QPU1@2759|Eukaryota,37T05@33090|Viridiplantae,3GAA5@35493|Streptophyta,3KMPC@4447|Liliopsida,3I95V@38820|Poales	P	The light-harvesting complex (LHC) functions as a light receptor, it captures and delivers excitation energy to photosystems with which it is closely associated	-	-	-	Chloroa_b-bind
TraesCS5A02G434200.1	2.42e-105	304.0	COG0099@1|root,KOG3311@2759|Eukaryota,37Q2K@33090|Viridiplantae,3GA1U@35493|Streptophyta,3M2DW@4447|Liliopsida	J	Belongs to the universal ribosomal protein uS13 family	-	GO:0003674,GO:0003676,GO:0003723,GO:0003729,GO:0003735,GO:0005198,GO:0005488,GO:0005575,GO:0005618,GO:0005622,GO:0005623,GO:0005634,GO:0005730,GO:0005737,GO:0005773,GO:0005774,GO:0005829,GO:0005840,GO:0005886,GO:0005911,GO:0006412,GO:0006413,GO:0006518,GO:0006807,GO:0008150,GO:0008152,GO:0009058,GO:0009059,GO:0009506,GO:0009987,GO:0010467,GO:0015935,GO:0016020,GO:0019538,GO:0022613,GO:0022626,GO:…	-	Ribosomal_S13
TraesCS5A02G424400.1	1.45e-260	714.0	COG1304@1|root,KOG0538@2759|Eukaryota,37QEA@33090|Viridiplantae,3GADE@35493|Streptophyta,3KPNH@4447|Liliopsida,3IE90@38820|Poales	C	FMN-dependent dehydrogenase	-	GO:0003674,GO:0003824,GO:0003973,GO:0005575,GO:0005622,GO:0005623,GO:0005737,GO:0005777,GO:0008150,GO:0008152,GO:0008891,GO:0009853,GO:0009987,GO:0010109,GO:0016032,GO:0016491,GO:0016614,GO:0016899,GO:0019048,GO:0019222,GO:0031323,GO:0035821,GO:0042579,GO:0043094,GO:0043226,GO:0043227,GO:0043229,GO:0043231,GO:0044003,GO:0044237,GO:0044403,GO:0044419,GO:0044424,GO:0044444,GO:0044464,GO:0050789,GO:…	1.1.3.15	FMN_dh
TraesCS5A02G027400.1	2.03e-130	395.0	2A9GW@1|root,2RYIM@2759|Eukaryota,37TZS@33090|Viridiplantae,3GIHD@35493|Streptophyta,3M11D@4447|Liliopsida,3ID49@38820|Poales	S	Methyl-CpG binding domain	-	GO:0000166,GO:0003674,GO:0003676,GO:0003677,GO:0005488,GO:0005575,GO:0005622,GO:0005623,GO:0005634,GO:0005737,GO:0005829,GO:0008327,GO:0036094,GO:0043226,GO:0043227,GO:0043229,GO:0043231,GO:0043565,GO:0044424,GO:0044444,GO:0044464,GO:0097159,GO:1901265,GO:1901363	-	MBD
TraesCS5A02G014400.2	0.0	866.0	COG0148@1|root,KOG2670@2759|Eukaryota,37JMA@33090|Viridiplantae,3G9BD@35493|Streptophyta,3KTZI@4447|Liliopsida,3I5AH@38820|Poales	G	phosphopyruvate hydratase activity	-	GO:0005575,GO:0005622,GO:0005623,GO:0005737,GO:0044424,GO:0044464	4.2.1.11	Enolase_C,Enolase_N,LETM1
TraesCS5A02G014400.1	2.92e-314	857.0	COG0148@1|root,KOG2670@2759|Eukaryota,37JMA@33090|Viridiplantae,3G9BD@35493|Streptophyta,3KTZI@4447|Liliopsida,3I5AH@38820|Poales	G	phosphopyruvate hydratase activity	-	GO:0005575,GO:0005622,GO:0005623,GO:0005737,GO:0044424,GO:0044464	4.2.1.11	Enolase_C,Enolase_N,LETM1
TraesCS5A02G338800.1	0.0	1043.0	COG0515@1|root,KOG0192@2759|Eukaryota,37N3E@33090|Viridiplantae,3GGHT@35493|Streptophyta,3KWCD@4447|Liliopsida,3I2P3@38820|Poales	T	Protein kinase domain	-	-	2.5.1.18	ACT,Pkinase_Tyr
TraesCS5A02G479300.1	0.0	1259.0	COG0443@1|root,KOG0101@2759|Eukaryota,37K68@33090|Viridiplantae,3GAQN@35493|Streptophyta,3KPRR@4447|Liliopsida,3I2BA@38820|Poales	O	Belongs to the heat shock protein 70 family	-	-	-	HSP70
TraesCS5A02G414400.1	2.54e-148	419.0	28NRD@1|root,2QTZ8@2759|Eukaryota,37PA8@33090|Viridiplantae,3GE69@35493|Streptophyta,3KW1X@4447|Liliopsida,3I588@38820|Poales	S	Photosystem I reaction center subunit III	-	GO:0005575,GO:0005622,GO:0005623,GO:0005737,GO:0009507,GO:0009534,GO:0009536,GO:0009543,GO:0009579,GO:0031976,GO:0031977,GO:0031978,GO:0031984,GO:0043226,GO:0043227,GO:0043229,GO:0043231,GO:0044422,GO:0044424,GO:0044434,GO:0044435,GO:0044436,GO:0044444,GO:0044446,GO:0044464	-	PSI_PsaF
TraesCS5A02G086100.1	3.58e-128	365.0	KOG3313@1|root,KOG3313@2759|Eukaryota,37QS6@33090|Viridiplantae,3GH3W@35493|Streptophyta,3KX3C@4447|Liliopsida,3I3K3@38820|Poales	O	Binds specifically to cytosolic chaperonin (c-CPN) and transfers target proteins to it. Binds to nascent polypeptide chain and promotes folding in an environment in which there are many competing pathways for nonnative proteins	-	GO:0003674,GO:0005488,GO:0005515,GO:0005575,GO:0005622,GO:0005623,GO:0005737,GO:0005829,GO:0005844,GO:0007017,GO:0007021,GO:0008092,GO:0008150,GO:0009987,GO:0015631,GO:0016043,GO:0016272,GO:0022607,GO:0032991,GO:0034622,GO:0043933,GO:0044085,GO:0044424,GO:0044444,GO:0044464,GO:0065003,GO:0071840,GO:1990904	-	Prefoldin
TraesCS5A02G353700.1	0.0	925.0	COG4284@1|root,KOG2638@2759|Eukaryota,37JM4@33090|Viridiplantae,3GAB1@35493|Streptophyta,3KW2W@4447|Liliopsida,3I7XS@38820|Poales	G	UTP--glucose-1-phosphate uridylyltransferase	-	GO:0005575,GO:0005622,GO:0005623,GO:0005737,GO:0044424,GO:0044464	2.7.7.9	UDPGP
TraesCS5A02G014500.1	0.0	874.0	COG0148@1|root,KOG2670@2759|Eukaryota,37JMA@33090|Viridiplantae,3G9BD@35493|Streptophyta,3KTZI@4447|Liliopsida,3I5AH@38820|Poales	G	phosphopyruvate hydratase activity	-	GO:0005575,GO:0005622,GO:0005623,GO:0005737,GO:0044424,GO:0044464	4.2.1.11	Enolase_C,Enolase_N,LETM1
TraesCS5A02G105100.1	4.05e-80	240.0	COG5531@1|root,KOG1946@2759|Eukaryota,37VQK@33090|Viridiplantae,3GJIH@35493|Streptophyta,3M6NJ@4447|Liliopsida,3IHJU@38820|Poales	K	SWIB/MDM2 domain	-	-	-	SWIB
TraesCS5A02G407700.2	3.39e-168	471.0	COG0039@1|root,KOG1494@2759|Eukaryota,37JW1@33090|Viridiplantae,3G9WQ@35493|Streptophyta,3KSXV@4447|Liliopsida,3IBTI@38820|Poales	C	Malate dehydrogenase	-	-	1.1.1.37	Ldh_1_C,Ldh_1_N
TraesCS5A02G407700.1	3.68e-230	637.0	COG0039@1|root,KOG1494@2759|Eukaryota,37JW1@33090|Viridiplantae,3G9WQ@35493|Streptophyta,3KSXV@4447|Liliopsida,3IBTI@38820|Poales	C	Malate dehydrogenase	-	-	1.1.1.37	Ldh_1_C,Ldh_1_N
TraesCS5A02G407700.3	2.86e-247	680.0	COG0039@1|root,KOG1494@2759|Eukaryota,37JW1@33090|Viridiplantae,3G9WQ@35493|Streptophyta,3KSXV@4447|Liliopsida,3IBTI@38820|Poales	C	Malate dehydrogenase	-	-	1.1.1.37	Ldh_1_C,Ldh_1_N
TraesCS5A02G198100.1	2.27e-173	484.0	28KGT@1|root,2QQU4@2759|Eukaryota,37R1K@33090|Viridiplantae,3GE05@35493|Streptophyta,3KXEG@4447|Liliopsida,3IG6S@38820|Poales	S	SAWADEE domain	-	-	-	SAWADEE
TraesCS5A02G198100.2	3.96e-177	494.0	28KGT@1|root,2QQU4@2759|Eukaryota,37R1K@33090|Viridiplantae,3GE05@35493|Streptophyta,3KXEG@4447|Liliopsida,3IG6S@38820|Poales	S	SAWADEE domain	-	-	-	SAWADEE
TraesCS5A02G198100.3	1.49e-174	487.0	28KGT@1|root,2QQU4@2759|Eukaryota,37R1K@33090|Viridiplantae,3GE05@35493|Streptophyta,3KXEG@4447|Liliopsida,3IG6S@38820|Poales	S	SAWADEE domain	-	-	-	SAWADEE
TraesCS5A02G372700.2	1.35e-208	577.0	COG0256@1|root,KOG0875@2759|Eukaryota,37I7K@33090|Viridiplantae,3GDA6@35493|Streptophyta,3KW2I@4447|Liliopsida,3I5KW@38820|Poales	J	60S ribosomal protein	-	GO:0000027,GO:0003674,GO:0003676,GO:0003723,GO:0003735,GO:0005198,GO:0005488,GO:0005575,GO:0005622,GO:0005623,GO:0005737,GO:0005829,GO:0005840,GO:0006412,GO:0006518,GO:0006807,GO:0006996,GO:0008097,GO:0008150,GO:0008152,GO:0009058,GO:0009059,GO:0009987,GO:0010467,GO:0015934,GO:0016043,GO:0019538,GO:0019843,GO:0022607,GO:0022613,GO:0022618,GO:0022625,GO:0022626,GO:0032991,GO:0034622,GO:0034641,GO:…	-	Ribosomal_L18_c,Ribosomal_L5e
TraesCS5A02G372700.1	9.2e-214	591.0	COG0256@1|root,KOG0875@2759|Eukaryota,37I7K@33090|Viridiplantae,3GDA6@35493|Streptophyta,3KW2I@4447|Liliopsida,3I5KW@38820|Poales	J	60S ribosomal protein	-	GO:0000027,GO:0003674,GO:0003676,GO:0003723,GO:0003735,GO:0005198,GO:0005488,GO:0005575,GO:0005622,GO:0005623,GO:0005737,GO:0005829,GO:0005840,GO:0006412,GO:0006518,GO:0006807,GO:0006996,GO:0008097,GO:0008150,GO:0008152,GO:0009058,GO:0009059,GO:0009987,GO:0010467,GO:0015934,GO:0016043,GO:0019538,GO:0019843,GO:0022607,GO:0022613,GO:0022618,GO:0022625,GO:0022626,GO:0032991,GO:0034622,GO:0034641,GO:…	-	Ribosomal_L18_c,Ribosomal_L5e
TraesCS5A02G081900.1	7.35e-88	265.0	2ATDC@1|root,2RZRV@2759|Eukaryota,37U8S@33090|Viridiplantae,3GJ80@35493|Streptophyta,3KZ60@4447|Liliopsida,3IH9I@38820|Poales	S	Protein of unknown function (DUF1118)	-	-	-	DUF1118
TraesCS5A02G505000.1	0.0	1627.0	COG1048@1|root,KOG1075@1|root,KOG0452@2759|Eukaryota,KOG1075@2759|Eukaryota,37K7C@33090|Viridiplantae,3GEVR@35493|Streptophyta,3KP44@4447|Liliopsida,3I3QC@38820|Poales	AJ	Catalyzes the isomerization of citrate to isocitrate via cis-aconitate	-	-	4.2.1.3	Aconitase,Aconitase_C
TraesCS5A02G505000.2	0.0	1809.0	COG1048@1|root,KOG0452@2759|Eukaryota,37K7C@33090|Viridiplantae,3GEVR@35493|Streptophyta,3KP44@4447|Liliopsida,3I3QC@38820|Poales	AJ	Catalyzes the isomerization of citrate to isocitrate via cis-aconitate	-	-	4.2.1.3	Aconitase,Aconitase_C
TraesCS5A02G110300.1	1.84e-127	362.0	COG0526@1|root,KOG0910@2759|Eukaryota,37U0I@33090|Viridiplantae,3GIAN@35493|Streptophyta,3KZV9@4447|Liliopsida,3IH0A@38820|Poales	O	glycerol ether metabolic process	-	GO:0003674,GO:0003824,GO:0004791,GO:0005575,GO:0005622,GO:0005623,GO:0005737,GO:0006950,GO:0006979,GO:0006996,GO:0008150,GO:0008152,GO:0009056,GO:0009507,GO:0009536,GO:0009636,GO:0009657,GO:0009987,GO:0015035,GO:0015036,GO:0016043,GO:0016209,GO:0016491,GO:0016651,GO:0016667,GO:0016668,GO:0016671,GO:0016999,GO:0017001,GO:0017144,GO:0019725,GO:0033554,GO:0034599,GO:0042221,GO:0042592,GO:0042737,GO:…	-	Thioredoxin
TraesCS5A02G478900.1	2.07e-94	277.0	KOG1735@1|root,KOG1735@2759|Eukaryota,37TT8@33090|Viridiplantae,3GHY6@35493|Streptophyta,3M6XN@4447|Liliopsida,3II6N@38820|Poales	Z	Belongs to the actin-binding proteins ADF family	-	GO:0005575,GO:0005622,GO:0005623,GO:0005737,GO:0044424,GO:0044464	-	Cofilin_ADF
TraesCS5A02G277500.1	8.43e-159	447.0	KOG4210@1|root,KOG4210@2759|Eukaryota,37X73@33090|Viridiplantae,3GKK0@35493|Streptophyta,3KM32@4447|Liliopsida,3I4UT@38820|Poales	K	RNA binding	-	-	-	-
TraesCS5A02G498000.1	0.0	1026.0	COG0753@1|root,KOG0047@2759|Eukaryota,37M6R@33090|Viridiplantae,3G948@35493|Streptophyta,3KUJY@4447|Liliopsida,3I3BI@38820|Poales	P	Occurs in almost all aerobically respiring organisms and serves to protect cells from the toxic effects of hydrogen peroxide	CAT1	GO:0000302,GO:0003674,GO:0003824,GO:0004096,GO:0004601,GO:0005488,GO:0005575,GO:0005622,GO:0005623,GO:0005737,GO:0005739,GO:0005777,GO:0006950,GO:0006979,GO:0008150,GO:0008152,GO:0009056,GO:0009314,GO:0009410,GO:0009416,GO:0009628,GO:0009636,GO:0009719,GO:0009725,GO:0009733,GO:0009987,GO:0010033,GO:0010035,GO:0016043,GO:0016209,GO:0016491,GO:0016684,GO:0016999,GO:0017001,GO:0017144,GO:0020037,GO:…	1.11.1.6	Catalase,Catalase-rel
TraesCS5A02G060800.1	0.0	886.0	KOG1703@1|root,KOG1703@2759|Eukaryota,37HEC@33090|Viridiplantae,3G8Q5@35493|Streptophyta,3KVGH@4447|Liliopsida,3IB8J@38820|Poales	TZ	Protein DA1	-	GO:0000003,GO:0003006,GO:0003674,GO:0003824,GO:0005488,GO:0005515,GO:0006508,GO:0006807,GO:0007275,GO:0008150,GO:0008152,GO:0008233,GO:0008285,GO:0009653,GO:0009791,GO:0009908,GO:0010154,GO:0016787,GO:0019538,GO:0022414,GO:0032182,GO:0032501,GO:0032502,GO:0035670,GO:0040008,GO:0042127,GO:0043130,GO:0043170,GO:0044238,GO:0045926,GO:0046620,GO:0046621,GO:0048316,GO:0048317,GO:0048367,GO:0048437,GO:…	-	DA1-like,LIM,UIM
TraesCS5A02G060800.2	1.85e-244	679.0	KOG1703@1|root,KOG1703@2759|Eukaryota,37HEC@33090|Viridiplantae,3G8Q5@35493|Streptophyta,3KVGH@4447|Liliopsida,3IB8J@38820|Poales	TZ	Protein DA1	-	GO:0000003,GO:0003006,GO:0003674,GO:0003824,GO:0005488,GO:0005515,GO:0006508,GO:0006807,GO:0007275,GO:0008150,GO:0008152,GO:0008233,GO:0008285,GO:0009653,GO:0009791,GO:0009908,GO:0010154,GO:0016787,GO:0019538,GO:0022414,GO:0032182,GO:0032501,GO:0032502,GO:0035670,GO:0040008,GO:0042127,GO:0043130,GO:0043170,GO:0044238,GO:0045926,GO:0046620,GO:0046621,GO:0048316,GO:0048317,GO:0048367,GO:0048437,GO:…	-	DA1-like,LIM,UIM
TraesCS5A02G060800.3	2.56e-316	865.0	KOG1703@1|root,KOG1703@2759|Eukaryota,37HEC@33090|Viridiplantae,3G8Q5@35493|Streptophyta,3KVGH@4447|Liliopsida,3IB8J@38820|Poales	TZ	Protein DA1	-	GO:0000003,GO:0003006,GO:0003674,GO:0003824,GO:0005488,GO:0005515,GO:0006508,GO:0006807,GO:0007275,GO:0008150,GO:0008152,GO:0008233,GO:0008285,GO:0009653,GO:0009791,GO:0009908,GO:0010154,GO:0016787,GO:0019538,GO:0022414,GO:0032182,GO:0032501,GO:0032502,GO:0035670,GO:0040008,GO:0042127,GO:0043130,GO:0043170,GO:0044238,GO:0045926,GO:0046620,GO:0046621,GO:0048316,GO:0048317,GO:0048367,GO:0048437,GO:…	-	DA1-like,LIM,UIM
TraesCS5A02G401500.2	1.06e-169	488.0	COG5531@1|root,KOG1946@2759|Eukaryota,37Q9W@33090|Viridiplantae,3GDB0@35493|Streptophyta,3KUZQ@4447|Liliopsida,3I5XR@38820|Poales	K	SWI complex, BAF60b domains	-	GO:0000120,GO:0000500,GO:0005575,GO:0005622,GO:0005623,GO:0005634,GO:0005667,GO:0005730,GO:0006355,GO:0006356,GO:0008150,GO:0009889,GO:0009891,GO:0009893,GO:0010468,GO:0010556,GO:0010557,GO:0010604,GO:0010628,GO:0019219,GO:0019222,GO:0031323,GO:0031325,GO:0031326,GO:0031328,GO:0031974,GO:0031981,GO:0032991,GO:0043226,GO:0043227,GO:0043228,GO:0043229,GO:0043231,GO:0043232,GO:0043233,GO:0044422,GO:…	-	DEK_C,SWIB
TraesCS5A02G165700.1	2.15e-126	359.0	COG4451@1|root,2QT0M@2759|Eukaryota,37T3C@33090|Viridiplantae,3GFPQ@35493|Streptophyta,3M2V4@4447|Liliopsida,3IEI4@38820|Poales	E	RuBisCO catalyzes two reactions the carboxylation of D- ribulose 1,5-bisphosphate, the primary event in carbon dioxide fixation, as well as the oxidative fragmentation of the pentose substrate. Both reactions occur simultaneously and in competition at the same active site	-	GO:0005575,GO:0005622,GO:0005623,GO:0005737,GO:0009507,GO:0009536,GO:0043226,GO:0043227,GO:0043229,GO:0043231,GO:0044424,GO:0044444,GO:0044464	4.1.1.39	RbcS,RuBisCO_small
TraesCS5A02G014300.1	1.72e-246	678.0	COG0039@1|root,KOG1494@2759|Eukaryota,37JW1@33090|Viridiplantae,3G9WQ@35493|Streptophyta,3KPWK@4447|Liliopsida,3I4TV@38820|Poales	C	Malate dehydrogenase	-	GO:0005575,GO:0005622,GO:0005623,GO:0005737,GO:0005777,GO:0009514,GO:0042579,GO:0043226,GO:0043227,GO:0043229,GO:0043231,GO:0044424,GO:0044444,GO:0044464	1.1.1.37	Ldh_1_C,Ldh_1_N
TraesCS5A02G368400.1	4.52e-173	487.0	KOG0118@1|root,KOG0118@2759|Eukaryota,37MBR@33090|Viridiplantae,3GC3A@35493|Streptophyta,3KS1K@4447|Liliopsida,3I3DV@38820|Poales	A	RNA recognition motif	-	-	-	Copine,DUF295,RRM_1
TraesCS5A02G260600.3	0.0	1289.0	COG0326@1|root,KOG0019@2759|Eukaryota,37QS8@33090|Viridiplantae,3GC1U@35493|Streptophyta,3KT69@4447|Liliopsida,3I40T@38820|Poales	O	Heat shock protein	-	-	-	HATPase_c,HSP90
TraesCS5A02G260600.4	3.02e-307	850.0	COG0326@1|root,KOG0019@2759|Eukaryota,37QS8@33090|Viridiplantae,3GC1U@35493|Streptophyta,3KT69@4447|Liliopsida,3I40T@38820|Poales	O	Heat shock protein	-	-	-	HATPase_c,HSP90
TraesCS5A02G260600.1	0.0	1125.0	COG0326@1|root,KOG0019@2759|Eukaryota,37QS8@33090|Viridiplantae,3GC1U@35493|Streptophyta,3KT69@4447|Liliopsida,3I40T@38820|Poales	O	Heat shock protein	-	-	-	HATPase_c,HSP90
TraesCS5A02G260600.2	0.0	1140.0	COG0326@1|root,KOG0019@2759|Eukaryota,37QS8@33090|Viridiplantae,3GC1U@35493|Streptophyta,3KT69@4447|Liliopsida,3I40T@38820|Poales	O	Heat shock protein	-	-	-	HATPase_c,HSP90
TraesCS5A02G443800.1	1.83e-42	152.0	29ZPE@1|root,2RXWQ@2759|Eukaryota,37U2I@33090|Viridiplantae,3GIAV@35493|Streptophyta,3KZWT@4447|Liliopsida,3I9SE@38820|Poales	B	Histone H1	-	GO:0005575,GO:0005622,GO:0005623,GO:0005634,GO:0005694,GO:0005730,GO:0005737,GO:0005739,GO:0031974,GO:0031981,GO:0043226,GO:0043227,GO:0043228,GO:0043229,GO:0043231,GO:0043232,GO:0043233,GO:0044422,GO:0044424,GO:0044428,GO:0044444,GO:0044446,GO:0044464,GO:0070013	-	Linker_histone
TraesCS5A02G036200.1	5.85e-275	751.0	2CMCJ@1|root,2QPZ0@2759|Eukaryota,37KBV@33090|Viridiplantae,3GE9E@35493|Streptophyta,3KU3E@4447|Liliopsida,3IBRF@38820|Poales	S	NAD dependent epimerase/dehydratase family	-	-	-	Epimerase
TraesCS5A02G556400.5	0.0	1294.0	KOG0582@1|root,KOG0582@2759|Eukaryota,37K74@33090|Viridiplantae,3G9QR@35493|Streptophyta,3KYSI@4447|Liliopsida,3IAIG@38820|Poales	T	Protein kinase domain	-	GO:0001932,GO:0001934,GO:0003674,GO:0003824,GO:0004672,GO:0004674,GO:0005575,GO:0005622,GO:0005623,GO:0005737,GO:0006464,GO:0006468,GO:0006793,GO:0006796,GO:0006807,GO:0006950,GO:0007154,GO:0007165,GO:0007346,GO:0008150,GO:0008152,GO:0009893,GO:0009987,GO:0010562,GO:0010604,GO:0016301,GO:0016310,GO:0016740,GO:0016772,GO:0016773,GO:0019220,GO:0019222,GO:0019538,GO:0023014,GO:0023052,GO:0031098,GO:…	2.7.11.1	Pkinase
TraesCS5A02G556400.6	0.0	1244.0	KOG0582@1|root,KOG0582@2759|Eukaryota,37K74@33090|Viridiplantae,3G9QR@35493|Streptophyta,3KYSI@4447|Liliopsida,3IAIG@38820|Poales	T	Protein kinase domain	-	GO:0001932,GO:0001934,GO:0003674,GO:0003824,GO:0004672,GO:0004674,GO:0005575,GO:0005622,GO:0005623,GO:0005737,GO:0006464,GO:0006468,GO:0006793,GO:0006796,GO:0006807,GO:0006950,GO:0007154,GO:0007165,GO:0007346,GO:0008150,GO:0008152,GO:0009893,GO:0009987,GO:0010562,GO:0010604,GO:0016301,GO:0016310,GO:0016740,GO:0016772,GO:0016773,GO:0019220,GO:0019222,GO:0019538,GO:0023014,GO:0023052,GO:0031098,GO:…	2.7.11.1	Pkinase
TraesCS5A02G556400.8	0.0	1143.0	KOG0582@1|root,KOG0582@2759|Eukaryota,37K74@33090|Viridiplantae,3G9QR@35493|Streptophyta,3KYSI@4447|Liliopsida,3IAIG@38820|Poales	T	Protein kinase domain	-	GO:0001932,GO:0001934,GO:0003674,GO:0003824,GO:0004672,GO:0004674,GO:0005575,GO:0005622,GO:0005623,GO:0005737,GO:0006464,GO:0006468,GO:0006793,GO:0006796,GO:0006807,GO:0006950,GO:0007154,GO:0007165,GO:0007346,GO:0008150,GO:0008152,GO:0009893,GO:0009987,GO:0010562,GO:0010604,GO:0016301,GO:0016310,GO:0016740,GO:0016772,GO:0016773,GO:0019220,GO:0019222,GO:0019538,GO:0023014,GO:0023052,GO:0031098,GO:…	2.7.11.1	Pkinase
TraesCS5A02G556400.1	0.0	1301.0	KOG0582@1|root,KOG0582@2759|Eukaryota,37K74@33090|Viridiplantae,3G9QR@35493|Streptophyta,3KYSI@4447|Liliopsida,3IAIG@38820|Poales	T	Protein kinase domain	-	GO:0001932,GO:0001934,GO:0003674,GO:0003824,GO:0004672,GO:0004674,GO:0005575,GO:0005622,GO:0005623,GO:0005737,GO:0006464,GO:0006468,GO:0006793,GO:0006796,GO:0006807,GO:0006950,GO:0007154,GO:0007165,GO:0007346,GO:0008150,GO:0008152,GO:0009893,GO:0009987,GO:0010562,GO:0010604,GO:0016301,GO:0016310,GO:0016740,GO:0016772,GO:0016773,GO:0019220,GO:0019222,GO:0019538,GO:0023014,GO:0023052,GO:0031098,GO:…	2.7.11.1	Pkinase
TraesCS5A02G556400.2	0.0	1089.0	KOG0582@1|root,KOG0582@2759|Eukaryota,37K74@33090|Viridiplantae,3G9QR@35493|Streptophyta,3KYSI@4447|Liliopsida,3IAIG@38820|Poales	T	Protein kinase domain	-	GO:0001932,GO:0001934,GO:0003674,GO:0003824,GO:0004672,GO:0004674,GO:0005575,GO:0005622,GO:0005623,GO:0005737,GO:0006464,GO:0006468,GO:0006793,GO:0006796,GO:0006807,GO:0006950,GO:0007154,GO:0007165,GO:0007346,GO:0008150,GO:0008152,GO:0009893,GO:0009987,GO:0010562,GO:0010604,GO:0016301,GO:0016310,GO:0016740,GO:0016772,GO:0016773,GO:0019220,GO:0019222,GO:0019538,GO:0023014,GO:0023052,GO:0031098,GO:…	2.7.11.1	Pkinase
TraesCS5A02G556400.3	0.0	1287.0	KOG0582@1|root,KOG0582@2759|Eukaryota,37K74@33090|Viridiplantae,3G9QR@35493|Streptophyta,3KYSI@4447|Liliopsida,3IAIG@38820|Poales	T	Protein kinase domain	-	GO:0001932,GO:0001934,GO:0003674,GO:0003824,GO:0004672,GO:0004674,GO:0005575,GO:0005622,GO:0005623,GO:0005737,GO:0006464,GO:0006468,GO:0006793,GO:0006796,GO:0006807,GO:0006950,GO:0007154,GO:0007165,GO:0007346,GO:0008150,GO:0008152,GO:0009893,GO:0009987,GO:0010562,GO:0010604,GO:0016301,GO:0016310,GO:0016740,GO:0016772,GO:0016773,GO:0019220,GO:0019222,GO:0019538,GO:0023014,GO:0023052,GO:0031098,GO:…	2.7.11.1	Pkinase
TraesCS5A02G556400.4	0.0	1211.0	KOG0582@1|root,KOG0582@2759|Eukaryota,37K74@33090|Viridiplantae,3G9QR@35493|Streptophyta,3KYSI@4447|Liliopsida,3IAIG@38820|Poales	T	Protein kinase domain	-	GO:0001932,GO:0001934,GO:0003674,GO:0003824,GO:0004672,GO:0004674,GO:0005575,GO:0005622,GO:0005623,GO:0005737,GO:0006464,GO:0006468,GO:0006793,GO:0006796,GO:0006807,GO:0006950,GO:0007154,GO:0007165,GO:0007346,GO:0008150,GO:0008152,GO:0009893,GO:0009987,GO:0010562,GO:0010604,GO:0016301,GO:0016310,GO:0016740,GO:0016772,GO:0016773,GO:0019220,GO:0019222,GO:0019538,GO:0023014,GO:0023052,GO:0031098,GO:…	2.7.11.1	Pkinase
TraesCS5A02G170200.2	3.85e-108	311.0	COG2238@1|root,KOG3411@2759|Eukaryota,37TVU@33090|Viridiplantae,3GI6B@35493|Streptophyta,3KZHG@4447|Liliopsida,3IH2D@38820|Poales	J	Ribosomal protein S19e	-	GO:0000028,GO:0003674,GO:0003735,GO:0005198,GO:0005575,GO:0005622,GO:0005623,GO:0005737,GO:0005829,GO:0005840,GO:0006996,GO:0008150,GO:0009987,GO:0015935,GO:0016043,GO:0022607,GO:0022613,GO:0022618,GO:0022626,GO:0022627,GO:0032991,GO:0034622,GO:0042254,GO:0042255,GO:0042274,GO:0043226,GO:0043228,GO:0043229,GO:0043232,GO:0043933,GO:0044085,GO:0044391,GO:0044422,GO:0044424,GO:0044444,GO:0044445,GO:…	-	Ribosomal_S19e
TraesCS5A02G170200.1	6.5e-105	303.0	COG2238@1|root,KOG3411@2759|Eukaryota,37TVU@33090|Viridiplantae,3GI6B@35493|Streptophyta,3KZHG@4447|Liliopsida,3IH2D@38820|Poales	J	Ribosomal protein S19e	-	GO:0000028,GO:0003674,GO:0003735,GO:0005198,GO:0005575,GO:0005622,GO:0005623,GO:0005737,GO:0005829,GO:0005840,GO:0006996,GO:0008150,GO:0009987,GO:0015935,GO:0016043,GO:0022607,GO:0022613,GO:0022618,GO:0022626,GO:0022627,GO:0032991,GO:0034622,GO:0042254,GO:0042255,GO:0042274,GO:0043226,GO:0043228,GO:0043229,GO:0043232,GO:0043933,GO:0044085,GO:0044391,GO:0044422,GO:0044424,GO:0044444,GO:0044445,GO:…	-	Ribosomal_S19e
TraesCS5A02G073800.1	1.33e-48	155.0	COG1552@1|root,KOG0003@2759|Eukaryota	J	structural constituent of ribosome	RPL40	-	-	Ribosomal_L40e,ubiquitin
[truncated: 678 more rows]

## Sheet: CYR31
query	evalue	score	eggNOG_OGs	COG_category	Description	Preferred_name	GOs	EC	PFAMs
TraesCS1A02G407100.1	2.48e-195	543.0	COG0330@1|root,KOG3090@2759|Eukaryota,37MNX@33090|Viridiplantae,3GBKQ@35493|Streptophyta,3KX0C@4447|Liliopsida,3I3Y0@38820|Poales	O	SPFH domain / Band 7 family	-	-	-	Band_7
[truncated: 2,471 more rows]
