# Supplementary material for: Quantitative phosphoproteomics reveals molecular pathway network in wheat resistance to stripe rust
Source: Stress Biol. 2024 Jul 1;4(1):32. doi: 10.1007/s44154-024-00170-0 (PMC11214938; doi:10.1007/s44154-024-00170-0)
Supplement: Supplementary file 6 — Additional file 6. Supplementary table 5. The primer used for VIGS-mediated silencing of the TaNDPK1 gene [file 44154_2024_170_MOESM6_ESM.xlsx]

## Sheet: primer
The primer used for VIGS-mediated silencing of the TaNDPK1 gene
NDPK-γ-F	TAGCTAGCTGATTAATTAAGAGGTCATCAGCCGCTTCGA
NDPK-γ-R	TTGCTAGCTGAGCGGCCGCTTGCGTCCAGTGGAGACGAC
